# Supplementary material for: Deep sequencing of small RNA facilitates tissue and sex associated microRNA discovery in zebrafish
Source: BMC Genomics. 2015 Nov 16;16:950. doi: 10.1186/s12864-015-2135-7 (PMC4647824; doi:10.1186/s12864-015-2135-7)
Supplement: Additional file 1: — Comprises of the “Raw” and “TMM Normalized” known mature miRNA expression profiles of all the samples. Sheet1: Raw, Sheet2: TMM Normalized. (XLSX 162 kb) [file 12864_2015_2135_MOESM1_ESM.xlsx]

## Sheet: Raw
miRNA	Embryo1	Embryo2	Embryo3	MaleBrain1	MaleBrain2	MaleBrain3	FemaleBrain1	FemaleBrain2	FemaleBrain3	MaleGut1	MaleGut2	MaleGut3	FemaleGut1	FemaleGut2	FemaleGut3	MaleLiver1	MaleLiver2	MaleLiver3	FemaleLiver1	FemaleLiver2	FemaleLiver3	Ovary1	Ovary2	Ovary3	Testis1	Testis2	Testis3	Eye1	Eye2	Eye3	Heart1	Heart2
dre-let-7a	39669	61264	122588	101098	101026	354027	144034	206824	773258	276421	164928	76509	705790	490537	416250	341367	177583	145187	454960	715104	178956	13068	19518	36618	167751	175097	155146	329295	156658	124692	1456801	1537691
dre-let-7b	4564	7005	13918	24390	23261	83285	31179	48006	168960	30798	16749	7511	71538	47782	41628	28337	15087	10328	30318	40970	10857	1237	1969	3846	7750	8277	6665	37624	19633	14383	141258	154435
dre-let-7c	4065	6323	12718	18104	19171	64371	21183	32147	112606	30319	17917	8805	35167	24590	20942	27976	13228	9669	9086	11006	3012	1981	2918	5465	16282	14860	14583	32522	14696	11568	192092	202076
dre-let-7d	1523	2370	4744	8545	8551	28739	9170	14909	50235	9677	5501	2432	13574	9896	7743	6736	2797	1726	2708	3454	908	609	1003	1993	14795	13862	12588	12586	5434	4151	47740	51971
dre-let-7e	3527	5696	12814	6063	6847	23340	7363	11075	43736	17915	11047	4692	46455	23943	19247	28154	15096	10669	25732	38691	9099	2056	3193	6444	7022	5681	5944	18665	7787	6481	113995	117786
dre-let-7f	1523	2303	4695	2253	2710	8970	3894	5393	20729	8003	5082	2298	25719	14839	12616	11858	6879	4825	18975	27116	6232	320	430	886	2686	2639	2473	13317	5583	4617	58711	63473
dre-let-7g	1941	2855	5783	8272	7926	28359	11334	17510	62558	11245	6552	3034	28536	17855	15605	17570	9764	7230	24044	36413	8784	255	503	989	5681	5994	5888	21361	9651	7871	76634	84399
dre-let-7h	1147	1845	3350	3379	3423	11397	3719	6106	19845	7999	4423	2066	17038	11230	9536	10821	5897	4237	11818	17968	4197	252	398	775	1987	2137	1933	7092	3374	2789	30239	33520
dre-let-7i	767	1143	2239	23836	27290	87061	31814	44416	157683	3002	1649	804	3601	2447	2230	3573	1586	1209	1281	1649	431	343	427	950	369	415	547	1204	494	520	3768	4001
dre-let-7j	435	633	1188	1687	1607	5186	1726	2788	8744	3877	2196	975	6615	4283	3879	5124	2587	1802	4239	6074	1390	148	213	439	1399	1841	1650	3142	1394	1113	11041	11768
dre-miR-1	267	356	842	87	86	282	58	97	363	83	36	22	88	38	40	52	35	18	17	12	4	7	11	23	14	14	21	147	60	28	3379	3766
dre-miR-100	974	1651	2994	3923	3781	13186	5152	10891	30580	3241	1565	747	4840	3044	2462	3148	1407	1898	1827	3888	1271	1338	2444	3789	6906	6681	5812	9927	3881	3140	23613	27397
dre-miR-101a	2685	4281	7868	15336	16316	50882	13824	23305	73471	26346	14754	5948	24975	15834	12978	24202	12294	7994	9816	15129	3736	1718	2564	4564	11294	13190	11095	12938	6260	5078	43940	57307
dre-miR-101b	521	716	1482	1363	1458	4257	1150	2057	6152	6745	3480	1509	8982	5176	4666	21737	13361	10570	8864	13920	3264	589	908	1404	1272	1186	1113	4108	1894	1741	14179	19611
dre-miR-103	549	847	1621	6953	7733	22621	6230	10219	31755	3424	2006	836	4025	2663	2380	3827	1968	1462	1987	3210	737	297	414	689	1261	1140	1122	5627	2702	2400	21509	25715
dre-miR-107a	405	597	1115	2695	3007	8998	2393	4203	11749	3011	1790	774	3979	2586	2337	3394	1552	1304	1755	2880	635	202	303	564	511	440	487	3138	1470	1358	12679	14746
dre-miR-107b	122	179	320	1273	1328	4342	1078	1874	5496	633	335	184	893	558	463	2195	1103	941	597	1013	239	15	26	48	86	82	58	935	475	430	5511	6034
dre-miR-10a-3p	13	25	42	1	3	2	1	0	3	84	37	16	89	62	45	32	7	7	2	2	1	0	0	8	4	8	10	0	0	0	0	0
dre-miR-10a-5p	3815	5689	13220	1101	920	2601	554	347	3087	29689	15305	6123	23084	17086	11260	12541	2962	1792	1083	741	453	543	764	1677	2327	2316	2900	30	16	6	87	147
dre-miR-10b	582	937	2137	115	86	284	66	48	297	1873	985	419	2565	1683	1252	1009	189	167	116	84	30	210	362	614	1530	1113	1297	20	18	6	135	197
dre-miR-10c	62908	93132	216758	31974	25663	75095	18269	12586	95210	410945	227595	86636	339713	227262	192784	213863	62863	39105	37764	44413	11096	17460	30819	54524	141635	167728	126565	659	272	238	9906	18091
dre-miR-10d-3p	17	19	54	3	3	8	4	2	15	10	4	2	11	7	6	4	1	1	1	1	0	0	0	0	2	0	1	1	0	0	0	3
dre-miR-10d-5p	66	122	206	34	29	75	16	19	67	25	16	5	32	21	20	17	5	6	2	6	0	1	7	12	10	14	5	0	0	0	2	12
dre-miR-122	1718	2584	5647	49	43	48	54	227	368	7893	4363	1682	48166	20092	22091	95598	61554	49632	93273	161708	50241	712	1267	1686	63	97	79	2	0	1	84	30
dre-miR-124	105	166	283	1310	1155	3760	1199	1976	6113	26	26	4	22	27	7	12	5	7	4	8	0	0	3	9	6	2	0	7785	4620	3715	19466	28416
dre-miR-125a	1921	3255	6593	22473	23344	90090	25695	45926	141520	11513	6251	2729	9345	6091	4592	7866	2243	1878	1357	1721	511	994	2028	3433	16780	17149	15386	12913	4590	4578	44781	58393
dre-miR-125b	1618	2565	5366	10863	9985	35769	11376	20676	70649	10010	5241	2467	11358	8151	6184	9607	3879	3209	3532	4479	1134	608	1060	2019	4943	7470	5705	16937	6475	5253	63230	73511
dre-miR-125c	1080	1681	3449	4967	5258	17053	4708	8048	27625	10555	5688	2903	10025	7054	5636	6688	2450	1635	1494	1549	475	348	571	1181	2373	3057	2678	7368	2398	2133	33635	40202
dre-miR-126a-3p	7844	12187	26443	1599	1475	4423	1500	2632	7723	11384	6353	2967	17560	11989	9287	10872	4705	4159	5365	6406	1715	4715	8597	15452	4796	5379	5330	12796	4813	4142	74173	85081
dre-miR-126a-5p	495	659	1537	937	903	2498	808	1266	3599	5876	3171	1364	7270	5139	4096	4570	2331	1649	2190	2437	660	837	1336	2122	4151	3200	3148	5124	1827	1697	31388	33515
dre-miR-126b-3p	1186	1911	3905	641	573	1630	469	791	2449	3719	2055	948	3701	2429	1965	3470	1544	1390	1308	1607	421	783	1467	2603	789	812	728	3232	1386	1208	23096	26456
dre-miR-126b-5p	497	660	1540	936	903	2497	810	1265	3600	5867	3166	1362	7259	5138	4088	4559	2328	1650	2185	2440	660	836	1334	2121	4148	3201	3146	5120	1824	1697	31361	33496
dre-miR-128	2904	4551	9045	25668	29385	110584	22893	41065	113707	2265	1306	538	2344	1474	1143	2067	1021	724	763	1276	368	304	520	1148	2221	1875	1916	2866	1366	1184	13332	14687
dre-miR-129-3p	19	32	76	662	919	2397	636	900	3936	33	22	5	31	18	11	38	6	4	4	6	1	1	0	4	5	5	1	313	174	105	841	1180
dre-miR-129-5p	349	560	1134	21188	23339	72079	18684	30040	98870	1656	929	395	885	675	579	930	252	169	80	89	28	10	25	46	52	77	88	7326	3830	2973	18567	24617
dre-miR-130a	338	534	1310	1003	962	3365	687	1287	4342	2114	1099	476	3110	1723	1365	2404	1060	743	1340	2059	517	492	712	1166	1322	1051	1050	2522	964	747	12309	13841
dre-miR-130b	559	823	1876	559	584	1879	380	751	2513	943	499	226	898	560	402	682	274	144	155	216	61	363	630	1148	551	427	517	2014	867	630	10738	11827
dre-miR-130c	901	1431	3214	1166	1216	3965	759	1310	4795	1968	1029	430	1442	894	632	3403	2007	1406	331	437	134	527	805	1378	2212	1650	1786	4303	1698	1285	20270	22853
dre-miR-132-3p	1255	1845	3530	51225	58426	182225	48110	77143	235968	1683	1114	441	1568	1013	1092	1691	500	566	1197	682	181	64	131	194	8776	1597	3738	9511	5338	3524	19808	31677
dre-miR-132-5p	4	4	5	44	38	135	33	66	161	7	3	0	6	3	3	5	0	1	5	4	0	0	0	0	10	3	9	23	14	5	55	63
dre-miR-133a-3p	8416	12641	24778	1625	1486	3650	767	906	3361	2256	984	584	2200	1028	820	1593	1065	510	773	553	128	33	147	445	107	171	206	3042	1097	938	79799	78326
dre-miR-133a-5p	13	27	83	5	5	7	2	6	5	7	1	2	7	3	4	4	3	0	1	1	0	0	1	3	0	0	0	4	0	1	119	105
dre-miR-133b-3p	1917	2805	5469	329	275	790	135	140	508	216	87	60	282	113	91	156	112	67	94	62	11	6	24	100	14	30	42	722	258	245	9567	8495
dre-miR-133b-5p	8	10	34	0	1	0	0	1	1	0	0	0	1	0	0	0	0	0	0	0	0	0	0	0	0	0	0	0	0	0	1	2
dre-miR-133c	354	490	1028	51	57	166	12	11	57	37	13	11	60	24	22	43	7	14	15	14	1	1	8	19	3	5	20	520	214	135	1604	1209
dre-miR-135a	6	8	26	25	34	75	32	50	143	0	0	0	5	2	0	0	1	0	0	0	1	22	23	50	2	1	1	23	4	8	58	53
dre-miR-135b	52	90	220	159	145	391	143	190	742	3	1	0	4	1	4	4	1	2	2	2	0	4	6	7	6	10	1	2163	1090	538	7854	7681
dre-miR-135c	99	172	385	579	606	1620	589	772	2771	13	10	3	41	37	16	17	10	9	7	5	1	58	65	155	17	24	33	61	31	20	224	238
dre-miR-137	93	130	338	1901	1973	6603	1205	2613	7681	788	426	164	519	378	273	361	82	68	54	63	15	41	74	108	53	27	64	204	96	70	747	911
dre-miR-138	2876	5000	9269	72369	82375	274246	63919	118677	386634	6308	3436	1483	4173	3204	2522	3060	804	535	288	307	108	106	212	392	1044	960	1053	26956	11356	8730	67128	82474
dre-miR-1388-3p	1269	1908	3567	800	922	3042	770	946	3399	12535	5891	2860	6384	4183	3663	7423	3068	1963	1030	1784	373	410	728	1409	1687	1466	1652	1659	615	566	4606	5023
dre-miR-1388-5p	2	8	17	1	0	4	1	2	5	29	19	11	32	24	14	28	3	2	5	7	2	4	4	19	1	9	4	8	3	2	24	29
dre-miR-139	489	725	1352	2140	2131	7004	1697	3121	8775	1448	788	352	2229	1527	1475	1489	731	465	945	1277	391	98	219	374	438	520	529	1899	829	771	6197	7171
dre-miR-140-3p	7123	11016	21571	5185	5348	15931	4693	7883	24323	7984	4537	2293	9774	6611	5480	10185	3961	3162	4041	6633	1496	1356	2127	4521	4467	4930	4058	18364	9310	6836	103023	114872
dre-miR-140-5p	342	487	1232	345	344	1178	377	479	1755	507	280	118	590	401	347	605	212	157	211	317	79	107	167	338	277	277	327	1027	462	386	5404	5972
dre-miR-141	485	814	1404	99	119	186	226	181	335	5746	2985	1338	6221	4832	3575	2266	766	499	527	433	133	66	100	215	70	77	140	517	298	335	2403	2053
dre-miR-142a-3p	596	899	2408	348	358	962	310	345	1518	5849	3134	1502	5654	3579	2853	3360	1166	822	655	693	199	332	503	856	640	807	569	1714	593	524	5599	5847
dre-miR-142a-5p	288	491	1110	166	165	470	89	174	604	4206	2166	972	3810	2267	1529	2107	783	531	441	489	151	277	450	757	460	433	370	1146	384	313	3752	4207
dre-miR-142b-5p	97	153	338	75	88	224	56	89	265	1158	631	266	1064	708	548	580	192	173	124	161	53	88	131	185	126	128	110	427	144	127	1360	1345
dre-miR-143	2293	3549	7154	1560	1550	4818	1305	2558	7745	74713	43038	17648	84584	55562	41960	34162	11108	5806	8000	7083	2378	2555	3696	7832	15021	12232	12778	13923	6579	4855	95266	99272
dre-miR-144	69	122	169	92	91	236	56	119	281	1226	961	222	733	446	286	1137	516	319	308	351	80	109	170	221	192	220	163	1396	807	615	5715	9958
dre-miR-145	2273	3277	9199	1198	952	3064	1061	1536	6877	70840	31220	13041	68423	45533	29867	32118	7870	4739	4844	5134	1365	2715	4519	9956	12326	12452	11230	10442	2878	2421	64832	72116
dre-miR-146a	925	1577	4508	442	445	1595	413	1008	2936	2856	1710	485	5280	2271	2100	3818	1585	1210	3232	2722	757	238	370	1025	229	385	288	1055	586	347	3512	2536
dre-miR-146b	127	251	724	82	81	281	86	175	583	1589	767	332	1775	798	662	1031	302	252	296	371	86	119	207	377	156	144	124	369	93	91	1149	1286
dre-miR-148	273	397	819	129	139	453	126	174	548	1805	937	391	6651	4279	4197	2984	1243	1047	5003	7915	1882	168	294	434	460	392	452	602	279	250	2766	2860
dre-miR-150	3390	4929	10236	3192	3346	8813	2611	3876	12837	8954	4807	2176	7667	5334	4377	9267	3349	2782	1586	2733	548	172	345	639	3200	3026	2313	11757	4059	4038	36996	45005
dre-miR-152	188	230	534	91	108	359	84	151	462	594	318	129	1738	1200	1182	1343	569	434	1282	1877	499	100	127	206	224	187	235	550	221	230	2277	2420
dre-miR-153a	66	86	223	727	606	2241	562	1045	3236	33	11	9	43	31	39	12	3	2	2	1	2	3	7	8	53	55	53	78	26	34	270	311
dre-miR-153b	45	74	208	383	336	1152	275	448	1569	54	23	16	67	60	45	47	8	12	6	4	2	13	34	38	103	157	98	71	19	8	167	264
dre-miR-153c	69	83	228	460	443	1501	412	654	2157	81	39	15	112	94	66	58	17	14	20	19	1	6	10	12	11	17	16	75	35	27	272	294
dre-miR-155	61	84	230	18	11	26	5	6	32	220	136	52	183	100	96	94	51	30	12	14	3	6	22	34	99	73	49	99	40	26	415	340
dre-miR-15a-3p	7	11	19	27	50	109	41	76	214	58	23	16	50	46	34	47	24	17	40	50	11	7	13	25	81	41	52	26	10	8	90	148
dre-miR-15a-5p	367	537	1115	1951	2267	7306	2321	3327	11413	1702	1045	408	3157	1923	1702	1376	540	404	1610	2372	526	217	357	582	861	841	826	1965	749	617	8425	9407
dre-miR-15b	287	424	914	262	299	784	312	409	1337	1093	708	264	1349	1029	835	777	289	195	398	402	113	344	468	807	594	538	543	694	271	258	3984	4525
dre-miR-15c	383	521	1196	37	38	113	38	46	192	319	194	95	484	408	338	244	69	47	95	100	35	94	139	255	221	218	202	208	62	97	756	877
dre-miR-16a	152	253	565	158	177	466	166	231	979	373	276	103	645	395	412	286	134	62	261	330	100	139	198	331	163	219	214	305	145	111	1255	1456
dre-miR-16b	472	738	1615	2153	2239	7041	2512	3398	12990	1344	837	359	3569	2111	1831	1461	579	390	3139	5868	1610	209	355	641	1651	1773	2099	1681	697	650	8103	9744
dre-miR-16c	425	603	1437	568	591	1843	534	779	2670	1255	706	288	1602	1090	843	923	320	208	471	578	149	269	457	830	570	615	639	1346	659	580	7527	8805
dre-miR-1788-3p	25	18	27	7	6	5	1	1	10	181	109	40	201	150	134	72	30	17	15	16	3	0	3	7	2	1	5	22	11	4	89	64
dre-miR-1788-5p	9	27	53	1	2	16	1	0	2	220	101	55	276	151	156	96	39	19	11	11	4	2	1	2	0	6	26	35	11	15	114	76
dre-miR-17a-3p	29	46	106	1	4	14	5	1	22	8	2	4	16	8	10	11	6	2	7	12	3	2	13	10	4	6	2	12	3	1	34	25
dre-miR-17a-5p	584	871	1791	286	320	974	302	447	1529	1342	743	348	2697	1612	1478	1401	684	496	1613	2218	528	268	398	838	664	667	679	715	307	259	3291	3662
dre-miR-181a-3p	2682	4007	7778	12081	12354	34374	9118	15878	49437	4191	2419	1297	3725	2088	2399	3509	1356	974	706	1184	275	218	398	852	254	382	373	19254	8552	8183	44541	60435
dre-miR-181a-5p	3610	5471	11471	13001	14051	42167	11036	18432	63501	7441	3653	1746	8400	5351	4287	9787	4084	2749	4651	7764	1766	1012	1563	3204	1865	1702	1871	84392	29438	26170	350810	338865
dre-miR-181b	6417	9473	19957	31068	36329	117912	30634	48879	178606	7051	3687	1925	7878	4199	4349	10938	4518	3580	4875	7880	2137	1304	2101	3975	3361	1916	2528	207343	89125	73809	607085	791031
dre-miR-181c	472	716	1464	2150	2388	7543	2147	3362	12129	470	250	127	464	304	234	444	160	123	152	197	59	66	76	155	171	123	155	5152	2372	1963	17002	19427
dre-miR-182-3p	12	11	31	2	2	6	2	1	5	0	0	0	2	0	0	1	0	0	0	0	0	0	0	0	0	0	0	131	68	49	541	519
dre-miR-182-5p	2895	4496	9299	1771	1815	5053	2482	2342	8999	266	150	54	213	116	140	220	110	57	40	64	17	18	59	163	328	261	262	202138	80264	67806	683909	935989
dre-miR-183	61	76	179	40	27	78	41	47	165	5	0	0	3	2	3	11	5	1	1	1	0	0	0	6	2	1	0	5996	2252	1810	25872	32556
dre-miR-184	304	482	931	10	8	21	9	30	58	19	6	3	22	7	6	29	17	14	13	5	4	2	7	26	5	2	5	9403	4076	2366	29689	26714
dre-miR-187	787	1136	2144	8931	9106	26293	8860	14331	42968	562	270	151	546	410	372	347	124	69	61	82	17	76	144	292	587	715	768	2045	852	757	6440	8224
dre-miR-18a	45	76	149	27	29	71	20	34	93	22	16	7	57	35	29	22	12	8	15	24	7	10	15	21	7	7	4	12	8	6	61	95
dre-miR-18b-3p	8	5	21	4	3	10	2	1	11	5	4	1	6	2	5	8	0	3	3	9	2	2	4	12	0	0	5	5	1	1	7	8
dre-miR-18b-5p	7	9	16	13	10	25	6	11	34	9	4	0	11	5	8	6	4	1	5	6	0	0	5	9	2	3	3	4	4	5	36	45
dre-miR-18c	140	181	457	5	6	14	9	3	24	59	21	10	64	43	33	272	139	120	59	140	27	10	17	32	18	10	15	8	3	1	52	64
dre-miR-190a	25	62	145	469	511	1536	477	770	2525	194	93	44	197	141	106	133	40	33	29	21	3	64	80	112	183	184	209	291	113	105	1087	1159
dre-miR-190b	237	425	777	35	27	24	2	0	7	32	11	4	28	15	17	34	11	7	8	14	5	0	2	11	12	16	12	33636	19063	13625	80335	101569
dre-miR-192	2368	3585	6930	61	52	88	56	79	179	206552	102808	44455	211286	155816	107910	82554	30910	23801	30640	42002	11550	817	1441	3677	73	133	594	7	2	3	82	72
dre-miR-193a	504	715	1604	438	496	1845	324	518	1666	3417	1702	766	2660	1855	1345	3518	1322	964	540	604	167	639	1042	1566	4411	2923	3465	2220	836	784	11486	13886
dre-miR-193b	398	552	1177	167	143	338	117	197	562	294	163	80	253	226	140	334	81	38	34	38	7	74	111	171	263	359	270	678	267	208	3670	3181
dre-miR-194a	7808	12579	30443	383	281	499	211	409	867	732679	387584	165523	696571	465502	385100	317044	124175	81304	114492	152299	40901	1361	2370	6755	172	354	1448	8	4	5	122	107
dre-miR-194b	338	571	1075	10	14	51	5	8	39	22330	10678	4433	22795	14861	11721	8460	2540	1830	1629	1337	574	105	168	401	96	83	118	12	4	5	24	44
dre-miR-196a	828	1231	2664	8	8	32	8	11	34	9258	4939	2173	9781	7651	6236	5044	858	740	251	135	41	67	137	217	1790	1462	2530	55	55	21	251	207
dre-miR-196b	487	788	1653	4	8	18	0	8	11	1292	658	272	929	868	573	645	145	67	35	19	5	21	40	94	751	625	1102	2	3	0	5	10
dre-miR-196c	124	192	481	6	6	17	5	3	24	419	227	114	319	337	207	253	50	30	9	5	2	5	6	11	250	216	302	1	3	1	6	8
dre-miR-196d	175	292	568	3	0	5	1	2	2	1483	657	359	1252	973	791	824	170	98	32	24	10	18	29	35	1111	917	1446	2	1	0	1	3
dre-miR-199-3p	3807	6009	10442	941	783	1943	637	774	2381	4049	2370	1050	4094	3047	2747	2730	1116	756	801	964	253	654	983	1720	1851	2291	2370	4479	1969	1975	18461	19963
dre-miR-199-5p	1077	1631	3354	217	196	432	155	203	638	2063	1048	452	4305	2974	2250	3582	1795	1620	2621	4012	902	109	191	309	607	948	818	2467	829	769	8123	7096
dre-miR-19a-3p	56	84	239	56	47	172	64	62	297	176	80	39	333	191	158	200	83	58	179	300	52	145	180	274	105	114	119	86	38	31	372	375
dre-miR-19a-5p	75	87	147	96	126	344	119	176	611	52	27	14	72	41	45	56	27	20	46	54	14	27	41	57	19	27	27	48	25	28	270	307
dre-miR-19b-3p	509	763	2328	153	142	444	161	179	834	711	322	123	1528	875	676	863	284	249	863	1127	182	929	1574	2478	371	549	451	594	153	119	1991	1688
dre-miR-19b-5p	36	56	113	11	18	36	13	18	77	21	9	6	43	18	16	23	8	7	16	24	5	7	13	15	11	11	12	16	5	10	81	82
dre-miR-19c	91	122	430	71	72	227	86	91	494	412	179	78	808	473	347	768	408	305	539	762	129	129	203	376	250	363	284	205	83	58	738	892
dre-miR-19d	171	252	671	28	31	105	36	61	217	167	72	25	223	157	112	176	72	47	73	101	17	71	136	239	106	151	91	168	35	39	537	428
dre-miR-200a	1020	1596	3279	162	190	304	363	267	478	6478	3405	1545	7242	5454	4087	3090	1092	694	758	706	229	192	299	612	80	101	199	739	449	415	3928	3419
dre-miR-200b	331	551	1160	56	61	109	103	89	144	2624	1288	584	2867	2198	1637	1331	481	270	241	258	59	70	121	204	55	90	139	478	226	290	1926	1671
dre-miR-200c	742	1148	2397	63	60	123	141	96	196	4628	2305	1105	5130	4074	3082	2093	638	404	351	322	101	57	92	188	84	120	161	588	370	410	2222	2076
dre-miR-202-3p	4	8	42	0	0	0	0	0	0	16	5	2	16	8	5	15	7	2	7	4	1	166	248	435	618	473	432	0	0	0	0	0
dre-miR-202-5p	826	1093	5588	4	6	14	9	8	37	1147	436	368	2253	1153	751	2744	1380	577	690	416	230	18634	28490	52497	64863	68804	64624	4	2	1	18	9
dre-miR-203a	985	1503	3314	85	76	177	19	33	92	150	46	44	115	26	39	365	126	108	26	47	4	33	76	126	14	21	49	1308	623	551	5466	3898
dre-miR-203b-3p	4729	7794	16361	462	426	1020	124	195	559	741	253	143	517	168	195	2278	651	778	147	185	32	70	217	451	72	181	319	5366	2867	1970	19576	15929
dre-miR-203b-5p	741	1106	2538	93	108	196	41	44	132	117	46	22	57	22	36	356	98	113	30	27	6	10	30	59	9	14	41	855	476	300	3227	2824
dre-miR-204	10965	15601	32521	5378	5191	17222	5288	8543	28073	3628	1779	883	3504	1802	2021	7275	2843	1500	1586	2106	388	1851	3218	5829	2492	6675	3723	186890	69823	63920	550203	639894
dre-miR-205	7119	10911	22571	992	992	2130	454	716	1902	1205	348	184	561	202	235	2789	918	779	208	218	53	113	302	607	102	124	400	11767	6826	4894	44440	42630
dre-miR-206	509	969	1723	24	14	44	6	5	51	7	5	1	14	7	5	1	4	2	3	1	0	2	11	31	0	0	3	127	58	43	356	340
dre-miR-20a-3p	66	113	255	40	29	123	32	61	207	92	35	24	123	77	49	98	45	33	70	102	31	21	39	62	46	41	29	55	32	17	205	292
dre-miR-20a-5p	340	515	1179	325	316	979	247	371	1383	859	455	229	1374	853	793	1023	436	317	719	994	243	249	330	705	600	652	629	538	271	186	2773	2905
dre-miR-20b	139	211	397	10	9	26	3	13	34	130	55	28	225	181	95	569	298	280	193	326	54	9	21	43	32	35	30	20	2	3	79	117
dre-miR-21	221088	320407	710572	256820	263946	821493	275527	383040	1536099	1077480	614964	285603	863026	555871	566682	776664	291328	226210	286659	463030	94597	102868	154322	303319	201182	192017	192158	701194	278562	236144	2032692	2334868
dre-miR-210-3p	1964	2971	4738	3624	3978	13039	3851	7263	16872	18529	11395	5321	22258	14764	12452	12162	5534	5113	7772	11222	2806	1179	1679	2726	2855	2006	2014	7612	3385	3676	40998	47139
dre-miR-210-5p	256	423	778	1028	1097	3998	1091	1799	4875	1157	762	302	983	772	625	1032	402	341	425	724	199	174	256	390	678	660	605	914	343	373	6258	8498
dre-miR-212	22	31	65	684	855	2449	585	1155	2834	28	22	5	44	23	25	38	11	24	25	12	11	0	1	7	66	5	22	168	85	55	636	750
dre-miR-214	2127	3098	5512	220	275	583	186	234	786	1376	844	427	2900	2305	1800	1042	343	304	727	787	228	381	525	1007	720	830	857	3255	1343	1519	12601	14065
dre-miR-216a	40	81	128	52	54	165	86	127	296	821	450	189	1214	819	611	687	225	215	169	231	37	39	96	234	7	18	28	199	100	53	917	1120
dre-miR-216b	222	364	680	1510	1713	5025	1410	2378	7197	11944	7162	3011	10067	6675	5616	10311	3953	3129	1716	2334	442	83	172	273	206	199	328	1576	747	584	6875	7938
dre-miR-217	58	78	133	109	113	379	112	214	673	3628	2199	872	5001	3113	2244	2795	1064	928	717	726	168	22	47	96	36	36	79	449	190	129	1599	1529
dre-miR-2184	3151	4598	9010	1237	1118	2645	656	894	3120	11977	6618	2861	10702	6572	5135	11015	4445	3851	2791	2934	1131	1649	2560	4196	5671	5903	5855	10656	4523	3871	48119	54293
dre-miR-2185-3p	2	2	1	8	1	6	4	6	10	1	1	0	1	1	5	0	0	0	0	0	0	1	1	4	0	1	0	4	1	3	18	18
dre-miR-2185-5p	12	34	54	87	102	382	92	156	502	39	18	6	37	29	26	24	10	12	3	10	1	23	34	54	21	15	23	79	24	24	243	261
dre-miR-2186	0	0	0	0	0	0	0	0	0	0	0	0	0	0	0	0	0	0	0	0	0	0	0	0	0	0	0	0	0	0	0	0
dre-miR-2187-3p	1	1	2	22	18	52	11	21	87	17	8	5	20	6	9	8	1	0	1	1	0	1	0	0	10	4	5	5	1	2	19	38
dre-miR-2187-5p	2	1	3	21	18	62	12	9	61	13	5	4	12	8	9	5	3	0	2	3	0	0	3	3	29	19	15	8	4	2	55	63
dre-miR-2188-3p	61	66	148	408	403	1420	416	705	2384	902	716	178	547	313	233	955	404	186	275	376	104	38	52	95	190	185	112	481	262	214	1449	2834
dre-miR-2188-5p	601	942	1997	253	239	687	226	380	1301	4168	2591	698	3645	2364	1593	3915	1501	835	1629	2079	524	1052	1562	2088	557	948	630	3730	1737	1192	14256	24250
dre-miR-2189	37	74	144	17	19	44	3	11	37	155	68	112	263	226	92	379	231	89	132	472	64	33	57	120	268	962	2259	22	8	11	90	61
dre-miR-218a	63	94	209	179	183	552	149	270	719	387	195	69	358	238	213	174	68	37	47	44	16	60	86	193	54	68	74	280	147	110	1924	1995
dre-miR-218b	14	16	43	94	76	211	48	95	252	40	22	9	41	17	20	22	12	5	7	5	2	4	5	9	2	7	8	22	14	7	108	105
dre-miR-219	191	256	625	1629	1598	4209	1674	2032	9973	27	6	7	45	30	19	32	10	10	24	29	4	0	0	4	6	9	3	820	125	110	2053	740
dre-miR-2190	129620	190477	404093	84218	133736	153049	7215	12379	42235	34527	16680	17229	2474	1567	2608	26126	14714	5862	660	2209	398	1245	3799	8071	565	217	94	9273	20987	12176	71404	80705
dre-miR-2191	4	12	23	159	150	558	121	234	730	14	5	2	8	4	8	3	2	3	2	2	0	0	2	2	3	2	1	116	44	32	309	330
dre-miR-2192	34	64	110	0	0	0	2	0	1	0	0	0	0	0	0	0	1	0	0	0	0	0	1	3	0	1	0	0	0	0	0	0
dre-miR-2193	0	1	0	0	0	0	0	0	0	0	0	0	0	0	0	0	0	0	0	0	0	0	0	0	0	0	1	0	0	0	0	0
dre-miR-2194	0	0	0	0	0	0	0	0	0	0	0	0	0	0	0	0	0	0	0	0	0	0	0	0	0	0	0	0	0	0	0	0
dre-miR-2195	0	0	0	0	0	0	0	0	0	0	0	0	0	0	0	0	0	0	0	0	0	0	0	0	0	0	0	0	0	0	0	0
dre-miR-2196	0	0	0	0	0	0	0	0	0	0	0	0	0	0	0	0	0	0	0	0	0	0	0	0	0	0	0	0	0	0	0	0
dre-miR-2197	0	0	0	0	0	0	0	0	0	0	0	0	0	0	0	0	0	0	0	0	0	0	0	0	0	0	0	0	0	0	0	0
dre-miR-2198	0	0	0	0	0	0	0	0	0	0	0	0	0	0	0	0	0	0	0	0	0	0	0	0	0	0	0	0	0	0	0	0
dre-miR-221	1654	2316	4798	3489	3679	12944	3278	5919	16488	1990	982	476	2047	1638	1230	1604	656	491	387	356	111	444	749	1287	669	751	681	823	348	380	9673	9233
dre-miR-222a	1148	1677	3440	5736	6801	20485	5589	9987	29721	2816	1486	675	2079	2085	1324	2245	821	623	395	530	121	313	477	834	853	812	890	1321	659	639	11097	11671
dre-miR-222b	459	744	1482	305	385	993	277	427	1662	4170	2067	901	3126	2217	1521	2288	700	445	346	482	149	176	292	564	511	532	376	802	297	269	3165	2967
dre-miR-223	138	192	417	27	35	66	18	26	103	840	428	173	814	548	451	550	171	112	132	127	39	80	114	267	81	192	145	273	75	70	1191	1102
dre-miR-22a	2020	3192	6964	3285	3345	10620	2300	4113	14394	14690	7499	3474	21662	13578	10899	23406	10060	8583	12490	15939	4152	1570	2657	4509	7172	4924	5430	19228	7722	6212	78259	83374
dre-miR-22b	278	429	851	1041	1016	3916	685	1503	4467	1011	592	228	1160	656	544	1004	449	368	592	889	233	82	151	259	841	610	555	1186	499	430	5963	6883
dre-miR-23a	1143	1670	3979	441	312	932	271	425	1783	4034	1995	786	4105	2594	2190	2229	723	472	497	634	159	463	719	1289	480	701	585	1932	856	590	16953	16432
dre-miR-23b	619	961	1937	1174	1038	3158	915	1541	5471	4026	1985	1053	4446	2742	2511	2741	1043	652	735	834	197	248	381	834	563	721	551	1613	746	557	25875	23457
dre-miR-24	245	362	832	277	275	900	275	361	1426	662	379	170	944	648	522	516	182	117	174	169	37	83	109	223	160	178	120	356	170	149	5757	5382
dre-miR-25	8664	13055	25976	6473	7092	22203	5638	8901	25228	36468	19364	8848	26869	17728	16464	30183	14807	9313	10751	18304	4356	8032	11854	25011	36644	37022	30447	12741	5800	5081	38653	52231
dre-miR-26a	4969	7153	17007	8169	7980	28545	7089	11756	41149	26826	14457	5752	39206	23510	18081	28988	13512	9069	17173	25990	7137	3263	5899	10494	16806	14193	13628	22116	8321	6788	169279	210937
dre-miR-26b	2337	3530	8104	2739	2745	9442	2524	4062	14744	8238	4589	1667	12791	7231	5562	8879	4321	2488	4724	6252	1762	1876	3387	6879	5171	5654	5190	7774	3419	2554	41808	53738
dre-miR-27a	1609	2425	4938	406	310	753	237	300	1053	2922	1517	679	4060	2771	2102	1846	669	453	625	732	182	170	316	632	238	442	327	3971	1544	699	18147	17423
dre-miR-27b	3226	4663	9799	10061	9997	33090	8165	14732	44716	19707	11118	4835	19038	12498	9853	13117	5136	3877	3679	5042	1409	1778	2967	5565	4831	4580	3871	10134	3961	2966	109513	127820
dre-miR-27c-3p	8847	13529	29819	4884	4007	13119	3092	4922	16060	66114	37518	14886	53073	33788	26348	29589	11001	6716	6576	8266	2262	9111	14745	26225	10449	12798	10195	16497	6405	4872	117592	137356
dre-miR-27c-5p	0	0	0	0	0	0	0	0	0	0	0	0	0	0	0	0	0	0	0	0	0	0	0	0	0	0	0	0	0	0	0	1
dre-miR-27d	162	246	495	300	265	873	217	299	1048	536	314	135	543	382	312	335	154	112	110	159	55	41	58	147	139	161	141	505	191	129	5121	5032
dre-miR-27e	858	1286	2703	463	375	1070	321	413	1779	1040	642	223	1313	863	693	823	335	212	198	290	78	75	131	306	427	596	509	1684	701	412	9287	9658
dre-miR-29a	377	609	1470	1914	1911	6534	1366	2487	8471	4773	2660	960	6361	3862	2607	4189	1665	1306	2372	3439	976	519	778	1539	2259	1836	1803	4269	1702	1294	21533	25053
dre-miR-29b	49	71	169	200	205	555	123	226	794	412	200	79	609	358	289	301	143	94	171	243	58	66	77	140	167	182	156	553	587	164	1889	2698
dre-miR-301a	125	184	441	726	786	2286	598	897	3323	519	277	121	490	355	280	645	265	219	225	305	66	102	146	235	231	167	201	963	400	306	3916	4953
dre-miR-301b	37	62	141	109	90	301	90	116	397	35	15	7	28	13	13	24	18	5	4	7	4	3	3	17	8	7	8	65	20	17	223	302
dre-miR-301c	255	350	828	234	244	690	202	284	1132	63	38	20	61	53	38	164	106	54	32	51	12	23	35	51	34	23	31	413	155	138	1286	1692
dre-miR-30a	101	141	410	82	72	223	63	103	405	234	116	46	287	150	135	161	54	48	75	73	25	11	33	48	62	76	85	131	53	38	1513	1591
dre-miR-30b	2881	4857	12429	9299	8835	30300	7687	12921	43184	22085	11789	5382	26149	16087	13628	16054	6737	4862	8473	11626	2958	2605	4538	7856	9135	7939	9113	16415	6915	6131	96518	113427
dre-miR-30c	6467	10231	26786	12293	12037	39042	10935	16168	62248	37307	19727	8478	57316	34031	30437	49591	22717	18233	35196	60209	12971	2795	4964	8743	24373	19834	21501	22882	9142	8882	154872	178272
dre-miR-30d	1260	2065	5242	4905	4939	16479	4548	8376	26742	10005	5347	2191	10441	6154	4695	7804	3309	2459	3248	4482	1239	508	825	2133	3837	3790	3398	6701	2870	2298	39624	43259
dre-miR-30e-3p	214	323	662	270	338	948	296	486	1489	1078	550	230	1715	1090	956	1720	807	659	977	1527	381	40	75	144	289	265	245	578	187	197	4386	4149
dre-miR-30e-5p	1632	2635	7720	5195	4891	15417	3888	6898	23635	18742	10400	3970	27139	15796	12672	26765	14469	10624	16981	26774	6398	1061	1862	3431	10018	8279	7863	10471	4600	3544	51610	60023
dre-miR-31	112	196	405	19	8	15	12	11	44	3681	1900	719	3505	3460	2582	1365	628	260	337	357	70	40	43	115	245	347	299	361	171	149	1064	997
dre-miR-338	428	580	1369	2698	2689	8077	2409	3469	13079	1300	624	295	1216	808	628	1269	525	377	406	508	163	125	186	373	617	579	494	1712	689	532	5876	7136
dre-miR-34a	59	82	177	584	620	1822	532	749	2530	313	155	77	356	308	310	156	48	37	43	52	7	31	40	117	32	33	35	110	61	54	578	589
dre-miR-34b	55	76	217	235	274	814	381	510	1476	16	32	0	139	85	120	8	5	2	25	16	1	285	340	625	26	24	32	11	2	116	89	32
dre-miR-34c	46	56	144	95	100	341	176	217	539	3	5	0	132	75	83	4	2	1	30	16	4	252	363	571	20	14	18	5	0	71	82	38
dre-miR-363	125	190	349	7	5	29	11	8	37	50	39	19	132	119	63	337	190	172	140	179	56	16	29	40	21	21	17	6	3	1	33	72
dre-miR-365	63	93	261	46	45	125	42	54	197	161	80	51	190	144	110	184	55	50	30	32	11	32	34	78	189	227	218	242	85	87	1109	1094
dre-miR-375	834	1265	2386	561	495	463	85	126	421	5915	2943	1322	4286	3269	2776	4005	1482	1219	450	608	224	70	142	308	73	224	161	1088	470	348	4089	2852
dre-miR-3906	0	0	0	0	0	0	0	0	0	0	0	0	0	0	0	0	0	0	0	0	0	0	0	0	0	0	0	0	0	0	0	0
dre-miR-429a	171	264	553	12	24	26	35	15	40	642	304	131	783	607	449	372	132	85	100	105	28	15	24	43	8	15	49	197	108	126	673	528
dre-miR-429b	23	39	83	8	9	13	41	25	26	261	134	71	361	304	215	111	35	31	20	20	6	3	1	3	5	6	9	85	48	103	219	316
dre-miR-430a	89336	131748	282226	0	0	1	0	0	2	2	0	0	84	37	39	1	1	1	49	39	16	427	1770	4570	7	3	12	0	0	0	32	12
dre-miR-430b	81237	124348	269530	0	0	0	0	0	1	0	0	0	82	39	39	1	0	2	35	41	14	440	1806	4694	6	6	5	0	3	0	40	25
dre-miR-430c	18525	27104	56112	0	0	0	0	0	0	0	0	0	12	5	8	0	0	1	6	11	0	32	285	841	0	0	0	0	0	0	19	12
dre-miR-430i	23	38	49	0	0	0	0	0	0	0	0	0	0	0	0	0	0	0	0	0	0	0	1	1	0	0	0	0	0	0	0	0
dre-miR-451	2872	4411	8814	1167	1010	2651	827	1236	3995	46378	30114	7706	32843	20728	14576	42983	15558	8528	9232	12153	2849	1940	3010	6670	3930	8937	4668	37343	15717	9362	125627	160388
dre-miR-454a	128	208	498	720	717	2266	749	1104	3927	160	74	42	218	138	111	245	90	80	88	90	24	36	31	71	42	51	49	351	143	104	3308	3694
dre-miR-454b	1402	1900	4436	1467	1555	4703	1732	2504	9190	672	356	171	549	356	279	590	195	155	126	99	20	157	285	438	218	201	298	1522	589	546	14763	16332
dre-miR-455a	96	134	281	61	59	178	66	95	286	594	333	141	485	427	291	334	140	105	128	149	44	111	152	299	167	180	174	488	193	179	1490	1761
dre-miR-455b	37	52	105	15	11	26	18	20	67	46	30	15	65	62	38	22	11	12	24	23	3	8	16	27	15	20	12	279	133	100	966	1099
dre-miR-456	85	111	254	675	741	2389	651	1068	3316	278	134	75	584	396	287	342	187	156	348	694	169	71	86	210	163	142	121	522	231	190	1682	1673
dre-miR-457a	365	546	1275	207	232	633	266	297	1086	1468	894	417	2199	1592	1291	1050	394	290	612	566	154	654	858	1642	775	969	908	1437	550	486	6642	7561
dre-miR-457b	31	39	107	9	8	12	3	11	32	57	41	12	91	52	51	49	17	11	12	9	5	9	21	50	14	24	30	57	19	18	383	368
dre-miR-458	1471	2139	4252	5525	6024	21930	3286	7286	21932	42086	19700	8885	54159	32526	27508	16935	5310	3862	24489	37488	10844	858	1400	2386	3045	2902	3101	11335	3955	3295	30813	34956
dre-miR-459-3p	140	204	378	4	3	2	5	3	7	9577	4737	1807	8181	5799	4185	3586	1094	831	575	733	295	18	44	174	2	13	27	0	1	0	1	0
dre-miR-459-5p	1571	2524	5520	165	131	195	83	119	366	281494	141569	55992	239521	157534	123186	118101	37140	24922	19161	23212	7193	587	1007	2946	304	581	1075	3	1	0	95	41
dre-miR-460-3p	756	1158	2373	496	507	1321	419	722	2191	456	249	119	220	131	146	439	198	107	46	79	22	160	221	361	2308	1581	1624	1747	728	683	5620	7145
dre-miR-460-5p	17	37	80	13	11	27	10	21	42	8	9	3	4	3	4	5	5	1	0	2	0	2	9	18	69	38	41	38	18	7	115	143
dre-miR-461	0	0	0	0	0	0	0	0	0	0	0	0	0	0	0	0	0	0	0	0	0	0	0	0	0	0	0	0	0	0	0	0
dre-miR-462	2125	3246	7591	706	723	1985	685	999	3625	5705	3194	1456	5148	3774	2717	4301	1174	1333	770	1293	313	263	469	866	1704	2723	1491	5842	2201	2043	20364	18128
dre-miR-489	193	313	567	2288	2554	7475	1801	3175	9304	422	246	96	364	294	194	315	102	76	47	55	9	56	69	159	591	498	557	1921	952	826	5278	6111
dre-miR-499	99	111	289	42	35	118	2	8	35	51	19	12	317	62	51	270	348	121	240	237	67	3	4	10	135	171	162	108	48	48	23306	22468
dre-miR-722	347	461	1143	422	456	1416	291	507	1703	4248	2117	907	6678	3825	3377	17142	8064	6334	5627	9301	2327	110	174	265	283	270	260	1551	546	433	9397	10769
dre-miR-723-3p	10	14	41	413	409	1270	384	499	1908	14	4	6	7	2	1	14	13	1	2	1	0	0	4	3	217	163	180	113	51	32	334	569
dre-miR-723-5p	1	0	1	0	3	9	2	3	15	0	0	0	0	0	0	0	0	0	0	0	0	0	0	0	0	0	1	0	0	0	2	1
dre-miR-724	615	973	2537	17685	18073	62047	13812	23768	89436	1371	621	239	981	592	405	865	225	157	190	115	42	650	1099	2187	3963	1174	2779	13648	5697	3856	37113	43803
dre-miR-725	1245	1703	3675	38	39	81	32	28	114	80	23	12	60	15	31	179	84	63	14	23	3	52	100	166	108	107	80	1437	709	511	4817	4782
dre-miR-726	97	146	285	17	18	46	1	6	11	2	0	0	1	0	2	3	2	2	1	1	0	1	4	8	28	25	13	9452	4349	3611	28660	39852
dre-miR-727-3p	64	99	235	1459	1591	6227	1263	2646	8349	41	46	8	36	22	8	25	5	3	16	7	3	28	42	67	79	58	174	1411	532	466	3849	4562
dre-miR-727-5p	114	198	439	374	391	1487	398	615	1758	11	6	1	7	6	2	5	4	0	2	0	0	42	73	164	21	18	30	208	74	85	690	829
dre-miR-728	1	2	4	6	6	29	14	10	36	0	1	0	0	0	0	0	0	0	0	0	1	0	0	0	0	0	1	4	4	4	24	27
dre-miR-729	1	9	17	0	0	2	1	1	1	3	2	0	12	5	2	3	4	2	12	16	5	0	0	0	2	0	5	741	330	236	2131	2537
dre-miR-730	48	59	148	441	450	1200	462	763	2491	35	27	12	68	34	21	43	50	20	21	22	6	0	7	9	3	7	10	519	219	205	1358	1860
dre-miR-731	1946	2936	7010	842	853	2486	861	948	3743	5502	2843	1367	3616	2454	1795	3826	964	1077	468	864	137	137	280	572	1042	1324	949	4835	1577	1592	15774	16568
dre-miR-732	12	22	34	115	126	436	94	185	595	20	9	3	30	15	14	10	3	0	5	5	1	0	4	2	3	1	3	36	19	12	560	584
dre-miR-733	17	14	31	6	8	18	2	2	19	19	11	3	27	16	18	22	11	11	6	11	3	3	2	15	8	15	10	6	3	2	34	28
dre-miR-734	70	109	247	3294	3614	12555	2176	4865	14185	43	14	6	24	17	15	29	15	11	6	5	4	56	86	139	63	90	98	1129	416	368	2280	2249
dre-miR-735	626	1011	1790	177	595	1326	22	51	134	115	44	146	47	19	30	224	36	43	9	12	1	2	19	33	233	128	162	267	594	41	656	302
dre-miR-736	61	74	174	29	32	65	11	16	51	244	77	55	388	151	145	226	62	34	44	106	11	1	6	11	4	11	10	127	51	37	2424	2380
dre-miR-737	0	0	1	3	1	0	1	0	4	1	1	0	2	1	0	4	1	0	2	0	0	0	0	0	0	0	1	1	0	0	7	6
dre-miR-738	1561	2554	4257	1102	1195	1525	94	282	879	1139	571	291	181	156	277	1271	887	349	77	67	16	12	63	113	35	15	3	872	1571	565	6669	4905
dre-miR-740	0	0	0	0	0	0	0	0	0	0	0	0	0	0	0	0	0	0	0	0	0	0	0	0	0	0	0	0	0	0	0	0
dre-miR-7a	30	64	123	841	808	3516	745	1409	4223	147	84	33	126	87	71	135	35	19	10	10	4	34	46	59	380	446	413	28	6	5	52	60
dre-miR-7b	28	22	68	205	243	881	214	353	1238	61	21	15	55	32	34	38	15	5	5	11	2	25	29	49	34	27	25	37	11	19	108	112
dre-miR-92a	52412	78813	157297	77650	89994	282173	80501	121635	391475	320062	188174	87841	317978	212447	200507	316509	154646	113717	212705	367098	83937	29696	46576	103415	306182	326957	284618	122195	45126	52056	404267	485399
dre-miR-92b	575	949	1745	3115	3609	12560	3965	6682	18773	184	114	48	199	145	124	196	75	65	57	99	33	127	157	311	1755	1799	1600	1457	552	721	5221	5690
dre-miR-93	217	304	703	105	103	314	97	122	486	398	230	109	597	368	288	694	325	213	259	471	126	139	227	425	315	411	377	210	66	68	944	1132
dre-miR-9-3p	43	70	139	634	712	2337	562	970	3501	9	5	2	21	6	7	3	5	2	2	0	1	9	5	9	5	7	7	726	296	232	2147	2172
dre-miR-9-5p	6661	11599	23876	174802	223677	719076	156708	274803	917159	2253	1264	586	1323	1134	1078	1284	576	477	207	151	76	681	1099	1993	2171	1958	1792	124381	57993	52105	262330	343252
dre-miR-96	669	973	2199	158	150	379	622	417	1762	26	12	5	37	25	32	32	10	15	10	16	6	20	25	53	309	288	200	48973	19422	17154	35274	45561
dre-miR-99	243	360	722	1337	1307	4066	1554	2917	9202	1030	528	273	1076	744	514	923	322	387	276	522	170	339	515	904	1400	1302	1151	2228	880	642	8174	8769

## Sheet: TMM-Normalized
miRNA	Embryo1	Embryo2	Embryo3	MaleBrain1	MaleBrain2	MaleBrain3	FemaleBrain1	FemaleBrain2	FemaleBrain3	MaleGut1	MaleGut2	MaleGut3	FemaleGut1	FemaleGut2	FemaleGut3	MaleLiver1	MaleLiver2	MaleLiver3	FemaleLiver1	FemaleLiver2	FemaleLiver3	Ovary1	Ovary2	Ovary3	Testis1	Testis2	Testis3	Eye1	Eye2	Eye3	Heart1	Heart2
dre-let-7a	33947.7	36245	37295.5	67889	66371.1	74750.7	110965	99463.4	113171	82488.6	88439.4	84366.6	166002	194753	171809	112350	129737	132399	378796	548560	408910	31324.5	32209.8	31758.6	150066	122113	116977	111011	127754	120307	115522	109532
dre-let-7b	3905.75	4144.3	4234.33	16378.3	15281.8	17585.1	24020.5	23086.5	24728.4	9190.63	8981.32	8282.39	16825.8	18970.4	17182.1	9326.2	11022.1	9418.34	25242.5	31428.3	24808	2965.14	3249.36	3335.62	6932.96	5772.39	5025.3	12683.7	16010.6	13877.2	11201.5	11000.7
dre-let-7c	3478.72	3740.81	3869.25	12157.1	12594.8	13591.5	16319.5	15459.8	16480.6	9047.69	9607.64	9709.29	8271.29	9762.73	8643.9	9207.39	9663.99	8817.38	7564.92	8442.76	6882.35	4748.53	4815.46	4739.77	14565.5	10363.4	10995.3	10963.7	11984.5	11161.2	15232.6	14394.2
dre-let-7d	1303.34	1402.14	1443.29	5738.11	5617.76	6068.07	7064.63	7169.87	7352.22	2887.78	2949.8	2681.77	3192.61	3928.91	3195.96	2216.93	2043.41	1573.98	2254.66	2649.58	2074.76	1459.8	1655.21	1728.52	13235.2	9667.38	9491.14	4242.95	4431.4	4005.03	3785.7	3701.98
dre-let-7e	3018.32	3369.87	3898.46	4071.41	4498.28	4928.1	5672.5	5326.06	6401.04	5346.13	5923.74	5173.88	10926.2	9505.86	7944.28	9265.97	11028.7	9729.31	21424.2	29680.1	20791	4928.31	5269.28	5588.86	6281.71	3961.94	4481.68	6292.28	6350.26	6253.1	9039.6	8390.09
dre-let-7f	1303.34	1362.5	1428.38	1512.93	1780.39	1893.96	2999.96	2593.54	3033.82	2388.23	2725.12	2534.01	6049.12	5891.38	5207.31	3902.67	5025.6	4400.03	15798.4	20800.8	14240	767.052	709.612	768.424	2402.83	1840.44	1864.6	4489.38	4552.91	4454.64	4655.68	4521.29
dre-let-7g	1661.06	1689.08	1759.39	5554.79	5207.15	5987.83	8731.79	8420.71	9155.77	3355.69	3513.38	3345.6	6711.68	7088.8	6441.03	5782.59	7133.29	6593.2	20018.8	27932.6	20071.2	611.245	830.081	857.756	5082.08	4180.22	4439.45	7201.15	7870.34	7594.22	6076.94	6011.88
dre-let-7h	981.573	1091.54	1019.18	2269.06	2248.81	2406.41	2865.14	2936.43	2904.44	2387.03	2371.75	2278.18	4007.34	4458.54	3936.02	3561.38	4308.18	3863.82	9839.56	13783.4	9590.05	604.054	656.804	672.154	1777.52	1490.35	1457.45	2390.83	2751.48	2690.93	2397.9	2387.69
dre-let-7i	656.379	676.222	681.181	16006.3	17928.7	18382.4	24509.7	21360	23077.9	895.846	884.244	886.572	846.956	971.509	920.442	1175.94	1158.69	1102.51	1066.55	1264.96	984.825	822.184	704.661	823.931	330.098	289.421	412.429	405.888	402.854	501.714	298.796	284.998
dre-let-7j	372.262	374.495	361.43	1132.85	1055.75	1094.99	1329.72	1340.77	1279.74	1156.96	1177.56	1075.13	1555.85	1700.44	1601.07	1686.4	1889.99	1643.29	3529.35	4659.4	3176.12	354.762	351.506	380.743	1251.51	1283.92	1244.07	1059.22	1136.8	1073.86	875.531	838.254
dre-miR-1	228.492	210.617	256.165	58.422	56.4995	59.5426	44.6836	46.6481	53.1274	24.7686	19.3043	24.2594	20.6976	15.0868	16.5102	17.1141	25.57	16.4146	14.154	9.20527	9.13991	16.7793	18.1529	19.9478	12.5241	9.76362	15.8336	49.5561	48.9297	27.0154	267.949	268.258
dre-miR-100	833.524	976.765	910.878	2634.36	2484.01	2784.14	3969.13	5237.58	4475.58	967.168	839.201	823.718	1138.37	1208.53	1016.2	1036.06	1027.91	1730.83	1521.14	2982.51	2904.21	3207.24	4033.24	3286.18	6177.94	4659.34	4382.15	3346.56	3164.94	3029.58	1872.47	1951.53
dre-miR-101a	2297.75	2532.73	2393.72	10298.4	10719.1	10743.4	10650.1	11207.6	10753	7862.08	7911.54	6558.87	5874.13	6286.42	5356.72	7965.3	8981.64	7289.91	8172.71	11605.5	8536.67	4118.11	4231.27	3958.34	10103.3	9198.72	8365.44	4361.61	5105	4899.43	3484.36	4082.07
dre-miR-101b	445.859	423.6	450.875	915.277	957.863	898.84	885.967	989.229	900.385	2012.82	1866.08	1663.98	2112.57	2054.98	1925.91	7154.02	9761.16	9639.03	7380.09	10678.1	7458.16	1411.86	1498.44	1217.68	1137.9	827.118	839.183	1384.87	1544.55	1679.78	1124.37	1396.92
dre-miR-103	469.82	501.102	493.164	4669.06	5080.36	4776.29	4799.63	4914.41	4647.55	1021.78	1075.68	921.859	946.681	1057.27	982.355	1259.53	1437.76	1333.23	1654.36	2462.41	1684.03	711.92	683.208	597.567	1128.06	795.037	845.969	1896.95	2203.47	2315.6	1705.63	1831.72
dre-miR-107a	346.589	353.197	339.221	1809.74	1975.51	1899.87	1843.58	2021.26	1719.54	898.532	959.852	853.491	935.862	1026.69	964.606	1117.02	1133.85	1189.15	1461.2	2209.26	1450.96	484.202	500.029	489.155	457.128	306.857	367.19	1057.87	1198.78	1310.25	1005.42	1050.38
dre-miR-107b	104.404	105.9	97.355	854.841	872.457	916.787	830.498	901.223	804.375	188.898	179.637	202.897	210.034	221.537	191.105	722.413	805.82	858.12	497.057	777.078	546.109	35.9556	42.9068	41.6302	76.9335	57.1869	43.731	315.204	387.36	414.879	437.012	429.812
dre-miR-10a-3p	11.1251	14.7905	12.7778	0.671517	1.97091	0.422288	0.770406	0	0.439069	25.067	19.8405	17.6432	20.9328	24.6153	18.5739	10.5318	5.114	6.38346	1.66518	1.53421	2.28498	0	0	6.93837	3.5783	5.57921	7.53983	0	0	0	0	0
dre-miR-10a-5p	3264.78	3365.73	4021.98	739.34	604.413	549.185	426.805	166.875	451.802	8859.69	8207.01	6751.84	5429.36	6783.49	4647.61	4127.46	2163.95	1634.17	901.696	568.425	1035.09	1301.59	1260.8	1454.46	2081.68	1615.18	2186.55	10.1135	13.0479	5.78901	6.89894	10.4711
dre-miR-10b	498.061	554.348	650.149	77.2244	56.4995	59.9649	50.8468	23.0836	43.4679	558.934	528.187	462.032	603.289	668.185	516.768	332.079	138.078	152.291	96.5806	64.4369	68.5493	503.378	597.394	532.52	1368.7	776.208	977.916	6.74233	14.6789	5.78901	10.7053	14.0326
dre-miR-10c	53835.1	55098.8	65945.2	21471.1	16859.8	15855.9	14074.6	6052.72	13934.6	122633	122043	95533.7	79900.6	90227.6	79572.4	70386	45925.9	35660.7	31442	34069.5	25354.1	41852.3	50859.4	47288.5	126703	116974	95427.9	222.16	221.815	229.631	785.528	1288.65
dre-miR-10d-3p	14.5482	11.2408	16.4287	2.01455	1.97091	1.68915	3.08163	0.961817	2.19535	2.98416	2.14492	2.2054	2.5872	2.77914	2.47652	1.31647	0.730571	0.911923	0.832591	0.767105	0	0	0	0	1.78915	0	0.753983	0.337117	0	0	0	0.213695
dre-miR-10d-5p	56.4811	72.1776	62.6723	22.8316	19.0522	15.8358	12.3265	9.13726	9.80588	7.46041	8.57969	5.51351	7.52641	8.33743	8.25508	5.595	3.65285	5.47154	1.66518	4.60263	0	2.39704	11.5518	10.4076	8.94576	9.76362	3.76992	0	0	0	0.158596	0.85478
dre-miR-122	1470.22	1528.75	1718.01	32.9043	28.2497	10.1349	41.6019	109.166	53.8592	2355.4	2339.57	1854.74	11328.7	7976.93	9118.15	31463	44969.6	45260.6	77658.3	124047	114800	1706.69	2090.88	1462.26	56.3583	67.6479	59.5647	0.674233	0	0.964835	6.66105	2.13695
dre-miR-124	89.8563	98.2089	86.0983	879.687	758.801	793.901	923.717	950.275	894.677	7.75883	13.942	4.41081	5.17441	10.7195	2.88928	3.94941	3.65285	6.38346	3.33036	6.13684	0	0	4.95078	7.80566	5.36745	1.3948	0	2624.45	3767.59	3584.36	1543.62	2024.12
dre-miR-125a	1643.94	1925.72	2005.82	15091	15336.3	19022	19795.6	22086.2	20712.4	3435.67	3351.98	3009.27	2197.95	2418.25	1895.37	2588.84	1638.67	1712.59	1129.83	1320.19	1167.62	2382.66	3346.73	2977.43	15011	11959.7	11600.8	4353.19	3743.12	4417.02	3551.05	4159.43
dre-miR-125b	1384.64	1517.51	1632.52	7294.69	6559.85	7552.41	8764.14	9943.27	10339.9	2987.15	2810.38	2720.37	2671.4	3236.11	2552.47	3161.83	2833.88	2926.36	2940.71	3435.87	2591.16	1457.4	1749.28	1751.07	4421.89	5209.59	4301.47	5709.74	5280.33	5068.28	5014.03	5236.31
dre-miR-125c	924.236	994.513	1049.3	3335.42	3454.35	3600.64	3627.07	3870.35	4043.1	3149.79	3050.08	3201.14	2357.88	2800.58	2326.28	2201.14	1789.9	1490.99	1243.89	1188.25	1085.36	834.169	942.299	1024.28	2122.83	2131.96	2019.17	2483.87	1955.56	2057.99	2667.2	2863.66
dre-miR-126a-3p	6712.7	7210.07	8044.87	1073.76	969.032	933.89	1155.61	1265.75	1130.31	3397.17	3406.67	3271.72	4130.12	4759.88	3833.25	3578.16	3437.34	3792.69	4466.85	4914.08	3918.74	11302	14187.3	13401.5	4290.38	3751.32	4018.73	4313.74	3924.98	3996.35	5881.79	6060.46
dre-miR-126a-5p	423.608	389.878	467.608	629.211	593.245	527.438	622.488	608.83	526.737	1753.5	1700.39	1504.09	1709.91	2040.29	1690.64	1504.07	1702.96	1503.76	1823.37	1869.44	1508.08	2006.32	2204.75	1840.4	3713.38	2231.68	2373.54	1727.39	1489.91	1637.33	2489.01	2387.33
dre-miR-126b-3p	1014.95	1130.59	1188.04	430.442	376.444	344.165	361.321	380.399	358.427	1109.81	1101.95	1045.36	870.476	964.362	811.062	1142.04	1128	1267.57	1089.03	1232.74	961.975	1876.88	2420.93	2257.57	705.82	566.29	548.9	1089.56	1130.28	1165.52	1831.47	1884.5
dre-miR-126b-5p	425.32	390.469	468.521	628.54	593.245	527.226	624.029	608.349	526.883	1750.81	1697.71	1501.88	1707.32	2039.89	1687.34	1500.45	1700.77	1504.67	1819.21	1871.74	1508.08	2003.92	2201.45	1839.53	3710.7	2232.38	2372.03	1726.04	1487.46	1637.33	2486.87	2385.98
dre-miR-128	2485.17	2692.46	2751.8	17236.5	19305.1	23349.1	17636.9	19748.5	16641.8	675.913	700.317	593.254	551.309	585.208	471.778	680.286	745.913	660.232	635.267	978.827	840.872	728.7	858.136	995.656	1986.85	1307.63	1444.63	966.176	1113.97	1142.36	1057.2	1046.18
dre-miR-129-3p	16.2597	18.9318	23.1218	444.544	603.756	506.112	489.978	432.818	576.059	9.84774	11.7971	5.51351	7.29121	7.14637	4.5403	12.5065	4.38343	3.64769	3.33036	4.60263	2.28498	2.39704	0	3.46918	4.47288	3.48701	0.753983	105.517	141.896	101.308	66.6898	84.0534
dre-miR-129-5p	298.665	331.307	345.002	14228.1	15333	15219	14394.3	14446.5	14470.3	494.178	498.158	435.567	208.152	267.989	238.985	306.079	184.104	154.115	66.6073	68.2724	63.9794	23.9704	41.2565	39.8956	46.5179	53.6999	66.3505	2469.72	3123.35	2868.45	1472.33	1753.51
dre-miR-130a	289.252	315.925	398.547	673.531	632.006	710.499	529.269	618.929	635.48	630.852	589.317	524.886	731.473	684.066	563.409	791.198	774.405	677.559	1115.67	1579.47	1181.33	1179.34	1174.99	1011.27	1182.63	732.969	791.682	850.208	786.137	720.732	976.082	985.917
dre-miR-130b	478.378	486.903	570.744	375.378	383.671	396.74	292.754	361.162	367.794	281.407	267.579	249.211	211.21	222.331	165.927	224.458	200.176	131.317	129.052	165.695	139.384	870.125	1039.66	995.656	492.911	297.79	389.809	678.953	707.034	607.846	851.504	842.457
dre-miR-130c	771.053	846.608	977.809	782.989	798.877	837.186	584.738	629.99	701.779	587.284	551.781	474.162	339.159	354.936	260.861	1119.99	1466.26	1282.16	275.588	335.225	306.187	1263.24	1328.46	1195.13	1978.8	1150.71	1346.61	1450.61	1384.71	1239.81	1607.37	1627.86
dre-miR-132-3p	1074	1091.54	1073.95	34398.4	38384.2	38475.7	37064.3	37098.7	34535.4	502.235	597.361	486.292	368.794	402.182	450.728	556.537	365.285	516.148	996.612	523.166	413.581	153.41	216.184	168.255	7850.79	1113.75	2818.39	3206.32	4353.11	3400.08	1570.74	2256.41
dre-miR-132-5p	3.4231	2.36648	1.52117	29.5467	24.9649	28.5044	25.4234	31.74	23.5634	2.08892	1.60869	0	1.4112	1.19106	1.23826	1.64559	0	0.911923	4.16296	3.06842	0	0	0	0	8.94576	2.0922	6.78585	7.75368	11.4169	4.82418	4.3614	4.48759
dre-miR-133a-3p	7202.2	7478.67	7538.32	1091.21	976.259	770.675	590.902	435.703	491.904	673.228	527.651	643.978	517.441	408.137	338.458	524.284	778.058	465.081	643.593	424.209	292.477	79.1023	242.588	385.947	95.7196	119.256	155.321	1025.51	894.598	905.015	6327.92	5579.29
dre-miR-133a-5p	11.1251	15.9737	25.2514	3.35758	3.28485	1.47801	1.54081	2.88545	0.731782	2.08892	0.53623	2.2054	1.6464	1.19106	1.65102	1.31647	2.19171	0	0.832591	0.767105	0	0	1.65026	2.60189	0	0	0	1.34847	0	0.964835	9.43649	7.47932
dre-miR-133b-3p	1640.52	1659.49	1663.86	220.929	180.667	166.804	104.005	67.3272	74.3491	64.458	46.652	66.1621	66.3265	44.8633	37.5606	51.3423	81.8239	61.0988	78.2636	47.5605	25.1347	14.3822	39.6063	86.7296	12.5241	20.922	31.6673	243.398	210.398	236.385	758.646	605.113
dre-miR-133b-5p	6.8462	5.9162	10.344	0	0.656971	0	0	0.480909	0.146356	0	0	0	0.2352	0	0	0	0	0	0	0	0	0	0	0	0	0	0	0	0	0	0.0792982	0.142463
dre-miR-133c	302.944	289.894	312.753	34.2474	37.4473	35.0499	9.24488	5.28999	8.34232	11.0414	6.971	12.1297	14.112	9.52849	9.08059	14.152	5.114	12.7669	12.4889	10.7395	2.28498	2.39704	13.2021	16.4786	2.68373	3.48701	15.0797	175.301	174.516	130.253	127.194	86.1191
dre-miR-135a	5.13465	4.73296	7.91009	16.7879	22.337	15.8358	24.653	24.0454	20.929	0	0	0	1.176	0.794041	0	0	0.730571	0	0	0	2.28498	52.7348	37.956	43.3648	1.78915	0.697401	0.753983	7.75368	3.26198	7.71868	4.5993	3.77528
dre-miR-135b	44.5003	53.2458	66.9316	106.771	95.2608	82.5573	110.168	91.3726	108.596	0.895249	0.53623	0	0.940801	0.39702	1.65102	1.31647	0.730571	1.82385	1.66518	1.53421	0	9.58815	9.90157	6.07107	5.36745	6.97401	0.753983	729.183	888.889	519.081	622.808	547.13
dre-miR-135c	84.7217	101.759	117.13	388.808	398.124	342.053	453.769	371.261	405.554	3.87941	5.3623	3.30811	9.64321	14.6898	6.60407	5.595	7.30571	8.20731	5.82814	3.83553	2.28498	139.028	107.267	134.431	15.2078	16.7376	24.8814	20.5641	25.2803	19.2967	17.7628	16.9531
dre-miR-137	79.587	76.9106	102.831	1276.55	1296.2	1394.18	928.34	1256.61	1124.16	235.152	228.434	180.843	122.069	150.074	112.682	118.811	59.9068	62.0108	44.9599	48.3276	34.2747	98.2786	122.119	93.668	47.4125	18.8298	48.2549	68.7718	78.2875	67.5385	59.2358	64.892
dre-miR-138	2461.21	2958.1	2819.95	48597	54118	57905.4	49243.6	57072.8	56586.4	1882.41	1842.49	1635.31	981.491	1272.05	1040.97	1007.1	587.379	487.879	239.786	235.501	246.778	254.086	349.855	339.98	933.937	669.505	793.944	9087.31	9260.76	8423.01	5323.13	5874.76
dre-miR-1388-3p	1085.98	1128.81	1085.2	537.213	605.727	642.3	593.213	454.94	497.465	3740.65	3158.93	3153.73	1501.52	1660.74	1511.92	2443.04	2241.39	1790.1	857.569	1368.52	852.296	982.786	1201.39	1222.02	1509.15	1022.39	1245.58	559.276	501.529	546.097	365.248	357.797
dre-miR-1388-5p	1.71155	4.73296	5.17198	0.671517	0	0.844576	0.770406	0.961817	0.731782	8.65408	10.1884	12.1297	7.52641	9.52849	5.77856	9.21529	2.19171	1.82385	4.16296	5.36974	4.56995	9.58815	6.60104	16.4786	0.894576	6.27661	3.01593	2.69693	2.44648	1.92967	1.90316	2.06572
dre-miR-139	418.474	428.925	411.325	1437.05	1400	1478.85	1307.38	1500.92	1284.28	432.107	422.55	388.151	524.261	606.25	608.812	490.056	534.047	424.044	786.799	979.594	893.426	234.91	361.407	324.369	391.824	362.649	398.857	640.184	676.045	743.888	491.411	510.802
dre-miR-140-3p	6095.68	6517.29	6562.64	3481.81	3513.48	3363.73	3615.52	3791	3559.83	2382.56	2432.88	2528.5	2298.85	2624.7	2261.89	3352.06	2893.79	2883.5	3364.5	5088.21	3418.33	3250.38	3510.1	3921.05	3996.07	3438.19	3059.66	6190.81	7592.26	6595.61	8169.54	8182.52
dre-miR-140-5p	292.675	288.119	374.817	231.673	225.998	248.728	290.443	230.355	256.856	151.297	150.145	130.119	138.768	159.205	143.226	199.116	154.881	143.172	175.677	243.172	180.513	256.483	275.594	293.146	247.797	193.18	246.553	346.219	376.759	372.426	428.528	425.395
dre-miR-141	415.051	481.579	427.145	66.4802	78.1795	39.2728	174.112	87.0445	49.0294	1714.7	1600.65	1475.42	1463.18	1918.4	1475.6	745.78	559.617	455.05	438.776	332.157	303.902	158.205	165.026	186.469	62.6203	53.6999	105.558	174.289	243.017	323.22	190.554	146.239
dre-miR-142a-3p	510.042	531.866	732.596	233.688	235.196	203.12	238.826	165.913	222.169	1745.44	1680.55	1656.26	1329.82	1420.94	1177.59	1105.83	851.846	749.601	545.347	531.604	454.71	795.817	830.081	742.405	572.528	562.803	429.016	577.818	483.588	505.574	443.991	416.492
dre-miR-142a-5p	246.463	290.485	337.7	111.472	108.4	99.2377	68.5662	83.6781	88.3993	1255.14	1161.48	1071.83	896.113	900.045	631.101	693.45	572.037	484.231	367.173	375.115	345.032	663.98	742.617	656.543	411.505	301.975	278.974	386.336	313.15	301.993	297.527	299.672
dre-miR-142b-5p	83.0101	90.5179	102.831	50.3638	57.8134	47.2962	43.1428	42.8009	38.7845	345.566	338.361	293.319	250.253	281.09	226.189	190.888	140.27	157.763	103.241	123.504	121.104	210.939	216.184	160.45	112.717	89.2674	82.9382	143.949	117.431	122.534	107.846	95.8066
dre-miR-143	1962.29	2099.66	2176.49	1047.57	1018.3	1017.29	1005.38	1230.16	1133.53	22295.6	23078.3	19460.5	19894.2	22059.2	17319.2	11243.3	8115.18	5294.62	6660.73	5433.41	5433.68	6124.43	6099.36	6792.66	13437.4	8530.61	9634.4	4693.67	5365.14	4684.27	7554.42	7071.31
dre-miR-144	59.0484	72.1776	51.4156	61.7795	59.7843	49.83	43.1428	57.2281	41.1262	365.859	515.317	244.8	172.402	177.071	118.048	374.206	376.975	290.903	256.438	269.254	182.798	261.277	280.544	191.672	171.758	153.428	122.899	470.615	658.104	593.374	453.189	709.325
dre-miR-145	1945.18	1938.74	2798.65	804.477	625.436	646.945	817.401	738.676	1006.49	21139.8	16741.1	14380.3	16093.1	18077.5	12327.7	10570.6	5749.59	4321.6	4033.07	3938.32	3118.99	6507.96	7457.53	8634.8	11026.5	8684.04	8467.23	3520.17	2346.99	2335.87	5141.06	5136.94
dre-miR-146a	791.591	932.985	1371.49	296.81	292.352	336.775	318.178	484.756	429.702	852.278	916.954	534.81	1241.86	901.633	866.784	1256.57	1157.95	1103.43	2690.93	2088.06	1729.73	570.495	610.597	888.978	204.858	268.499	217.147	355.658	477.88	334.798	278.495	180.643
dre-miR-146b	108.683	148.497	220.266	55.0644	53.2146	59.3315	66.255	84.159	85.3258	474.184	411.289	366.097	417.48	316.822	273.243	339.32	220.632	229.805	246.447	284.596	196.508	285.248	341.604	326.971	139.554	100.426	93.4939	124.396	75.841	87.8	91.1136	91.6039
dre-miR-148	233.626	234.873	249.168	86.6257	91.3189	95.6482	97.0712	83.6781	80.2033	538.642	502.448	431.156	1564.32	1698.85	1732.33	982.086	908.1	954.783	4165.45	6071.64	4300.33	402.702	485.177	376.406	411.505	273.381	340.8	202.944	227.523	241.209	219.339	203.723
dre-miR-150	2901.08	2916.1	3114.14	2143.48	2198.22	1860.81	2011.53	1864	1878.78	2672.02	2577.66	2399.48	1803.28	2117.71	1806.62	3049.93	2446.68	2536.97	1320.49	2096.5	1252.17	412.291	569.34	554.202	2862.64	2110.34	1743.96	3963.48	3310.09	3896	2933.72	3205.78
dre-miR-152	160.886	136.073	162.461	61.108	70.9529	75.8007	64.7141	72.6172	67.6167	177.259	170.521	142.249	408.778	476.424	487.875	442.005	415.695	395.775	1067.38	1439.86	1140.2	239.704	209.583	178.663	200.385	130.414	177.186	185.414	180.224	221.912	180.562	172.381
dre-miR-153a	56.4811	50.8793	67.8443	488.193	398.124	473.174	432.968	502.549	473.609	9.84774	5.89853	9.92432	10.1136	12.3076	16.0974	3.94941	2.19171	1.82385	1.66518	0.767105	4.56995	7.19111	11.5518	6.93837	47.4125	38.3571	39.9611	26.2951	21.2029	32.8044	21.4105	22.153
dre-miR-153b	38.5099	43.7799	63.2807	257.191	220.742	243.238	211.862	215.447	229.633	16.1145	12.3333	17.6432	15.7584	23.8212	18.5739	15.4685	5.84457	10.9431	4.99555	3.06842	4.56995	31.1615	56.1089	32.9573	92.1413	109.492	73.8904	23.9353	15.4944	7.71868	13.2428	18.8052
dre-miR-153c	59.0484	49.1045	69.3654	308.898	291.038	316.927	317.407	314.514	315.691	24.1717	20.913	16.5405	26.3424	37.3199	27.2418	19.0888	12.4197	12.7669	16.6518	14.575	2.28498	14.3822	16.5026	10.4076	9.84033	11.8558	12.0637	25.2837	28.5423	26.0505	21.5691	20.9421
dre-miR-155	52.2022	49.6961	69.9739	12.0873	7.22668	5.48974	3.85203	2.88545	4.68341	65.6516	72.9273	57.3405	43.0417	39.702	39.6244	30.937	37.2591	27.3577	9.99109	10.7395	6.85493	14.3822	36.3057	29.4881	88.563	50.9103	36.9452	33.3745	32.6198	25.0857	32.9088	24.2188
dre-miR-15a-3p	5.99042	6.50782	5.78045	18.131	32.8485	23.0147	31.5867	36.5491	31.3203	17.3082	12.3333	17.6432	11.76	18.2629	14.0336	15.4685	17.5337	15.5027	33.3036	38.3553	25.1347	16.7793	21.4534	21.6824	72.4606	28.5934	39.2071	8.76503	8.15495	7.71868	7.13684	10.5423
dre-miR-15a-5p	314.069	317.7	339.221	1310.13	1489.35	1542.62	1788.11	1599.98	1670.37	507.905	560.361	449.902	742.527	763.47	702.508	452.866	394.508	368.417	1340.47	1819.57	1201.9	520.157	589.143	504.766	770.23	586.514	622.79	662.434	610.806	595.303	668.087	670.076
dre-miR-15b	245.607	250.847	278.07	175.937	196.434	165.537	240.367	196.692	195.679	326.169	379.651	291.113	317.285	408.534	344.65	255.724	211.135	177.825	331.371	308.376	258.202	824.581	772.322	699.908	531.378	375.202	409.413	233.959	220.999	248.927	315.924	322.323
dre-miR-15c	327.762	308.234	363.864	24.8461	24.9649	23.8593	29.2754	22.1218	28.1004	95.1949	104.029	104.757	113.837	161.984	139.511	80.3046	50.4094	42.8604	79.0962	76.7105	79.9742	225.322	229.386	221.16	197.701	152.033	152.305	70.1202	50.5607	93.589	59.9494	62.4702
dre-miR-16a	130.078	149.68	171.892	106.1	116.284	98.3931	127.887	111.09	143.283	111.309	148	113.578	151.704	156.823	170.055	94.1276	97.8965	56.5392	217.306	253.145	228.498	333.188	326.752	287.075	145.816	152.731	161.352	102.821	118.247	107.097	99.5192	103.713
dre-miR-16b	403.926	436.616	491.338	1445.78	1470.96	1486.66	1935.26	1634.13	1901.17	401.072	448.825	395.87	839.43	838.11	755.753	480.84	423.001	355.65	2613.5	4501.37	3678.81	500.981	585.843	555.937	1476.94	1236.49	1582.61	566.693	568.4	627.143	642.553	694.081
dre-miR-16c	363.704	356.747	437.185	381.422	388.27	389.138	411.397	374.628	390.772	374.513	378.579	317.578	376.791	432.752	347.952	303.775	233.783	189.68	392.15	443.387	340.462	644.803	754.169	719.856	509.908	428.902	481.795	453.759	537.411	559.604	596.878	627.195
dre-miR-1788-3p	21.3944	10.6492	8.21433	4.70062	3.94183	1.05572	0.770406	0.480909	1.46356	54.0134	58.4491	44.1081	47.2753	59.553	55.3091	23.6965	21.9171	15.5027	12.4889	12.2737	6.85493	0	4.95078	6.07107	1.78915	0.697401	3.76992	7.41656	8.97044	3.85934	7.05754	4.55883
dre-miR-1788-5p	7.70197	15.9737	16.1244	0.671517	1.31394	3.3783	0.770406	0	0.292713	65.6516	54.1593	60.6486	64.9153	59.9501	64.3896	31.5953	28.4923	17.3265	9.1585	8.43816	9.13991	4.79408	1.65026	1.73459	0	4.18441	19.6036	11.7991	8.97044	14.4725	9.04	5.41361
dre-miR-17a-3p	24.8175	27.2145	32.2488	0.671517	2.62788	2.95602	3.85203	0.480909	3.21984	2.38733	1.07246	4.41081	3.7632	3.17616	4.12754	3.62029	4.38343	1.82385	5.82814	9.20527	6.85493	4.79408	21.4534	8.67296	3.5783	4.18441	1.50797	4.0454	2.44648	0.964835	2.69614	1.78079
dre-miR-17a-5p	499.772	515.301	544.884	192.054	210.231	205.654	232.663	214.966	223.779	400.475	398.419	383.74	634.335	639.997	610.051	461.093	499.71	452.314	1342.97	1701.44	1206.47	642.406	656.804	726.794	593.998	465.167	511.955	241.038	250.357	249.892	260.97	260.85
dre-miR-181a-3p	2295.19	2370.62	2366.33	8112.59	8116.22	7257.86	7024.57	7635.87	7235.42	1250.66	1297.14	1430.2	876.121	828.978	990.197	1154.87	990.654	888.213	587.809	908.253	628.369	522.554	656.804	738.936	227.222	266.407	281.236	6490.84	6974.11	7895.25	3532.02	4304.89
dre-miR-181a-5p	3089.35	3236.75	3489.87	8730.39	9231.1	8903.31	8502.21	8864.11	9293.78	2220.52	1958.85	1925.32	1975.68	2124.46	1769.48	3221.07	2983.65	2506.88	3872.38	5955.81	4035.27	2425.8	2579.36	2778.82	1668.38	1186.98	1410.7	28449.9	24006.5	25249.7	27818.6	24137.9
dre-miR-181b	5491.51	5604.42	6071.6	20862.7	23867.1	24896.4	23600.6	23506.3	26140.1	2104.13	1977.08	2122.7	1852.91	1667.09	1795.07	3599.89	3300.72	3264.68	4058.88	6044.79	4883	3125.74	3467.2	3447.5	3006.67	1336.22	1906.07	69898.8	72681	71213.5	48140.8	56346.5
dre-miR-181c	403.926	423.6	445.399	1443.76	1568.85	1592.66	1654.06	1616.81	1775.16	140.256	134.058	140.043	109.133	120.694	96.5845	146.128	116.891	112.167	126.554	151.12	134.814	158.205	125.42	134.431	152.972	85.7803	116.867	1736.82	1934.35	1893.97	1348.23	1383.82
dre-miR-182-3p	10.2693	6.50782	9.43126	1.34303	1.31394	1.26686	1.54081	0.480909	0.731782	0	0	0	0.470401	0	0	0.329117	0	0	0	0	0	0	0	0	0	0	0	44.1623	55.4537	47.2769	42.9003	36.9692
dre-miR-182-5p	2477.47	2659.92	2829.07	1189.26	1192.4	1066.91	1912.15	1126.29	1317.06	79.3788	80.4346	59.5459	50.0977	46.0544	57.7856	72.4058	80.3628	51.9796	33.3036	49.0947	38.8446	43.1467	97.3654	141.369	293.421	182.022	197.544	68144.1	65454.9	65421.6	54232.8	66672.1
dre-miR-183	52.2022	44.9631	54.4579	26.8607	17.7382	16.4692	31.5867	22.6027	24.1488	1.49208	0	0	0.705601	0.794041	1.23826	3.62029	3.65285	0.911923	0.832591	0.767105	0	0	0	5.20378	1.78915	0.697401	0	2021.35	1836.49	1746.35	2051.6	2319.02
dre-miR-184	260.155	285.161	283.242	6.71517	5.25577	4.43402	6.93366	14.4273	8.48867	5.66991	3.21738	3.30811	5.17441	2.77914	2.47652	9.5444	12.4197	12.7669	10.8237	3.83553	9.13991	4.79408	11.5518	22.5497	4.47288	1.3948	3.76992	3169.91	3323.96	2282.8	2354.28	1902.88
dre-miR-187	673.495	672.08	652.278	5997.32	5982.38	5551.61	6825.8	6891.9	6288.64	167.71	144.782	166.508	128.419	162.778	153.545	114.204	90.5908	62.9227	50.7881	62.9026	38.8446	182.175	237.638	253.25	525.116	498.642	579.059	689.403	694.802	730.38	510.68	585.809
dre-miR-18a	38.5099	44.9631	45.3309	18.131	19.0522	14.9912	15.4081	16.3509	13.6111	6.56516	8.57969	7.71891	13.4064	13.8957	11.9699	7.24058	8.76685	7.29538	12.4889	18.4105	15.9948	23.9704	24.7539	18.2132	6.26203	4.88181	3.01593	4.0454	6.52396	5.78901	4.83719	6.76701
dre-miR-18b-3p	6.8462	2.9581	6.38892	2.68607	1.97091	2.11144	1.54081	0.480909	1.60992	1.49208	2.14492	1.1027	1.4112	0.794041	2.06377	2.63294	0	2.73577	2.49777	6.90395	4.56995	4.79408	6.60104	10.4076	0	0	3.76992	1.68558	0.815495	0.964835	0.555087	0.569853
dre-miR-18b-5p	5.99042	5.32458	4.86775	8.72972	6.56971	5.2786	4.62244	5.28999	4.97612	2.68575	2.14492	0	2.5872	1.9851	3.30203	1.9747	2.92228	0.911923	4.16296	4.60263	0	0	8.2513	7.80566	1.78915	2.0922	2.26195	1.34847	3.26198	4.82418	2.85474	3.20542
dre-miR-18c	119.808	107.083	139.035	3.35758	3.94183	2.95602	6.93366	1.44273	3.51255	17.6066	11.2608	11.027	15.0528	17.0719	13.6209	89.5199	101.549	109.431	49.1229	107.395	61.6944	23.9704	28.0544	27.7535	16.1024	6.97401	11.3097	2.69693	2.44648	0.964835	4.12351	4.55883
dre-miR-190a	21.3944	36.6804	44.114	314.941	335.712	324.317	367.484	370.3	369.55	57.8928	49.8694	48.5189	46.3345	55.9799	43.7519	43.7726	29.2228	30.0935	24.1451	16.1092	6.85493	153.41	132.021	97.1372	163.707	128.322	157.582	98.1009	92.1509	101.308	86.1971	82.5575
dre-miR-190b	202.819	251.439	236.39	23.5031	17.7382	5.06746	1.54081	0	1.02449	9.54933	5.89853	4.41081	6.58561	5.9553	7.01682	11.19	8.03628	6.38346	6.66073	10.7395	11.4249	0	3.30052	9.54026	10.7349	11.1584	9.0478	11339.3	15545.8	13145.9	6370.42	7234.93
dre-miR-192	2026.47	2120.96	2108.34	40.9625	34.1625	18.5807	43.1428	37.9918	26.1978	61638.5	55128.8	49020.6	49694.5	61862.1	44540.3	27170	22581.9	21704.7	25510.6	32220	26391.5	1958.38	2378.03	3189.05	65.304	92.7544	447.866	2.35982	1.63099	2.89451	6.50245	5.12868
dre-miR-193a	431.31	423.008	487.992	294.124	325.858	389.561	249.612	249.111	243.83	1019.69	912.664	844.67	625.633	736.473	555.154	1157.83	965.815	879.094	449.599	463.332	381.591	1531.71	1719.57	1358.19	3945.97	2038.5	2612.55	748.399	681.754	756.431	910.819	989.123
dre-miR-193b	340.598	326.574	358.084	112.143	93.9468	71.3667	90.1376	94.739	82.2523	87.7345	87.4056	88.2161	59.5057	89.7266	57.7856	109.925	59.1762	34.6531	28.3081	29.15	15.9948	177.381	183.179	148.308	235.273	250.367	203.575	228.565	217.737	200.686	291.024	226.588
dre-miR-194a	6681.89	7441.99	9261.81	257.191	184.609	105.361	162.556	196.692	126.891	218644	207834	182523	163834	184814	158952	104345	90718.6	74143	95325	116829	93457.8	3262.37	3911.12	5858.58	153.867	246.88	1091.77	2.69693	3.26198	4.82418	9.67438	7.62179
dre-miR-194b	289.252	337.815	327.052	6.71517	9.19759	10.7683	3.85203	3.84727	5.7079	6663.64	5725.87	4888.28	5361.39	5900.12	4837.89	2784.33	1855.65	1668.82	1356.29	1025.62	1311.58	251.689	277.244	347.786	85.8792	57.8843	88.97	4.0454	3.26198	4.82418	1.90316	3.13419
dre-miR-196a	708.581	728.284	810.48	5.37213	5.25577	6.75661	6.16325	5.28999	4.97612	2762.74	2648.44	2396.17	2300.49	3037.6	2573.93	1660.07	626.83	674.823	208.98	103.559	93.6841	160.602	226.086	188.203	1601.29	1019.6	1907.58	18.5414	44.8522	20.2615	19.9038	14.745
dre-miR-196b	416.762	466.197	502.899	2.68607	5.25577	3.80059	0	3.84727	1.60992	385.554	352.84	299.935	218.501	344.614	236.508	212.281	105.933	61.0988	29.1407	14.575	11.4249	50.3378	66.0104	81.5258	671.826	435.876	830.889	0.674233	2.44648	0	0.396491	0.712317
dre-miR-196c	106.116	113.591	146.337	4.0291	3.94183	3.58945	3.85203	1.44273	3.51255	125.037	121.724	125.708	75.0289	133.796	85.4401	83.2667	36.5285	27.3577	7.49332	3.83553	4.56995	11.9852	9.90157	9.54026	223.644	150.639	227.703	0.337117	2.44648	0.964835	0.475789	0.569853
dre-miR-196d	149.761	172.753	172.805	2.01455	0	1.05572	0.770406	0.961817	0.292713	442.552	352.303	395.87	294.471	386.301	326.489	271.193	124.197	89.3685	26.6429	18.4105	22.8498	43.1467	47.8576	30.3554	993.873	639.517	1090.26	0.674233	0.815495	0	0.0792982	0.213695
dre-miR-199-3p	3257.93	3555.04	3176.81	631.897	514.408	410.253	490.749	372.223	348.475	1208.29	1270.87	1157.84	962.91	1209.72	1133.84	898.49	815.317	689.414	666.905	739.49	578.099	1567.66	1622.21	1491.75	1655.86	1597.75	1786.94	1509.94	1605.71	1905.55	1463.92	1422
dre-miR-199-5p	921.669	964.932	1020.4	145.719	128.766	91.2142	119.413	97.6244	93.3754	615.633	561.969	498.421	1012.54	1180.74	928.697	1178.9	1311.37	1477.32	2182.22	3077.63	2061.05	261.277	315.2	267.994	543.007	661.136	616.758	831.666	676.045	741.958	644.139	505.46
dre-miR-19a-3p	47.9234	49.6961	72.712	37.6049	30.8776	36.3168	49.306	29.8163	43.4679	52.5213	42.8984	43.0054	78.3217	75.8309	65.2152	65.8235	60.6374	52.8915	149.034	230.132	118.819	347.571	297.047	237.639	93.9304	79.5037	89.724	28.992	30.9888	29.9099	29.4989	26.7119
dre-miR-19a-5p	64.1831	51.4709	44.7224	64.4656	82.7783	72.6335	91.6784	84.6399	89.4238	15.5177	14.4782	15.4378	16.9344	16.2778	18.5739	18.4306	19.7254	18.2385	38.2992	41.4237	31.9897	64.72	67.6607	49.4359	16.9969	18.8298	20.3575	16.1816	20.3874	27.0154	21.4105	21.8681
dre-miR-19b-3p	435.589	451.406	708.258	102.742	93.2899	93.7479	124.035	86.0826	122.061	212.174	172.666	135.632	359.386	347.393	279.022	284.028	207.482	227.069	718.526	864.528	415.866	2226.85	2597.51	2149.16	331.888	382.873	340.046	200.247	124.771	114.815	157.883	120.239
dre-miR-19b-5p	30.8079	33.1307	34.3785	7.38669	11.8255	7.60118	10.0153	8.65635	11.2694	6.26675	4.82607	6.61621	10.1136	7.14637	6.60407	7.5697	5.84457	6.38346	13.3215	18.4105	11.4249	16.7793	21.4534	13.0094	9.84033	7.67141	9.0478	5.39386	4.07747	9.64835	6.42315	5.841
dre-miR-19c	77.8755	72.1776	130.821	47.6777	47.3019	47.9297	66.255	43.7627	72.3001	122.948	95.9852	86.0107	190.042	187.791	143.226	252.762	298.073	278.137	448.767	584.534	294.762	309.218	335.003	326.103	223.644	253.157	214.131	69.1089	67.6861	55.9604	58.5221	63.5386
dre-miR-19d	146.337	149.088	204.141	18.8025	20.3661	22.1701	27.7346	29.3354	31.7593	49.8356	38.6086	27.5675	52.4497	62.3322	46.2285	57.9247	52.6011	42.8604	60.7792	77.4776	38.8446	170.19	224.435	207.284	94.825	105.308	68.6125	56.6356	28.5423	37.6286	42.5831	30.4872
dre-miR-200a	872.89	944.226	997.584	108.786	124.824	64.1878	279.658	128.403	69.9584	1933.14	1825.86	1703.67	1703.32	2165.35	1686.93	1016.97	797.783	632.875	631.104	541.576	523.26	460.231	493.428	530.785	71.566	70.4375	150.043	249.129	366.157	400.407	311.483	243.541
dre-miR-200b	283.261	325.983	352.912	37.6049	40.0752	23.0147	79.3519	42.8009	21.0753	783.045	690.665	643.978	674.319	872.651	675.679	438.055	351.405	246.219	200.654	197.913	134.814	167.793	199.682	176.928	49.2017	62.7661	104.804	161.142	184.302	279.802	152.728	119.028
dre-miR-200c	634.985	679.18	729.25	42.3056	39.4183	25.9707	108.627	46.1672	28.6859	1381.07	1236.01	1218.49	1206.58	1617.46	1272.11	688.843	466.104	368.417	292.239	247.008	230.783	136.631	151.824	163.052	75.1443	83.6881	121.391	198.225	301.733	395.582	176.201	147.877
dre-miR-202-3p	3.4231	4.73296	12.7778	0	0	0	0	0	0	4.77466	2.68115	2.2054	3.7632	3.17616	2.06377	4.93676	5.114	1.82385	5.82814	3.06842	2.28498	397.908	409.265	377.274	552.848	329.871	325.721	0	0	0	0	0
dre-miR-202-5p	706.87	646.641	1700.06	2.68607	3.94183	2.95602	6.93366	3.84727	5.41519	342.284	233.796	405.794	529.906	457.764	309.978	903.098	1008.19	526.18	574.488	319.116	525.545	44666.4	47015.9	45530.4	58024.9	47984	48725.4	1.34847	1.63099	0.964835	1.42737	0.641085
dre-miR-203a	842.938	889.205	1008.23	57.0789	49.9298	37.3725	14.6377	15.87	13.4648	44.7625	24.6666	48.5189	27.048	10.3225	16.0974	120.128	92.0519	98.4877	21.6474	36.054	9.13991	79.1023	125.42	109.279	12.5241	14.6454	36.9452	440.948	508.053	531.624	433.444	277.661
dre-miR-203b-3p	4046.96	4611.09	4977.58	310.241	279.87	215.367	95.5304	93.7772	81.8132	221.127	135.666	157.686	121.599	66.6994	80.4871	749.729	475.602	709.476	122.391	141.915	73.1193	167.793	358.107	391.151	64.4094	126.23	240.521	1808.97	2338.02	1900.73	1552.34	1134.65
dre-miR-203b-5p	634.129	654.332	772.147	62.4511	70.9529	41.3842	31.5867	21.16	19.319	34.9147	24.6666	24.2594	13.4064	8.73445	14.8591	117.166	71.5959	103.047	24.9777	20.7118	13.7099	23.9704	49.5078	51.1705	8.05118	9.76362	30.9133	288.235	388.176	289.451	255.895	201.158
dre-miR-204	9383.57	9229.86	9894	3611.42	3410.34	3636.32	4073.91	4108.4	4108.66	1082.66	953.954	973.686	824.142	715.431	834.176	2394.33	2077.01	1367.88	1320.49	1615.52	886.571	4436.92	5310.54	5055.47	2229.28	4655.15	2807.08	63003.7	56940.3	61672.3	43630.1	45580.7
dre-miR-205	6092.26	6455.17	6866.87	666.145	651.715	449.737	349.765	344.331	278.37	359.592	186.608	202.897	131.947	80.1981	96.9972	917.908	670.664	710.388	173.179	167.229	121.104	270.865	498.379	526.449	91.2467	86.4777	301.593	3966.85	5566.57	4721.9	3524.01	3036.61
dre-miR-206	435.589	573.28	524.196	16.1164	9.19759	9.29033	4.62244	2.40454	7.46418	2.08892	2.68115	1.1027	3.2928	2.77914	2.06377	0.329117	2.92228	1.82385	2.49777	0.767105	0	4.79408	18.1529	26.8862	0	0	2.26195	42.8138	47.2987	41.4879	28.2302	24.2188
dre-miR-20a-3p	56.4811	66.8531	77.5798	26.8607	19.0522	25.9707	24.653	29.3354	30.2958	27.4543	18.7681	26.4648	28.9296	30.5706	20.225	32.2535	32.8757	30.0935	58.2814	78.2448	70.8343	50.3378	64.3602	53.7724	41.1505	28.5934	21.8655	18.5414	26.0958	16.4022	16.2561	20.7996
dre-miR-20a-5p	290.963	304.684	358.692	218.243	207.603	206.71	190.29	178.417	202.411	256.34	243.985	252.519	323.165	338.658	327.314	336.687	318.529	289.08	598.633	762.503	555.249	596.862	544.586	611.444	536.745	454.706	474.255	181.369	220.999	179.459	219.894	206.928
dre-miR-20b	118.953	124.832	120.781	6.71517	5.91274	5.48974	2.31122	6.25181	4.97612	38.7941	29.4927	30.8757	52.9201	71.8607	39.2116	187.268	217.71	255.338	160.69	250.076	123.389	21.5733	34.6555	37.2937	28.6264	24.409	22.6195	6.74233	1.63099	2.89451	6.26456	8.3341
dre-miR-21	189201	189559	216180	172459	173405	173453	212268	184207	224818	321538	329762	314935	202984	220692	233900	255614	212836	206286	238670	355193	216152	246579	254672	263067	179972	133913	144884	236384	227166	227840	161189	166317
dre-miR-210-3p	1680.74	1757.7	1441.46	2433.58	2613.43	2753.11	2966.84	3492.84	2469.33	5529.36	6110.35	5867.48	5235.09	5861.61	5139.61	4002.73	4042.98	4662.66	6470.9	8608.46	6411.65	2826.11	2770.79	2364.25	2554.01	1398.99	1518.52	2566.13	2760.45	3546.73	3251.07	3357.79
dre-miR-210-5p	219.078	250.255	236.694	690.319	720.697	844.154	840.513	865.155	713.488	345.268	408.608	333.016	231.202	306.5	257.971	339.649	293.69	310.966	353.851	555.384	454.71	417.085	422.467	338.245	606.522	460.285	456.16	308.125	279.715	359.884	496.248	605.327
dre-miR-212	18.827	18.3402	19.7752	459.318	561.71	517.092	450.688	555.449	414.774	8.35566	11.7971	5.51351	10.3488	9.13147	10.3189	12.5065	8.03628	21.8862	20.8148	9.20527	25.1347	0	1.65026	6.07107	59.042	3.48701	16.5876	56.6356	69.3171	53.0659	50.4337	53.4237
dre-miR-214	1820.23	1832.84	1676.94	147.734	180.667	123.097	143.296	112.533	115.036	410.621	452.578	470.854	682.081	915.132	742.957	342.94	250.586	277.225	605.294	603.712	520.975	913.272	866.387	873.367	644.094	578.843	646.164	1097.31	1095.21	1465.58	999.237	1001.87
dre-miR-216a	34.231	47.9212	38.942	34.9189	35.4764	34.8388	66.255	61.0754	43.3215	245	241.304	208.411	285.533	325.16	252.193	226.104	164.378	196.063	140.708	177.201	84.5441	93.4845	158.425	202.947	6.26203	12.5532	21.1115	67.0862	81.5495	51.1363	72.7165	79.7795
dre-miR-216b	189.982	215.35	206.879	1013.99	1125.39	1061	1086.27	1143.6	1053.33	3564.29	3840.48	3320.24	2367.76	2650.11	2318.03	3393.53	2887.95	2853.41	1428.73	1790.42	1009.96	198.954	283.845	236.772	184.283	138.783	247.306	531.296	609.175	563.464	545.175	565.437
dre-miR-217	49.6349	46.1464	40.4632	73.1953	74.2377	80.0236	86.2855	102.914	98.4979	1082.66	1179.17	961.556	1176.24	1235.92	926.22	919.883	777.327	846.265	596.968	556.919	383.876	52.7348	77.5623	83.2604	32.2047	25.1064	59.5647	151.365	154.944	124.464	126.798	108.913
dre-miR-2184	2696.55	2720.27	2741.15	830.666	734.493	558.476	505.387	429.932	456.632	3574.13	3548.77	3154.83	2517.11	2609.22	2119.49	3625.23	3247.39	3511.82	2323.76	2250.69	2584.31	3952.72	4224.67	3639.17	5073.14	4116.76	4414.57	3592.31	3688.48	3734.88	3815.75	3867.38
dre-miR-2185-3p	1.71155	1.18324	0.304234	5.37213	0.656971	1.26686	3.08163	2.88545	1.46356	0.298416	0.53623	0	0.2352	0.39702	2.06377	0	0	0	0	0	0	2.39704	1.65026	3.46918	0	0.697401	0	1.34847	0.815495	2.89451	1.42737	1.28217
dre-miR-2185-5p	10.2693	20.1151	16.4287	58.422	67.011	80.657	70.8774	75.0217	73.4709	11.6382	9.65215	6.61621	8.70241	11.5136	10.7316	7.89882	7.30571	10.9431	2.49777	7.67105	2.28498	55.1319	56.1089	46.834	18.7861	10.461	17.3416	26.6322	19.5719	23.156	19.2695	18.5915
dre-miR-2186	0	0	0	0	0	0	0	0	0	0	0	0	0	0	0	0	0	0	0	0	0	0	0	0	0	0	0	0	0	0	0	0
dre-miR-2187-3p	0.855775	0.59162	0.608469	14.7734	11.8255	10.9795	8.47447	10.0991	12.733	5.07308	4.28984	5.51351	4.70401	2.38212	3.71479	2.63294	0.730571	0	0.832591	0.767105	0	2.39704	0	0	8.94576	2.7896	3.76992	1.68558	0.815495	1.92967	1.50667	2.7068
dre-miR-2187-5p	1.71155	0.59162	0.912703	14.1019	11.8255	13.0909	9.24488	4.32818	8.92774	3.87941	2.68115	4.41081	2.8224	3.17616	3.71479	1.64559	2.19171	0	1.66518	2.30132	0	0	4.95078	2.60189	25.9427	13.2506	11.3097	2.69693	3.26198	1.92967	4.3614	4.48759
dre-miR-2188-3p	52.2022	39.0469	45.0267	273.979	264.759	299.824	320.489	339.041	348.914	269.172	383.941	196.281	128.655	124.267	96.1717	314.307	295.151	169.618	228.963	288.432	237.638	91.0874	85.8136	82.3931	169.969	129.019	84.4461	162.153	213.66	206.475	114.903	201.871
dre-miR-2188-5p	514.32	557.306	607.556	169.894	157.016	145.056	174.112	182.745	190.41	1243.8	1389.37	769.686	857.305	938.556	657.517	1288.49	1096.59	761.456	1356.29	1594.81	1197.33	2521.68	2577.71	1810.91	498.279	661.136	475.009	1257.44	1416.51	1150.08	1130.48	1727.37
dre-miR-2189	31.6637	43.7799	43.8097	11.4158	12.4824	9.29033	2.31122	5.28999	5.41519	46.2546	36.4637	123.503	61.8577	89.7266	37.9734	124.735	168.762	81.1611	109.902	362.074	146.239	79.1023	94.0649	104.076	239.746	670.9	1703.25	7.41656	6.52396	10.6132	7.13684	4.34513
dre-miR-218a	53.9138	55.6123	63.585	120.202	120.226	116.551	114.791	129.845	105.23	115.487	104.565	76.0864	84.2017	94.4908	87.9166	57.2664	49.6788	33.7412	39.1318	33.7526	36.5596	143.822	141.922	167.388	48.3071	47.4233	55.7948	94.3926	119.878	106.132	152.57	142.107
dre-miR-218b	11.9808	9.46592	13.0821	63.1226	49.9298	44.5514	36.9795	45.6863	36.8818	11.9367	11.7971	9.92432	9.64321	6.74935	8.25508	7.24058	8.76685	4.55962	5.82814	3.83553	4.56995	9.58815	8.2513	7.80566	1.78915	4.88181	6.03187	7.41656	11.4169	6.75385	8.56421	7.47932
dre-miR-219	163.453	151.455	190.146	1093.9	1049.84	888.705	1289.66	977.206	1459.61	8.05725	3.21738	7.71891	10.584	11.9106	7.84233	10.5318	7.30571	9.11923	19.9822	22.2461	9.13991	0	0	3.46918	5.36745	6.27661	2.26195	276.436	101.937	106.132	162.799	52.7114
dre-miR-2190	110925	112690	122939	56553.8	87860.7	32315.4	5558.48	5953.17	6181.36	10303.4	8944.32	18998.5	581.885	622.131	1076.46	8598.52	10749.6	5345.69	549.51	1694.54	909.421	2984.31	6269.34	6999.95	505.435	151.336	70.8744	3126.08	17114.8	11747.8	5662.21	5748.75
dre-miR-2191	3.4231	7.09944	6.99739	106.771	98.5456	117.818	93.2192	112.533	106.84	4.17783	2.68115	2.2054	1.8816	1.58808	3.30203	0.987352	1.46114	2.73577	1.66518	1.53421	0	0	3.30052	1.73459	2.68373	1.3948	0.753983	39.1055	35.8818	30.8747	24.5031	23.5064
dre-miR-2192	29.0963	37.8637	33.4658	0	0	0	1.54081	0	0.146356	0	0	0	0	0	0	0	0.730571	0	0	0	0	0	1.65026	2.60189	0	0.697401	0	0	0	0	0	0
dre-miR-2193	0	0.59162	0	0	0	0	0	0	0	0	0	0	0	0	0	0	0	0	0	0	0	0	0	0	0	0	0.753983	0	0	0	0	0
dre-miR-2194	0	0	0	0	0	0	0	0	0	0	0	0	0	0	0	0	0	0	0	0	0	0	0	0	0	0	0	0	0	0	0	0
dre-miR-2195	0	0	0	0	0	0	0	0	0	0	0	0	0	0	0	0	0	0	0	0	0	0	0	0	0	0	0	0	0	0	0	0
dre-miR-2196	0	0	0	0	0	0	0	0	0	0	0	0	0	0	0	0	0	0	0	0	0	0	0	0	0	0	0	0	0	0	0	0
dre-miR-2197	0	0	0	0	0	0	0	0	0	0	0	0	0	0	0	0	0	0	0	0	0	0	0	0	0	0	0	0	0	0	0	0
dre-miR-2198	0	0	0	0	0	0	0	0	0	0	0	0	0	0	0	0	0	0	0	0	0	0	0	0	0	0	0	0	0	0	0	0
dre-miR-221	1415.45	1370.19	1459.72	2342.92	2417	2733.05	2525.39	2846.5	2413.12	593.849	526.578	524.886	481.455	650.319	507.688	527.904	479.255	447.754	322.213	273.09	253.632	1064.28	1236.05	1116.21	598.471	523.748	513.463	277.447	283.792	366.637	767.052	657.682
dre-miR-222a	982.429	992.147	1046.57	3851.82	4468.06	4325.28	4305.8	4802.83	4349.86	840.341	796.838	744.324	488.981	827.787	546.487	738.869	599.799	568.128	328.873	406.566	276.482	750.273	787.174	723.325	763.073	566.29	671.045	445.331	537.411	616.53	879.972	831.345
dre-miR-222b	392.801	440.165	450.875	204.813	252.934	209.666	213.403	205.348	243.244	1244.4	1108.39	993.534	735.236	880.194	627.799	753.021	511.4	405.806	288.077	369.745	340.462	421.879	481.876	489.155	457.128	371.017	283.498	270.367	242.202	259.541	250.979	211.344
dre-miR-223	118.097	113.591	126.866	18.131	22.994	13.9355	13.8673	12.5036	15.0747	250.67	229.507	190.767	191.453	217.567	186.152	181.015	124.928	102.135	109.902	97.4224	89.1141	191.763	188.13	231.568	72.4606	133.901	109.328	92.0328	61.1621	67.5385	94.4442	78.4973
dre-miR-22a	1728.66	1888.45	2118.69	2205.93	2197.57	2242.35	1771.93	1977.98	2106.65	4383.74	4021.19	3830.79	5094.91	5390.74	4498.61	7703.32	7349.54	7827.04	10399.1	12226.9	9487.22	3763.35	4384.74	3910.64	6415.9	3434	4094.13	6482.08	6297.25	5993.56	6205.8	5938.87
dre-miR-22b	237.905	253.805	258.903	699.049	667.482	826.84	527.728	722.806	653.774	301.699	317.448	251.416	272.832	260.445	224.538	330.434	328.026	335.588	492.894	681.957	532.4	196.557	249.189	224.63	752.338	425.415	418.461	399.82	406.932	414.879	472.855	490.288
dre-miR-23a	978.15	988.005	1210.55	296.139	204.975	196.786	208.78	204.386	260.954	1203.81	1069.78	866.724	965.497	1029.87	903.932	733.603	528.203	430.428	413.798	486.345	363.311	1109.83	1186.54	1117.94	429.396	488.878	441.08	651.309	698.064	569.253	1344.34	1170.48
dre-miR-23b	529.724	568.547	589.302	788.361	681.936	666.793	704.922	741.08	800.716	1201.42	1064.42	1161.15	1045.7	1088.63	1036.43	902.111	761.985	594.574	611.954	639.766	450.14	594.465	628.749	723.325	503.646	502.826	415.445	543.769	608.359	537.413	2051.84	1670.88
dre-miR-24	209.665	214.166	253.123	186.01	180.667	190.03	211.862	173.608	208.704	197.552	203.231	187.459	222.029	257.269	215.458	169.825	132.964	106.695	144.871	129.641	84.5441	198.954	179.878	193.407	143.132	124.137	90.478	120.013	138.634	143.76	456.52	383.369
dre-miR-25	7414.43	7723.6	7902.79	4346.73	4659.24	4688.03	4343.55	4280.57	3692.28	10882.7	10383.6	9756.71	6319.6	7038.38	6795.58	9933.75	10817.6	8492.74	8951.19	14041.1	9953.36	19253	19562.2	21691.9	32780.8	25819.2	22956.5	4295.2	4729.87	4902.33	3065.11	3720.5
dre-miR-26a	4252.34	4231.86	5174.11	5485.62	5242.63	6027.1	5461.41	5653.56	6022.42	8005.32	7752.28	6342.74	9221.26	9333.95	7463.01	9540.45	9871.47	8270.23	14298.1	19937.1	16307.9	7821.54	9734.89	9101.4	15034.2	9898.21	10275.3	7455.67	6785.73	6549.3	13423.5	15025.4
dre-miR-26b	1999.95	2088.42	2465.51	1839.28	1803.38	1993.62	1944.51	1953.45	2157.88	2458.36	2460.76	1838.2	3008.45	2870.85	2295.74	2922.23	3156.8	2268.86	3933.16	4795.94	4026.13	4496.84	5589.43	5966.13	4625.85	3943.11	3913.17	2620.74	2788.18	2464.19	3315.3	3827.85
dre-miR-27a	1376.94	1434.68	1502.31	272.636	203.661	158.991	182.586	144.273	154.113	871.973	813.462	748.735	954.913	1100.14	867.609	607.551	488.752	413.101	520.369	561.521	415.866	407.496	521.482	548.131	212.909	308.251	246.553	1338.69	1259.12	674.42	1439.02	1241.07
dre-miR-27b	2760.73	2758.72	2981.19	6756.13	6567.74	6986.75	6290.37	7084.75	6544.47	5880.89	5961.81	5331.56	4477.74	4961.96	4066.87	4317.03	3752.21	3535.53	3063.1	3867.75	3219.53	4261.93	4896.32	4826.5	4321.69	3194.1	2918.67	3416.34	3230.18	2861.7	8684.18	9104.83
dre-miR-27c-3p	7571.04	8004.03	9071.96	3279.69	2632.48	2770	2382.1	2367.03	2350.48	19729.5	20118.3	16414.8	12482.8	13414.5	10875.2	9738.25	8037.01	6124.47	5475.12	6340.89	5168.62	21839.4	24333.1	22744.8	9347.42	8925.34	7686.86	5561.41	5223.24	4700.68	9324.83	9784.1
dre-miR-27c-5p	0	0	0	0	0	0	0	0	0	0	0	0	0	0	0	0	0	0	0	0	0	0	0	0	0	0	0	0	0	0	0	0.0712317
dre-miR-27d	138.635	145.539	150.596	201.455	174.097	184.329	167.178	143.792	153.382	159.951	168.376	148.865	127.714	151.662	128.779	110.254	112.508	102.135	91.585	121.97	125.674	98.2786	95.7151	127.493	124.346	112.282	106.312	170.244	155.76	124.464	406.086	358.438
dre-miR-27e	734.255	760.823	822.345	310.912	246.364	225.924	247.3	198.615	260.368	310.353	344.26	245.903	308.818	342.629	286.039	270.864	244.741	193.328	164.853	222.461	178.228	179.778	216.184	265.393	381.984	415.651	383.777	567.704	571.662	397.512	736.442	687.955
dre-miR-29a	322.627	360.297	447.224	1285.28	1255.47	1379.61	1052.38	1196.02	1239.79	1424.34	1426.37	1058.59	1496.11	1533.29	1076.05	1378.67	1216.4	1190.97	1974.91	2638.08	2230.14	1244.06	1283.9	1334.77	2020.85	1280.43	1359.43	1439.15	1387.97	1248.5	1707.53	1784.57
dre-miR-29b	41.933	42.005	51.4156	134.303	134.679	117.185	94.76	108.685	116.207	122.948	107.246	87.1134	143.237	142.133	119.286	99.0643	104.472	85.7208	142.373	186.407	132.529	158.205	127.07	121.421	149.394	126.927	117.621	186.425	478.696	158.233	149.794	192.183
dre-miR-301a	106.972	108.858	134.167	487.521	516.379	482.675	460.703	431.375	486.342	154.878	148.536	133.427	115.248	140.942	115.571	212.281	193.601	199.711	187.333	233.967	150.808	244.498	240.938	203.815	206.647	116.466	151.551	324.643	326.198	295.24	310.532	352.81
dre-miR-301b	31.6637	36.6804	42.897	73.1953	59.1274	63.5543	69.3366	55.7854	58.1035	10.4446	8.04346	7.71891	6.58561	5.16126	5.3658	7.89882	13.1503	4.55962	3.33036	5.36974	9.13991	7.19111	4.95078	14.744	7.1566	4.88181	6.03187	21.9126	16.3099	16.4022	17.6835	21.512
dre-miR-301c	218.223	207.067	251.906	157.135	160.301	145.689	155.622	136.578	165.675	18.8002	20.3768	22.054	14.3472	21.0421	15.6847	53.9753	77.4405	49.2438	26.6429	39.1224	27.4197	55.1319	57.7591	44.2321	30.4156	16.0402	23.3735	139.229	126.402	133.147	101.977	120.524
dre-miR-30a	86.4332	83.4184	124.736	55.0644	47.3019	47.0851	48.5356	49.5336	59.2744	69.8295	62.2027	50.7243	67.5025	59.553	55.7218	52.9879	39.4508	43.7723	62.4443	55.9987	57.1244	26.3674	54.4586	41.6302	55.4637	53.0025	64.0886	44.1623	43.2212	36.6637	119.978	113.33
dre-miR-30b	2465.49	2873.5	3781.33	6244.44	5804.34	6397.66	5922.11	6213.82	6320.26	6590.53	6321.62	5934.74	6150.25	6386.87	5625.01	5283.65	4921.86	4433.77	7054.54	8918.37	6758.96	6244.28	7488.88	6813.48	8171.95	5536.67	6871.05	5533.77	5639.15	5915.4	7653.7	8079.59
dre-miR-30c	5534.29	6052.86	8149.22	8254.96	7907.96	8243.48	8424.39	7775.33	9110.39	11133	10578.2	9348.71	13480.7	13511	12563	16321.3	16596.4	16627.1	29303.9	46186.7	29638.4	6699.72	8191.9	7582.77	21803.5	13832.3	16211.4	7713.9	7455.25	8569.67	12281.1	12698.6
dre-miR-30d	1078.28	1221.7	1594.8	3293.79	3244.78	3479.44	3503.81	4028.09	3913.86	2985.66	2867.22	2416.02	2455.73	2443.26	1937.88	2568.43	2417.46	2242.42	2704.26	3438.17	2831.09	1217.7	1361.47	1849.94	3432.49	2643.15	2562.03	2259.02	2340.47	2217.19	3142.11	3081.41
dre-miR-30e-3p	183.136	191.093	201.403	181.31	222.056	200.164	228.04	233.722	217.925	321.693	294.927	253.621	403.368	432.752	394.593	566.082	589.571	600.957	813.442	1171.37	870.576	95.8815	123.77	124.891	258.532	184.811	184.726	194.853	152.498	190.073	347.802	295.54
dre-miR-30e-5p	1396.62	1558.92	2348.69	3488.53	3213.24	3255.21	2995.34	3317.31	3459.13	5592.92	5576.8	4377.73	6383.1	6271.33	5230.42	8808.83	10570.6	9688.27	14138.2	20538.5	14619.3	2543.26	3072.79	2975.69	8961.86	5773.78	5928.57	3529.95	3751.28	3419.38	4092.58	4275.54
dre-miR-31	95.8467	115.958	123.215	12.7588	5.25577	3.16716	9.24488	5.28999	6.43968	1098.47	1018.84	792.843	824.377	1373.69	1065.73	449.245	458.799	237.1	280.583	273.857	159.948	95.8815	70.9612	99.739	219.171	241.998	225.441	121.699	139.45	143.76	84.3733	71.018
dre-miR-338	366.271	343.14	416.497	1811.75	1766.59	1705.41	1855.91	1668.27	1914.2	387.941	334.608	325.297	286.004	320.792	259.21	417.65	383.55	343.795	338.032	389.69	372.451	299.63	306.949	323.501	551.953	403.795	372.468	577.143	561.876	513.292	465.956	508.309
dre-miR-34a	50.4907	48.5128	53.8495	392.166	407.322	384.704	409.856	360.201	370.282	93.4044	83.1157	84.908	83.7313	122.282	127.954	51.3423	35.0674	33.7412	35.8014	39.8895	15.9948	74.3082	66.0104	101.474	28.6264	23.0142	26.3894	37.0828	49.7452	52.1011	45.8344	41.9554
dre-miR-34b	47.0676	44.9631	66.0188	157.806	180.01	171.871	293.525	245.263	216.022	4.77466	17.1594	0	32.6928	33.7467	49.5305	2.63294	3.65285	1.82385	20.8148	12.2737	2.28498	683.156	561.089	542.06	23.259	16.7376	24.1275	3.70828	1.63099	111.921	7.05754	2.27941
dre-miR-34c	39.3656	33.1307	43.8097	63.7941	65.6971	72.0001	135.592	104.357	78.8861	0.895249	2.68115	0	31.0464	29.7765	34.2586	1.31647	1.46114	0.911923	24.9777	12.2737	9.13991	604.054	599.045	495.226	17.8915	9.76362	13.5717	1.68558	0	68.5033	6.50245	2.7068
dre-miR-363	106.972	112.408	106.178	4.70062	3.28485	6.12317	8.47447	3.84727	5.41519	14.9208	20.913	20.9513	31.0464	47.2454	26.0035	110.913	138.808	156.851	116.563	137.312	127.959	38.3526	47.8576	34.6918	18.7861	14.6454	12.8177	2.0227	2.44648	0.964835	2.61684	5.12868
dre-miR-365	53.9138	55.0207	79.4052	30.8898	29.5637	26.393	32.3571	25.9691	28.8322	48.0451	42.8984	56.2378	44.6881	57.1709	45.403	60.5576	40.1814	45.5962	24.9777	24.5474	25.1347	76.7052	56.1089	67.6491	169.075	158.31	164.368	81.5822	69.3171	83.9407	87.9417	77.9274
dre-miR-375	713.716	748.399	725.903	376.721	325.201	97.7597	65.4845	60.5945	61.6161	1765.13	1578.13	1457.77	1008.07	1297.86	1145.81	1318.12	1082.71	1111.63	374.666	466.4	511.835	167.793	234.337	267.127	65.304	156.218	121.391	366.783	383.283	335.763	324.25	203.153
dre-miR-3906	0	0	0	0	0	0	0	0	0	0	0	0	0	0	0	0	0	0	0	0	0	0	0	0	0	0	0	0	0	0	0	0
dre-miR-429a	146.337	156.188	168.242	8.0582	15.7673	5.48974	26.9642	7.21363	5.85426	191.583	163.014	144.454	184.162	240.991	185.327	122.432	96.4354	77.5135	83.2591	80.5461	63.9794	35.9556	39.6063	37.2937	7.1566	10.461	36.9452	66.412	88.0734	121.569	53.3677	37.6103
dre-miR-429b	19.6828	23.0732	25.2514	5.37213	5.91274	2.74487	31.5867	12.0227	3.80527	77.8867	71.8549	78.2918	84.9073	120.694	88.7421	36.532	25.57	28.2696	16.6518	15.3421	13.7099	7.19111	1.65026	2.60189	4.47288	4.18441	6.78585	28.6549	39.1438	99.378	17.3663	22.5092
dre-miR-430a	76451.5	77944.8	85862.8	0	0	0.211144	0	0	0.292713	0.596833	0	0	19.7568	14.6898	16.0974	0.329117	0.730571	0.911923	40.797	29.9171	36.5596	1023.54	2920.96	3963.54	6.26203	2.0922	9.0478	0	0	0	2.53754	0.85478
dre-miR-430b	69520.6	73566.8	82000.3	0	0	0	0	0	0.146356	0	0	0	19.2864	15.4838	16.0974	0.329117	0	1.82385	29.1407	31.4513	31.9897	1054.7	2980.37	4071.09	5.36745	4.18441	3.76992	0	2.44648	0	3.17193	1.78079
dre-miR-430c	15853.2	16035.3	17071.2	0	0	0	0	0	0	0	0	0	2.8224	1.9851	3.30203	0	0	0.911923	4.99555	8.43816	0	76.7052	470.324	729.396	0	0	0	0	0	0	1.50667	0.85478
dre-miR-430i	19.6828	22.4816	14.9075	0	0	0	0	0	0	0	0	0	0	0	0	0	0	0	0	0	0	0	1.65026	0.867296	0	0	0	0	0	0	0	0
dre-miR-451	2457.78	2609.64	2681.52	783.66	663.541	559.743	637.126	594.403	584.694	13840	16148	8497.42	7724.68	8229.44	6016.3	14146.5	11366.2	7776.88	7686.48	9322.63	6509.9	4650.25	4967.29	5784.86	3515.68	6232.67	3519.59	12588.9	12817.1	9032.79	9962	11424.7
dre-miR-454a	109.539	123.057	151.509	483.492	471.048	478.452	577.034	530.923	574.742	47.7466	39.681	46.3135	51.2737	54.7888	45.8157	80.6338	65.7514	72.9538	73.268	69.0395	54.8394	86.2934	51.1581	61.578	37.5722	35.5675	36.9452	118.328	116.616	100.343	262.318	263.13
dre-miR-454b	1199.8	1124.08	1349.58	985.115	1021.59	993.01	1334.34	1204.2	1345.02	200.536	190.898	188.562	129.125	141.339	115.158	194.179	142.461	141.348	104.906	75.9434	45.6995	376.335	470.324	379.876	195.017	140.178	224.687	513.091	480.326	526.8	1170.68	1163.36
dre-miR-455a	82.1544	79.2771	85.4898	40.9625	38.7613	37.5836	50.8468	45.6863	41.8579	177.259	178.565	155.481	114.072	169.528	120.111	109.925	102.28	95.7519	106.572	114.299	100.539	266.071	250.84	259.322	149.394	125.532	131.193	164.513	157.391	172.705	118.154	125.439
dre-miR-455b	31.6637	30.7642	31.9446	10.0728	7.22668	5.48974	13.8673	9.61817	9.80588	13.7272	16.0869	16.5405	15.288	24.6153	15.6847	7.24058	8.03628	10.9431	19.9822	17.6434	6.85493	19.1763	26.4042	23.417	13.4186	13.948	9.0478	94.0555	108.461	96.4835	76.6021	78.2836
dre-miR-456	72.7408	65.6698	77.2755	453.274	486.815	504.423	501.535	513.61	485.318	82.9598	71.8549	82.7026	137.357	157.22	118.46	112.558	136.617	142.26	289.742	532.371	386.161	170.19	141.922	182.132	145.816	99.031	91.232	175.975	188.379	183.319	133.38	119.171
dre-miR-457a	312.358	323.025	387.899	139.004	152.417	133.654	204.928	142.83	158.943	438.075	479.39	459.827	517.205	632.056	532.866	345.573	287.845	264.458	509.546	434.182	351.886	1567.66	1415.92	1424.1	693.296	675.782	684.617	484.436	448.522	468.91	526.699	538.583
dre-miR-457b	26.529	23.0732	32.5531	6.04365	5.25577	2.53373	2.31122	5.28999	4.68341	17.0097	21.9854	13.2324	21.4032	20.6451	21.0505	16.1268	12.4197	10.0312	9.99109	6.90395	11.4249	21.5733	34.6555	43.3648	12.5241	16.7376	22.6195	19.2156	15.4944	17.367	30.3712	26.2133
dre-miR-458	1258.84	1265.48	1293.6	3710.13	3957.59	4630.39	2531.56	3503.9	3209.89	12559.2	10563.7	9797.51	12738.2	12913.5	11354	5573.6	3879.33	3521.85	20389.3	28757.2	24778.3	2056.66	2310.37	2069.37	2723.98	2023.86	2338.1	3821.22	3225.28	3179.13	2443.42	2489.97
dre-miR-459-3p	119.808	120.69	115.001	2.68607	1.97091	0.422288	3.85203	1.44273	1.02449	2857.93	2540.12	1992.58	1924.17	2302.32	1727.38	1180.21	799.245	757.808	478.74	562.288	674.068	43.1467	72.6115	150.91	1.78915	9.06622	20.3575	0	0.815495	0	0.0792982	0
dre-miR-459-5p	1344.42	1493.25	1679.37	110.8	86.0632	41.1731	63.9437	57.2281	53.5665	84002.5	75913.6	61742.5	56335.4	62544.2	50845.5	38869.1	27133.4	22726.9	15953.3	17806.1	16435.8	1407.06	1661.81	2555.05	271.951	405.19	810.532	1.01135	0.815495	0	7.53333	2.9205
dre-miR-460-3p	646.966	685.096	721.948	333.072	333.084	278.921	322.8	347.216	320.667	136.078	133.521	131.222	51.7441	52.0097	60.2621	144.483	144.653	97.5758	38.2992	60.6013	50.2695	383.526	364.708	313.094	2064.68	1102.59	1224.47	588.943	593.68	658.982	445.656	508.95
dre-miR-460-5p	14.5482	21.8899	24.3387	8.72972	7.22668	5.70089	7.70406	10.0991	6.14697	2.38733	4.82607	3.30811	0.940801	1.19106	1.65102	1.64559	3.65285	0.911923	0	1.53421	0	4.79408	14.8523	15.6113	61.7257	26.5012	30.9133	12.8104	14.6789	6.75385	9.11929	10.1861
dre-miR-461	0	0	0	0	0	0	0	0	0	0	0	0	0	0	0	0	0	0	0	0	0	0	0	0	0	0	0	0	0	0	0	0
dre-miR-462	1818.52	1920.4	2309.44	474.091	474.99	419.121	527.728	480.428	530.542	1702.47	1712.72	1605.53	1210.81	1498.35	1121.45	1415.53	857.69	1215.59	641.095	991.867	715.198	630.421	773.972	751.078	1524.36	1899.02	1124.19	1969.43	1794.9	1971.16	1614.83	1291.29
dre-miR-489	165.164	185.177	172.501	1536.43	1677.9	1578.3	1387.5	1526.88	1361.7	125.932	131.913	105.859	85.6129	116.724	80.0743	103.672	74.5182	69.3061	39.1318	42.1908	20.5648	134.234	113.868	137.9	528.694	347.306	419.969	647.601	776.351	796.954	418.536	435.297
dre-miR-499	84.7217	65.6698	87.9237	28.2037	22.994	24.915	1.54081	3.84727	5.12247	15.2192	10.1884	13.2324	74.5585	24.6153	21.0505	88.8617	254.239	110.343	199.822	181.804	153.093	7.19111	6.60104	8.67296	120.768	119.256	122.145	36.4086	39.1438	46.3121	1848.12	1600.43
dre-miR-722	296.954	272.737	347.74	283.38	299.579	298.98	224.188	243.821	249.245	1267.67	1135.2	1000.15	1570.67	1518.6	1393.87	5641.73	5891.32	5776.12	4684.99	7134.85	5317.14	263.674	287.145	229.833	253.165	188.298	196.036	522.868	445.26	417.774	745.165	767.094
dre-miR-723-3p	8.55775	8.28268	12.4736	277.336	268.701	268.153	295.836	239.973	279.248	4.17783	2.14492	6.61621	1.6464	0.794041	0.412754	4.60764	9.49742	0.911923	1.66518	0.767105	0	0	6.60104	2.60189	194.123	113.676	135.717	38.0942	41.5902	30.8747	26.4856	40.5308
dre-miR-723-5p	0.855775	0	0.304234	0	1.97091	1.9003	1.54081	1.44273	2.19535	0	0	0	0	0	0	0	0	0	0	0	0	0	0	0	0	0	0.753983	0	0	0	0.158596	0.0712317
dre-miR-724	526.301	575.646	771.842	11875.8	11873.4	13100.8	10640.9	11430.2	13089.5	409.129	332.999	263.546	230.731	235.036	167.165	284.687	164.378	143.172	158.192	88.2171	95.969	1558.07	1813.64	1896.78	3545.2	818.749	2095.32	4600.97	4645.87	3720.4	2942.99	3120.16
dre-miR-725	1065.44	1007.53	1118.06	25.5176	25.6219	17.1027	24.653	13.4654	16.6846	23.8733	12.3333	13.2324	14.112	5.9553	12.7954	58.912	61.368	57.4511	11.6563	17.6434	6.85493	124.646	165.026	143.971	96.6142	74.6219	60.3187	484.436	578.186	493.031	381.979	340.63
dre-miR-726	83.0101	86.3765	86.7068	11.4158	11.8255	9.71262	0.770406	2.88545	1.60992	0.596833	0	0	0.2352	0	0.825508	0.987352	1.46114	1.82385	0.832591	0.767105	0	2.39704	6.60104	6.93837	25.0481	17.435	9.80178	3186.43	3546.59	3484.02	2272.69	2838.72
dre-miR-727-3p	54.7696	58.5704	71.4951	979.743	1045.24	1314.79	973.023	1272.48	1221.93	12.2351	24.6666	8.82161	8.46721	8.73445	3.30203	8.22793	3.65285	2.73577	13.3215	5.36974	6.85493	67.1171	69.311	58.1088	70.6715	40.4493	131.193	475.671	433.843	449.613	305.219	324.959
dre-miR-727-5p	97.5583	117.141	133.559	251.147	256.876	313.971	306.622	295.759	257.295	3.28258	3.21738	1.1027	1.6464	2.38212	0.825508	1.64559	2.92228	0	1.66518	0	0	100.676	120.469	142.237	18.7861	12.5532	22.6195	70.1202	60.3466	82.011	54.7158	59.051
dre-miR-728	0.855775	1.18324	1.21694	4.0291	3.94183	6.12317	10.7857	4.80909	5.26883	0	0.53623	0	0	0	0	0	0	0	0	0	2.28498	0	0	0	0	0	0.753983	1.34847	3.26198	3.85934	1.90316	1.92325
dre-miR-729	0.855775	5.32458	5.17198	0	0	0.422288	0.770406	0.480909	0.146356	0.895249	1.07246	0	2.8224	1.9851	0.825508	0.987352	2.92228	1.82385	9.99109	12.2737	11.4249	0	0	0	1.78915	0	3.76992	249.803	269.113	227.701	168.984	180.715
dre-miR-730	41.0772	34.9056	45.0267	296.139	295.637	253.373	355.928	366.933	364.574	10.4446	14.4782	13.2324	15.9936	13.4987	8.66784	14.152	36.5285	18.2385	17.4844	16.8763	13.7099	0	11.5518	7.80566	2.68373	4.88181	7.53983	174.963	178.593	197.791	107.687	132.491
dre-miR-731	1665.34	1737	2132.68	565.417	560.396	524.904	663.32	455.901	547.812	1641.89	1524.5	1507.39	850.484	974.288	740.894	1259.2	704.27	982.141	389.653	662.779	313.042	328.394	462.073	496.093	932.148	923.359	715.53	1629.96	1286.04	1536.02	1250.85	1180.17
dre-miR-732	10.2693	13.0156	10.344	77.2244	82.7783	92.0588	72.4182	88.9681	87.0821	5.96833	4.82607	3.30811	7.05601	5.9553	5.77856	3.29117	2.19171	0	4.16296	3.83553	2.28498	0	6.60104	1.73459	2.68373	0.697401	2.26195	12.1362	15.4944	11.578	44.407	41.5993
dre-miR-733	14.5482	8.28268	9.43126	4.0291	5.25577	3.80059	1.54081	0.961817	2.78077	5.66991	5.89853	3.30811	6.35041	6.35233	7.42957	7.24058	8.03628	10.0312	4.99555	8.43816	6.85493	7.19111	3.30052	13.0094	7.1566	10.461	7.53983	2.0227	2.44648	1.92967	2.69614	1.99449
dre-miR-734	59.9042	64.4866	75.1459	2211.98	2374.29	2650.91	1676.4	2339.62	2076.07	12.8319	7.50723	6.61621	5.64481	6.74935	6.19131	9.5444	10.9586	10.0312	4.99555	3.83553	9.13991	134.234	141.922	120.554	56.3583	62.7661	73.8904	380.605	339.246	355.059	180.8	160.2
dre-miR-735	535.715	598.128	544.579	118.858	390.898	279.977	16.9489	24.5263	19.6118	34.3179	23.5941	160.994	11.0544	7.54339	12.3826	73.7223	26.3006	39.2127	7.49332	9.20527	2.28498	4.79408	31.355	28.6208	208.436	89.2674	122.145	90.0101	484.404	39.5582	52.0196	21.512
dre-miR-736	52.2022	43.7799	52.9368	19.474	21.0231	13.7244	8.47447	7.69454	7.46418	72.8136	41.2897	60.6486	91.2577	59.9501	59.8494	74.3805	45.2954	31.0054	36.634	81.3132	25.1347	2.39704	9.90157	9.54026	3.5783	7.67141	7.53983	42.8138	41.5902	35.6989	192.219	169.531
dre-miR-737	0	0	0.304234	2.01455	0.656971	0	0.770406	0	0.585426	0.298416	0.53623	0	0.470401	0.39702	0	1.31647	0.730571	0	1.66518	0	0	0	0	0	0	0	0.753983	0.337117	0	0	0.555087	0.42739
dre-miR-738	1335.86	1511	1295.13	740.012	785.08	321.995	72.4182	135.616	128.647	339.896	306.188	320.886	42.5713	61.9352	114.333	418.308	648.016	318.261	64.1095	51.3961	36.5596	28.7645	103.966	98.0045	31.3101	10.461	2.26195	293.966	1281.14	545.132	528.84	349.391
dre-miR-740	0	0	0	0	0	0	0	0	0	0	0	0	0	0	0	0	0	0	0	0	0	0	0	0	0	0	0	0	0	0	0	0
dre-miR-7a	25.6732	37.8637	37.4208	564.746	530.832	742.382	573.953	677.6	618.063	43.8672	45.0434	36.3892	29.6352	34.5408	29.3055	44.4308	25.57	17.3265	8.32591	7.67105	9.13991	81.4993	75.912	51.1705	339.939	311.041	311.395	9.43926	4.89297	4.82418	4.12351	4.2739
dre-miR-7b	23.9617	13.0156	20.6879	137.661	159.644	186.018	164.867	169.761	181.189	18.2034	11.2608	16.5405	12.936	12.7047	14.0336	12.5065	10.9586	4.55962	4.16296	8.43816	4.56995	59.926	47.8576	42.4975	30.4156	18.8298	18.8496	12.4733	8.97044	18.3319	8.56421	7.97795
dre-miR-92a	44852.9	46627.4	47855.1	52143.3	59123.4	59579.1	62018.5	58495.3	57294.9	95511.8	100905	96862.4	74788.5	84345.8	82760.1	104169	112980	103701	177096	281603	191794	71182.4	76862.6	89691.4	273903	228020	214597	41194	36800	50225.5	32057.6	34575.8
dre-miR-92b	492.07	561.447	530.889	2091.77	2371.01	2651.97	3054.66	3213.43	2747.55	54.9086	61.1303	52.9297	46.8049	57.5679	51.1815	64.507	54.7928	59.275	47.4577	75.9434	75.4042	304.424	259.091	269.729	1569.98	1254.62	1206.37	491.179	450.153	695.646	414.016	405.308
dre-miR-93	185.703	179.852	213.877	70.5093	67.668	66.2992	74.7294	58.6709	71.1292	118.77	123.333	120.195	140.415	146.103	118.873	228.407	237.436	194.24	215.641	361.307	287.907	333.188	374.609	368.601	281.791	286.632	284.252	70.7945	53.8227	65.6088	74.8575	80.6342
dre-miR-9-3p	36.7983	41.4134	42.2886	425.742	467.763	493.443	432.968	466.481	512.394	2.68575	2.68115	2.2054	4.93921	2.38212	2.88928	0.987352	3.65285	1.82385	1.66518	0	2.28498	21.5733	8.2513	7.80566	4.47288	4.88181	5.27788	244.747	241.386	223.842	170.253	154.715
dre-miR-9-5p	5700.31	6862.2	7263.9	117382	146949	151829	120729	132155	134232	672.332	677.795	646.183	311.17	450.221	444.949	422.587	420.809	434.987	172.346	115.833	173.658	1632.38	1813.64	1728.52	1942.12	1365.51	1351.14	41930.9	47293	50272.7	20802.3	24450.4
dre-miR-96	572.513	575.646	669.011	106.1	98.5456	80.0236	479.193	200.539	257.88	7.75883	6.43476	5.51351	8.70241	9.92551	13.2081	10.5318	7.30571	13.6788	8.32591	12.2737	13.7099	47.9408	41.2565	45.9667	276.424	200.852	150.797	16509.6	15838.5	16550.8	2797.16	3245.39
dre-miR-99	207.953	212.983	219.657	897.818	858.661	858.511	1197.21	1402.81	1346.77	307.369	283.13	301.038	253.076	295.383	212.156	303.775	235.244	352.914	229.795	400.429	388.446	812.596	849.884	784.036	1252.41	908.016	867.835	751.096	717.636	619.424	648.184	624.63
