# Supplementary material for: Deep sequencing of small RNA facilitates tissue and sex associated microRNA discovery in zebrafish
Source: BMC Genomics. 2015 Nov 16;16:950. doi: 10.1186/s12864-015-2135-7 (PMC4647824; doi:10.1186/s12864-015-2135-7)
Supplement: Additional file 3: — Comprises of the details of the sex associated known miRNAs including the logFC, logCPM, P-value and FDR values. Sheet1: brain, Sheet2: gut, Sheet3: liver, Sheet4: ovary vs. testis. (XLSX 20 kb) [file 12864_2015_2135_MOESM3_ESM.xlsx]

## Sheet: F-vs-M-Brain
Female vs Male Brain
miRNA	logFC	logCPM	PValue	FDR
dre-miR-96	1.72018	10.8469	0.00159605	0.0450248
dre-miR-375	-2.08449	9.21278	0.00016244	0.00573181
dre-miR-133c	-2.21706	5.95892	9.40753e-05	0.00387277
dre-miR-738	-2.45102	8.59891	0.00164058	0.0450248
dre-miR-726	-2.58697	8.95239	4.50282e-05	0.00343491
dre-miR-499	-2.67239	7.46865	7.0583e-05	0.0034868
dre-miR-2190	-3.32027	14.3534	6.22405e-06	0.00076867
dre-miR-735	-3.69021	7.02533	5.56261e-05	0.00343491
dre-miR-190b	-4.00772	10.7375	3.4801e-09	8.59586e-07

## Sheet: F-vs-M-Gut
Female vs Male Gut
miRNA	logFC	logCPM	PValue	FDR
dre-miR-430b	1.44269e+08	12.8328	1.24654e-13	3.07894e-11
dre-miR-430c	1.44269e+08	10.6201	0.00038206	0.0134813
dre-miR-430a	5.72818	12.9226	2.72212e-10	3.36182e-08
dre-miR-34c	4.59948	6.19604	2.48317e-05	0.00122669
dre-miR-122	2.11731	13.8829	0.000288921	0.0118939
dre-miR-148	1.75715	9.79254	2.40142e-07	1.48287e-05
dre-miR-2190	-4.06799	14.3534	1.05927e-08	8.72134e-07

## Sheet: F-vs-M-Liver
Female vs Male Liver
miRNA	logFC	logCPM	PValue	FDR
dre-miR-430a	6.0052	12.9226	1.56064e-13	9.63693e-12
dre-miR-430b	5.79003	12.8328	4.06414e-13	2.00769e-11
dre-miR-430c	4.83887	10.6201	0.00057265	0.00547195
dre-miR-34c	3.65939	6.19604	0.0018048	0.0148595
dre-miR-16b	3.09372	10.1333	1.09845e-38	2.71318e-36
dre-miR-729	2.75915	5.30712	0.000484365	0.00498492
dre-miR-458	2.5096	12.6857	1.90231e-17	1.56623e-15
dre-miR-148	2.354	9.79254	1.46466e-19	1.80886e-17
dre-let-7f	1.93218	12.073	6.14364e-10	2.16783e-08
dre-miR-15a-5p	1.84403	9.69445	1.93694e-09	5.9803e-08
dre-let-7a	1.83524	17.0044	1.15247e-08	2.84661e-07
dre-let-7g	1.80234	12.7267	2.98907e-08	6.71182e-07
dre-miR-456	1.63862	7.78569	0.000757913	0.0069335
dre-miR-17a-5p	1.59523	8.99881	2.92556e-06	4.81743e-05
dre-miR-152	1.54109	8.23498	0.000575995	0.00547195
dre-let-7h	1.50208	11.6435	0.000162014	0.00190559
dre-miR-16a	1.47056	7.2402	0.00555674	0.0428911
dre-let-7b	1.45293	13.6667	0.00105805	0.00901164
dre-miR-9-5p	-1.48791	14.9641	0.00590167	0.0441731
dre-miR-138	-1.53612	13.5534	0.00425205	0.0338793
dre-miR-129-5p	-1.70757	11.6686	0.000437078	0.00469384
dre-miR-7a	-1.91618	7.40759	0.00679806	0.0493859
dre-miR-130c	-2.07535	9.86693	1.2281e-10	5.05566e-09
dre-miR-203a	-2.09665	7.58185	0.000908135	0.00801105
dre-miR-725	-2.15884	7.69352	0.000148292	0.0018314
dre-miR-203b-5p	-2.23234	7.12517	0.000182185	0.00204544
dre-miR-205	-2.30541	10.5709	2.88703e-05	0.000396164
dre-miR-203b-3p	-2.49354	9.7707	1.75286e-06	3.09255e-05
dre-miR-196b	-2.72604	7.51882	7.47679e-06	0.000115423
dre-miR-196a	-2.84967	9.70425	4.32162e-09	1.18604e-07
dre-miR-196d	-2.85611	7.5838	9.78755e-08	2.0146e-06
dre-miR-2190	-2.96859	14.3534	8.86391e-05	0.00115231
dre-miR-738	-3.16812	8.59891	1.29901e-05	0.000188738
dre-miR-196c	-3.22102	5.8902	5.17451e-07	9.83158e-06

## Sheet: Ovary-vs-Testis
Ovary vs Testis
miRNA	logFC	logCPM	PValue	FDR
dre-miR-430c	1.44269e+08	10.6201	2.36431e-31	1.94662e-29
dre-miR-430b	9.26454	12.8328	4.02149e-66	9.93308e-64
dre-miR-430a	8.84831	12.9226	6.9039e-54	8.52631e-52
dre-miR-135a	5.41042	3.18904	1.57556e-18	4.32404e-17
dre-miR-34c	5.36909	6.19604	4.28722e-08	3.65153e-07
dre-miR-122	4.83866	13.8829	7.96481e-26	3.93461e-24
dre-miR-34b	4.80086	6.73272	4.20865e-06	2.9701e-05
dre-miR-206	4.62041	5.902	3.92266e-08	3.46035e-07
dre-miR-2190	4.48349	14.3534	2.35386e-10	2.76859e-09
dre-miR-192	3.63386	13.9087	6.58414e-11	8.55938e-10
dre-miR-216a	3.51878	6.90372	7.92985e-16	1.78061e-14
dre-miR-194a	3.12612	15.7227	1.14658e-07	9.13563e-07
dre-miR-459-3p	3.11922	9.17978	2.42055e-08	2.21436e-07
dre-miR-727-5p	2.79056	6.47954	1.48759e-12	2.44956e-11
dre-miR-135c	2.73615	6.70512	2.58001e-12	3.98289e-11
dre-miR-19b-3p	2.72434	8.86942	9.92039e-13	1.75024e-11
dre-miR-18b-3p	2.66214	1.53529	0.00826095	0.0334501
dre-miR-738	2.43762	8.59891	0.00370882	0.0169644
dre-miR-200a	2.34578	9.43585	1.56681e-05	9.92314e-05
dre-miR-184	2.29511	8.79348	0.00547313	0.023308
dre-miR-203a	2.29447	7.58185	0.000126564	0.000762474
dre-miR-18a	2.20195	3.89414	0.00178298	0.0089877
dre-miR-2188-5p	2.0777	9.9201	1.75548e-07	1.32272e-06
dre-miR-194b	1.93135	10.4769	1.0443e-05	6.78793e-05
dre-miR-459-5p	1.91944	14.0492	0.00251455	0.0121783
dre-miR-126b-3p	1.85187	10.0431	7.35205e-11	9.07978e-10
dre-miR-2185-5p	1.75726	4.83122	0.00312622	0.0145694
dre-miR-19a-3p	1.73318	6.33902	0.000445087	0.00244303
dre-miR-126a-3p	1.68961	12.199	1.7672e-07	1.32272e-06
dre-miR-34a	1.67791	6.93772	0.00397432	0.0178483
dre-miR-19a-5p	1.64078	5.30439	0.00530686	0.023308
dre-miR-218a	1.59519	6.52682	0.00134892	0.007089
dre-miR-146a	1.58886	9.60778	0.00669811	0.0280412
dre-miR-27c-3p	1.40866	13.2127	0.00546674	0.023308
dre-let-7c	-1.32846	13.2757	0.00905412	0.0354979
dre-miR-16b	-1.38344	10.1333	0.00819443	0.0334501
dre-let-7f	-1.44331	12.073	0.00244763	0.0120913
dre-miR-125b	-1.48832	12.0442	0.000358776	0.00201404
dre-miR-92a	-1.59159	16.584	0.000142151	0.000835981
dre-miR-489	-1.74075	8.91613	7.19597e-05	0.000444351
dre-let-7j	-1.79263	10.3936	1.34231e-09	1.27519e-08
dre-let-7a	-2.02989	17.0044	3.43202e-12	4.98652e-11
dre-miR-460-3p	-2.05513	8.70574	4.7398e-08	3.90243e-07
dre-miR-150	-2.12099	11.1481	8.05227e-10	7.95565e-09
dre-miR-125a	-2.14615	12.6875	5.7588e-11	7.90235e-10
dre-miR-96	-2.21623	10.8469	8.1748e-06	5.60882e-05
dre-miR-7a	-2.25098	7.40759	3.10424e-07	2.25514e-06
dre-miR-92b	-2.28054	9.65743	1.34466e-14	2.55486e-13
dre-miR-153a	-2.32567	6.74167	0.000170422	0.000978938
dre-let-7g	-2.56658	12.7267	2.1076e-24	7.43681e-23
dre-miR-2187-5p	-2.57684	2.6081	0.00286841	0.0136249
dre-miR-735	-2.64951	7.02533	0.00864724	0.0344495
dre-let-7d	-2.73931	12.0133	6.71401e-29	4.1459e-27
dre-miR-212	-2.92684	6.83815	0.00154267	0.00793834
dre-miR-196a	-2.97419	9.70425	4.56683e-10	4.90438e-09
dre-miR-2189	-3.23169	7.11544	1.00967e-05	6.74024e-05
dre-miR-196b	-3.26812	7.51882	6.88049e-10	7.08117e-09
dre-miR-499	-3.97148	7.46865	3.33173e-10	3.74062e-09
dre-miR-196c	-4.29471	5.8902	1.59953e-15	3.29237e-14
dre-miR-132-3p	-4.45172	12.9694	4.24438e-18	1.04836e-16
dre-miR-196d	-4.5199	7.5838	3.78333e-23	1.1681e-21
dre-miR-723-3p	-5.51541	6.23759	9.93488e-25	4.08986e-23
dre-miR-132-5p	-1.44269e+08	3.16509	0.000559037	0.00300179
