# Supplementary material for: Deep sequencing of small RNA facilitates tissue and sex associated microRNA discovery in zebrafish
Source: BMC Genomics. 2015 Nov 16;16:950. doi: 10.1186/s12864-015-2135-7 (PMC4647824; doi:10.1186/s12864-015-2135-7)
Supplement: Additional file 6: — Comprises of the details of the predicted novel miRNAs of all the samples including the IDs, miRDeep2 scores, read counts, precursor and mature sequences and precursor coordinates. Sheet1: embryo predicted novel miRNAs, Sheet2: male brain predicted novel miRNAs, Sheet3: female brain predicted novel miRNAs, Sheet4: male gut predicted novel miRNAs, Sheet5: female gut predicted novel miRNAs, Sheet6: male liver predicted novel miRNAs, Sheet7: female liver predicted novel miRNAs, Sheet8: ovary predicted novel miRNAs, Sheet9: testis predicted novel miRNAs, Sheet10: eye predicted novel miRNAs, Sheet11: heart predicted novel miRNAs). (XLSX 159 kb) [file 12864_2015_2135_MOESM6_ESM.xlsx]

## Sheet: Embryo
Embryo Novel miRNAs details
S.No	ID	miRDeep2 score	estimated probability that the miRNA candidate is a true positive	rfam alert	total read count	mature read count	loop read count	star read count	significant randfold p-value	miRBase miRNA	example miRBase miRNA with the same seed	consensus mature sequence	consensus star sequence	consensus precursor sequence	precursor coordinate
1	gis-dre-mir-393	423.2	83 +/- 10%	0	832	831	0	1	no	0	0	ucugguccugucuuggcuuaca	agggccaugacggaaaucagcc	agggccaugacggaaaucagccuguguucuuuaagguucucucugguccugucuuggcuuaca	gi|312144711|ref|NC_007130.5|DanioreriostrainTuebingenchromosome19,Zv9:1617052..1617115:+
2	gis-dre-mir-417	393.4	83 +/- 10%	0	773	756	0	17	no	0	0	gacuuggucuaagcuccucagu	ugaggaguuuagagcaaguaa	gacuuggucuaagcuccucagugugaugauuaaaccugaggaguuuagagcaaguaa	gi|312122346|ref|NW_003040930.2|DanioreriostrainTuebingenunplacedgenomicscaffold,Zv9_scaffold3487:171756..171813:+
3	gis-dre-mir-396	94	83 +/- 10%	0	186	185	0	1	no	0	0	ugcgcaugcgugaacuuuguacc	ugcaaaguuuaacaugcgcgcu	ugcaaaguuuaacaugcgcgcugugugugucagcugugugcgcaugcgugaacuuuguacc	gi|312144710|ref|NC_007131.5|DanioreriostrainTuebingenchromosome20,Zv9:21422145..21422206:+
4	gis-dre-mir-155	53.4	83 +/- 10%	0	99	95	0	4	no	0	hsa-miR-551b-3p	gcgacccauccuugguuucuga	gaaaccaagcauggguguggccu	gaaaccaagcauggguguggccugaauccuccaauggcgacccauccuugguuucuga	gi|312144715|ref|NC_007126.5|DanioreriostrainTuebingenchromosome15,Zv9:34583544..34583602:+
5	gis-dre-mir-412	49.4	83 +/- 10%	0	99	98	0	1	no	0	0	uacuccuuggauguugacugga	uagucacauuugggcgaguucu	uagucacauuugggcgaguucuuuguucaucuugaauucaugguacuccuuggauguugacugga	gi|312144713|ref|NC_007128.5|DanioreriostrainTuebingenchromosome17,Zv9:53935865..53935930:+
6	gis-dre-mir-346	33.8	83 +/- 10%	0	68	65	0	3	no	0	0	aacuccuuggauguugacugga	uuagucacauuugggcaaguucu	uuagucacauuugggcaaguucuuugaucaucuugauuaucuggaacuccuuggauguugacugga	gi|312144710|ref|NC_007131.5|DanioreriostrainTuebingenchromosome20,Zv9:3138..3204:+
7	gis-dre-mir-453	32	83 +/- 10%	0	64	63	0	1	no	0	0	uguaccaugcugguagccagu	ugguaaccagcguugugcccc	uguaccaugcugguagccaguaugaaauagggcuugcugguaaccagcguugugcccc	gi|312144706|ref|NC_007135.5|DanioreriostrainTuebingenchromosome24,Zv9:10720304..10720362:-
8	gis-dre-mir-383	18.5	83 +/- 10%	0	31	29	0	2	no	0	hsa-miR-3688-3p	aauggaaauacucgcugauacu	guauaagccaguauuuccgaua	aauggaaauacucgcugauacugcaagaauuguggcaucgguauaagccaguauuuccgaua	gi|312144728|ref|NC_007113.5|DanioreriostrainTuebingenchromosome2,Zv9:56905296..56905358:-
9	gis-dre-mir-303	18.2	83 +/- 10%	0	52	51	0	1	no	0	0	ugacuugaaagggacuugcuagacc	auaagcagugacuucgcuugagucug	ugacuugaaagggacuugcuagaccaagcuacgacuugacgugacuugaaauaagcagugacuucgcuugagucug	gi|312144725|ref|NC_007116.5|DanioreriostrainTuebingenchromosome5,Zv9:881073..881149:+
10	gis-dre-mir-266	18.2	83 +/- 10%	0	37	33	0	4	no	0	0	cagcugaaccacugcacugugu	ucagugcagugguucagcuga	ucagugcagugguucagcugaaaucaagcauuacauuacagcugaaccacugcacugugu	gi|312121638|ref|NW_003336902.1|DanioreriostrainTuebingenunplacedgenomicscaffold,Zv9_NA92:19490..19550:+
11	gis-dre-mir-330	17.6	83 +/- 10%	0	37	35	0	2	no	0	0	uguaaucuuugaccuccguagu	uacagagggcaaugguuacaga	uguaaucuuugaccuccguaguguuuauuuuccuacuacagagggcaaugguuacaga	gi|312144716|ref|NC_007125.5|DanioreriostrainTuebingenchromosome14,Zv9:23526968..23527026:+
12	gis-dre-mir-428	16.8	83 +/- 10%	0	28	27	0	1	no	0	ccr-miR-7133	uaguuugauucacagcacaag	ugguguuguguguuaaacugua	ugguguuguguguuaaacuguauuccuaaacaacaucuauaguuugauucacagcacaag	gi|312144722|ref|NC_007119.5|DanioreriostrainTuebingenchromosome8,Zv9:10565105..10565165:+
13	gis-dre-mir-79	16.6	83 +/- 10%	0	37	20	1	16	no	0	0	aucgguuugaugaucuucagac	uugacgaucuucagacgugacu	aucgguuugaugaucuucagacgugacaauauauaucaguuugaccaucuucagacgugacuauugguuugacgaucuucagacgugacu	gi|312144727|ref|NC_007114.5|DanioreriostrainTuebingenchromosome3,Zv9:1907325..1907415:+
14	gis-dre-mir-424	12.2	83 +/- 10%	0	18	16	0	2	no	0	hsa-miR-4638-3p	gcuggacauuugcgcaagcaau	uugcaugcauaaauguccggua	gcuggacauuugcgcaagcaauuuuaucucuaaaauugcaugcauaaauguccggua	gi|312144721|ref|NC_007120.5|DanioreriostrainTuebingenchromosome9,Zv9:2259315..2259372:-
15	gis-dre-mir-413	11.7	83 +/- 10%	0	25	15	0	10	no	0	0	cuccaaccuugaucaagcagcu	cugauugaacaggguuggaagu	cuccaaccuugaucaagcagcucaauaauaauuacagacggcugauugaacaggguuggaagu	gi|312144720|ref|NC_007121.5|DanioreriostrainTuebingenchromosome10,Zv9:11112706..11112769:-
16	gis-dre-mir-119	10.5	83 +/- 10%	0	22	19	0	3	no	0	0	ccgccccgucucugcuaccuca	gucggcggaggcagggugacg	ccgccccgucucugcuaccucauaauaaagucauaaugugagucggcggaggcagggugacg	gi|312144721|ref|NC_007120.5|DanioreriostrainTuebingenchromosome9,Zv9:10934329..10934391:+
17	gis-dre-mir-426	10.3	83 +/- 10%	0	22	9	0	13	no	0	0	ucguggcacgcuauccuggcauc	ggccaguugccugacauggacg	ggccaguugccugacauggacgagaugccuacggguuguucguggcacgcuauccuggcauc	gi|312144708|ref|NC_007133.5|DanioreriostrainTuebingenchromosome22,Zv9:3613309..3613371:-
18	gis-dre-mir-443	9.6	84 +/- 9%	0	20	14	0	6	no	0	0	gacagagagcugcgagucggcugc	uaccgacucacggucucucucc	uaccgacucacggucucucuccucgcucacaagcgccauuuuggagacagagagcugcgagucggcugc	gi|312144710|ref|NC_007131.5|DanioreriostrainTuebingenchromosome20,Zv9:28381953..28382022:-
19	gis-dre-mir-151	9.5	84 +/- 9%	0	20	13	0	7	no	0	0	cuuacaauuaaaggauauuucu	aaauaucucuuaauuguuuggu	cuuacaauuaaaggauauuucuugagccgaaacuagcagaaauaucucuuaauuguuuggu	gi|312144713|ref|NC_007128.5|DanioreriostrainTuebingenchromosome17,Zv9:25795657..25795718:-
20	gis-dre-mir-458	8.3	84 +/- 9%	0	21	20	0	1	no	0	0	aucgguuugaugaucuucagac	uuugaccaucuucagacguga	uuugaccaucuucagacgugacuauauaucaguuugaccaucuucagacgugacuauauaucgguuugaugaucuucagac	gi|312144727|ref|NC_007114.5|DanioreriostrainTuebingenchromosome3,Zv9:1907266..1907347:+
21	gis-dre-mir-319	6.4	85 +/- 8%	0	20	17	0	3	no	0	0	aucuucacaaugaugacgucgu	ugcguccugauugugaugacgg	ugcguccugauugugaugacgggauauaaaauuggcccacaauucaucuucacaaugaugacgucgu	gi|312144719|ref|NC_007122.5|DanioreriostrainTuebingenchromosome11,Zv9:37055556..37055623:-
22	gis-dre-mir-211	6.3	85 +/- 8%	0	18	17	0	1	no	0	0	guagaagaucagaugguuuuauu	auaaaacaucuuuucugucuagc	guagaagaucagaugguuuuauuauuuguuaaguauuuaauuuccuaauaaaacaucuuuucugucuagc	gi|312144725|ref|NC_007116.5|DanioreriostrainTuebingenchromosome5,Zv9:21972661..21972731:-
23	gis-dre-mir-420	6.3	85 +/- 8%	0	15	10	0	5	no	0	0	uuuuaucgccuuguuccauucc	gauggaaugggacgacaaagcc	gauggaaugggacgacaaagccaaaaaaacauacuucuuugcuuuuaucgccuuguuccauucc	gi|312122268|ref|NW_003336272.1|DanioreriostrainTuebingenunplacedgenomicscaffold,Zv9_NA654:50030..50094:-
24	gis-dre-mir-459	5.7	86 +/- 8%	0	12	6	0	6	no	0	0	uuuauccuaucuagacuuuacc	ugaagucuagaugggauucagc	uuuauccuaucuagacuuuacccucuccugcagcauggugaagucuagaugggauucagc	gi|312144725|ref|NC_007116.5|DanioreriostrainTuebingenchromosome5,Zv9:68140762..68140822:-
25	gis-dre-mir-209	5.3	86 +/- 8%	0	17	16	0	1	no	0	0	guaaaagaacaagggaaugccu	guuuuccucguucuuccacagg	guaaaagaacaagggaaugccucaguuuuuaauucaagcuaaagagcuuugaaaugaagaguuuuccucguucuuccacagg	gi|312144722|ref|NC_007119.5|DanioreriostrainTuebingenchromosome8,Zv9:19038518..19038600:-
26	gis-dre-mir-114	5	86 +/- 8%	0	18	17	1	0	no	0	hsa-miR-4660	cgcagcucugcucaaauggcu	ccauuugggcagagcugagcu	ccauuugggcagagcugagcuccagugaggggcucaugcucccccuggcuggagcgcagcucugcucaaauggcu	gi|312144713|ref|NC_007128.5|DanioreriostrainTuebingenchromosome17,Zv9:23402830..23402905:+
27	gis-dre-mir-335	4.6	85 +/- 8%	0	9	4	0	5	no	0	0	uguaucccaucuggacuucauu	ugaagucuagaugggauacagc	uguaucccaucuggacuucauugcccuguagaagauggugaagucuagaugggauacagc	gi|312144725|ref|NC_007116.5|DanioreriostrainTuebingenchromosome5,Zv9:29335280..29335340:+
28	gis-dre-mir-398	4.5	85 +/- 8%	0	14	12	0	2	no	0	0	gauaaccaucgauguccauagg	uaugcaugucaaugguuaucagu	gauaaccaucgauguccauagguuuuauuuuuccaucuaugcaugucaaugguuaucagu	gi|312144708|ref|NC_007133.5|DanioreriostrainTuebingenchromosome22,Zv9:22218030..22218090:-
29	gis-dre-mir-380	4.2	85 +/- 8%	0	31	31	0	0	no	0	hsa-miR-802	aaguaacaagugucaagugacu	ucacuugacacuuguuacuuuu	aaguaacaagugucaagugacuggacaccaucgucacuugacacuuguuacuuuu	gi|312144708|ref|NC_007133.5|DanioreriostrainTuebingenchromosome22,Zv9:8785314..8785369:+
30	gis-dre-mir-382	3.6	82 +/- 7%	0	34	34	0	0	no	0	hsa-miR-4427	ucugaauacacggacugcuccc	gaacagcccugaaauucagaca	gaacagcccugaaauucagacagcugugcagugacuucaugucugaauacacggacugcuccc	gi|312144721|ref|NC_007120.5|DanioreriostrainTuebingenchromosome9,Zv9:14238800..14238863:-
31	gis-dre-mir-385	3.6	82 +/- 7%	0	8	5	0	3	no	0	0	acaggaauuuggccacugcacu	ugcuguggccaaauuccuguaa	acaggaauuuggccacugcacucuuucagauaaguuuggugcuguggccaaauuccuguaa	gi|312144715|ref|NC_007126.5|DanioreriostrainTuebingenchromosome15,Zv9:36423756..36423817:-
32	gis-dre-mir-100	3.5	82 +/- 7%	0	31	31	0	0	no	0	hsa-miR-4796-3p	caaagugggucggagagcuguu	caguuccccguccuguugguguu	caguuccccguccuguugguguuguaauuuuagucuuaacaaagugggucggagagcuguu	gi|312144711|ref|NC_007130.5|DanioreriostrainTuebingenchromosome19,Zv9:5540480..5540541:+
33	gis-dre-mir-145	3.5	82 +/- 7%	0	19	19	0	0	no	0	hsa-miR-543	uaacauucagcugaucucugggu	cuggagauccgcugaauugauuc	cuggagauccgcugaauugauucgauaaugguaaaacuuaacauucagcugaucucugggu	gi|312144711|ref|NC_007130.5|DanioreriostrainTuebingenchromosome19,Zv9:17862737..17862798:-
34	gis-dre-mir-325	3.4	82 +/- 7%	0	11	11	0	0	no	0	hsa-miR-3688-3p	gauggaaaucaauggaucucagu	uggcagccauugacuuccauugu	uggcagccauugacuuccauuguaggacaacaaaauaugauggaaaucaauggaucucagu	gi|312144725|ref|NC_007116.5|DanioreriostrainTuebingenchromosome5,Zv9:51638427..51638488:-
35	gis-dre-mir-149	3.4	82 +/- 7%	0	48	48	0	0	no	0	hsa-miR-4521	gcuaaggaugaaagcaggggc	cugugcuugagucaaaaguuu	cugugcuugagucaaaaguuuguacauccagcuaaggaugaaagcaggggc	gi|312144725|ref|NC_007116.5|DanioreriostrainTuebingenchromosome5,Zv9:16282320..16282371:-
36	gis-dre-mir-415	3.4	82 +/- 7%	0	11	11	0	0	no	0	hsa-miR-323a-5p	ugguggucggguacccugcagg	ugcaggacaccggaccuccagg	ugguggucggguacccugcaggguuuagcuaaaaucugcaggacaccggaccuccagg	gi|312144713|ref|NC_007128.5|DanioreriostrainTuebingenchromosome17,Zv9:2427830..2427888:-
37	gis-dre-mir-310	3.1	82 +/- 7%	0	16	14	0	2	no	0	0	agacaucgauggguagcaucca	ugaugacacccauugacuuccaucguuu	ugaugacacccauugacuuccaucguuuuucuuucuguagacaucgauggguagcaucca	gi|312144728|ref|NC_007113.5|DanioreriostrainTuebingenchromosome2,Zv9:1412475..1412535:-
38	gis-dre-mir-86	3	82 +/- 7%	0	7	6	0	1	no	0	0	auucacuauugacugucccuug	agggagagucaauagugaacaca	auucacuauugacugucccuuguuccaaaaucuuuacgagggagagucaauagugaacaca	gi|312144706|ref|NC_007135.5|DanioreriostrainTuebingenchromosome24,Zv9:24784671..24784732:+
39	gis-dre-mir-296	2.9	79 +/- 7%	0	39	39	0	0	no	0	hsa-miR-4679	ucugugauuuuggugaugugaa	cacuucaccagcauuacaauaa	ucugugauuuuggugaugugaacugaauuuacuuucacuucaccagcauuacaauaa	gi|312144710|ref|NC_007131.5|DanioreriostrainTuebingenchromosome20,Zv9:38833599..38833656:-
40	gis-dre-mir-286	2.6	79 +/- 7%	0	12	12	0	0	no	0	hsa-miR-4680-3p	ucugaauuuauuagguggaguu	cccgccucugaauucaauagg	ucugaauuuauuagguggaguuugacuucauucagccccgccucugaauucaauagg	gi|312144717|ref|NC_007124.5|DanioreriostrainTuebingenchromosome13,Zv9:422631..422688:+
41	gis-dre-mir-384	2.6	79 +/- 7%	0	6	5	0	1	no	0	0	uucuagaacauuuugucgugucu	gacacgauacaauguucuagaau	gacacgauacaauguucuagaaugcugggauggccauucuagaacauuuugucgugucu	gi|312144725|ref|NC_007116.5|DanioreriostrainTuebingenchromosome5,Zv9:41522398..41522457:-
42	gis-dre-mir-150	2.5	79 +/- 7%	0	7	6	0	1	no	0	0	acgacacuguucugauuggcugu	cuguggucagcgcugggucgu	cuguggucagcgcugggucguugcagugugaagauauagccgacgacacuguucugauuggcugu	gi|312144710|ref|NC_007131.5|DanioreriostrainTuebingenchromosome20,Zv9:6020708..6020773:-
43	gis-dre-mir-241	2.2	79 +/- 7%	0	469	469	0	0	no	0	hsa-miR-181d	uacauucauugaugucguugggu	ucacugaccaaugagugcaaa	uacauucauugaugucguuggguuucacaugugagcgacucacugaccaaugagugcaaa	gi|312144709|ref|NC_007132.5|DanioreriostrainTuebingenchromosome21,Zv9:7721362..7721422:-
44	gis-dre-mir-381	2.2	79 +/- 7%	0	6	4	0	2	no	0	0	uccagucauggguuguguggu	aacacggcuagugacugguca	aacacggcuagugacuggucaagguuuacuuucuucuccagucauggguuguguggu	gi|312144706|ref|NC_007135.5|DanioreriostrainTuebingenchromosome24,Zv9:41619808..41619865:+
45	gis-dre-mir-177	2	79 +/- 7%	0	19	19	0	0	no	0	hsa-miR-5187-3p	ucugaaucugauguuauugcau	gcaguagugucugauucuguca	gcaguagugucugauucugucauuucauaagcaugucugaaucugauguuauugcau	gi|312122277|ref|NW_003336271.1|DanioreriostrainTuebingenunplacedgenomicscaffold,Zv9_scaffold3556:41563..41620:+
46	gis-dre-mir-284	1.9	78 +/- 7%	0	113	113	0	0	no	0	hsa-miR-4766-5p	ucugaaagcauagugccauggacc	accuugaauuauguauccggagu	ucugaaagcauagugccauggaccuuucuggagaccuugaauuauguauccggagu	gi|312144723|ref|NC_007118.5|DanioreriostrainTuebingenchromosome7,Zv9:162504..162560:-
47	gis-dre-mir-448	1.9	78 +/- 7%	0	113	113	0	0	no	0	hsa-miR-4766-5p	ucugaaagcauagugccauggacc	accuugaauuauguaaccggagu	ucugaaagcauagugccauggaccuuucuggagaccuugaauuauguaaccggagu	gi|312144710|ref|NC_007131.5|DanioreriostrainTuebingenchromosome20,Zv9:55602329..55602385:-
48	gis-dre-mir-141	1.8	78 +/- 7%	0	5	3	0	2	no	0	0	ggauagguugauuucauugcau	cugaugaagucacucuaugacccg	cugaugaagucacucuaugacccgcgggcucugugucucgggauagguugauuucauugcau	gi|312144706|ref|NC_007135.5|DanioreriostrainTuebingenchromosome24,Zv9:41619931..41619993:+
49	gis-dre-mir-362	1.7	78 +/- 7%	0	7	3	0	4	no	0	0	uugcuuuauaguuuaacacucgcu	cuuguuaaacucuaaagcaca	uugcuuuauaguuuaacacucgcugguuauaaugagcuuguuaaacucuaaagcaca	gi|312144711|ref|NC_007130.5|DanioreriostrainTuebingenchromosome19,Zv9:43628116..43628173:+
50	gis-dre-mir-285	1.7	78 +/- 7%	0	19	19	0	0	no	0	hsa-miR-5187-3p	ucugaaucugauguuauugcau	aauagaaugucugauuuaaca	ucugaaucugauguuauugcauuagcaugccugauuuagccugucugauuuugaugugcuaauagaaugucugauuuaaca	gi|312122277|ref|NW_003336271.1|DanioreriostrainTuebingenunplacedgenomicscaffold,Zv9_scaffold3556:41598..41679:+
51	gis-dre-mir-282	1.6	78 +/- 7%	0	9	9	0	0	no	0	hsa-miR-766-3p	ucuccagcagagagaucuccuga	aggauacuuucugcugacguuu	ucuccagcagagagaucuccugaggcccgugcacaccaggauacuuucugcugacguuu	gi|312144712|ref|NC_007129.5|DanioreriostrainTuebingenchromosome18,Zv9:252681..252740:+
52	gis-dre-mir-343	1.1	78 +/- 7%	0	12	12	0	0	no	0	hsa-miR-151a-3p	uuagacugaaaucuguuggagcc	cuucagcacgacgggagcuaguu	uuagacugaaaucuguuggagccaacauuuuccccagccgaacugcggcucuucagcacgacgggagcuaguu	gi|312144714|ref|NC_007127.5|DanioreriostrainTuebingenchromosome16,Zv9:31610521..31610594:-
53	gis-dre-mir-344	1.1	78 +/- 7%	0	12	12	0	0	no	0	hsa-miR-151a-3p	uuagacugaaaucuguuggagcc	cuucagcacgacgggagcuaguu	uuagacugaaaucuguuggagccaacauuuuccccagccgagcugcggcucuucagcacgacgggagcuaguu	gi|312144729|ref|NC_007112.5|DanioreriostrainTuebingenchromosome1,Zv9:28377778..28377851:-
54	gis-dre-mir-344	1.1	78 +/- 7%	0	12	12	0	0	no	0	hsa-miR-151a-3p	uuagacugaaaucuguuggagcc	cuucagcacgacgggagcuaguu	uuagacugaaaucuguuggagccaacauuuuccccagccgagcugcggcucuucagcacgacgggagcuaguu	gi|312144706|ref|NC_007135.5|DanioreriostrainTuebingenchromosome24,Zv9:12365725..12365798:-
55	gis-dre-mir-450	1	78 +/- 7%	0	10	4	0	6	no	0	0	ucacaauauuuuuucucugacag	ucuuggagaauaaauguuggaac	ucuuggagaauaaauguuggaacggcuugccauauagcgugcucacaauauuuuuucucugacag	gi|312144718|ref|NC_007123.5|DanioreriostrainTuebingenchromosome12,Zv9:33400959..33401024:+
56	gis-dre-mir-68	1	78 +/- 7%	0	435	198	1	236	no	0	0	aggcuguccgagugcugauagu	ucagcacucggacagccucuuc	aggcuguccgagugcugauagucgugacauuaauguaauaucagcacucggacagccucuuc	gi|312144729|ref|NC_007112.5|DanioreriostrainTuebingenchromosome1,Zv9:10170922..10170984:-
57	gis-dre-mir-421	0.9	74 +/- 6%	0	5	4	0	1	no	0	0	ucaagcuguauauaugaacauc	ugauuccuauauacaguuugcu	ugauuccuauauacaguuugcuuaaauguuaacauucaagcuguauauaugaacauc	gi|312144714|ref|NC_007127.5|DanioreriostrainTuebingenchromosome16,Zv9:32570815..32570872:+
58	gis-dre-mir-52	0.9	74 +/- 6%	0	236	236	0	0	no	0	0	ucagcacucggacagccucuuc	agaggcuguccgagugcugaua	agaggcuguccgagugcugauauuacauuaaugucacgacuaucagcacucggacagccucuuc	gi|312144729|ref|NC_007112.5|DanioreriostrainTuebingenchromosome1,Zv9:10170925..10170989:+
59	gis-dre-mir-81	0.9	74 +/- 6%	0	10	10	0	0	no	0	hsa-miR-4293	uagccugaacaaaaccugauug	aucuuuguucuggcuaua	aucuuuguucuggcuauauugaaggaguauucagaauguagccugaacaaaaccugauug	gi|312144723|ref|NC_007118.5|DanioreriostrainTuebingenchromosome7,Zv9:1663616..1663676:+
60	gis-dre-mir-343	0.9	74 +/- 6%	0	12	12	0	0	no	0	hsa-miR-151a-3p	uuagacugaaaucuguuggagcc	cuucagcacgacgggagcuaguu	uuagacugaaaucuguuggagccaacauuuuccccagccgaacugcggcucuucagcacgacgggagcuaguu	gi|312121770|ref|NW_003336770.1|DanioreriostrainTuebingenunplacedgenomicscaffold,Zv9_NA681:66982..67055:-
61	gis-dre-mir-323	0.6	74 +/- 6%	0	12	12	0	0	no	0	0	ugcuugagaacgagggcucgccggc	cggcgcugcuugagggcgaaggcucg	ugcuugagaacgagggcucgccggcgcugcuugagggcgaaggcucgccggcgcugcuugagggcgaaggcucg	gi|312144716|ref|NC_007125.5|DanioreriostrainTuebingenchromosome14,Zv9:11132375..11132449:+
62	gis-dre-mir-4	0.6	74 +/- 6%	0	13	13	0	0	no	0	0	aaaguaacaagugucaagugac	cacuugacacuuguuacuuuuc	aaaguaacaagugucaagugacgaugguguccagucacuugacacuuguuacuuuuc	gi|312144708|ref|NC_007133.5|DanioreriostrainTuebingenchromosome22,Zv9:8785310..8785367:-
63	gis-dre-mir-422	0.6	74 +/- 6%	0	95	95	0	0	no	0	0	agacucuccaguacacuggcccu	ggccgguguucugcugaguuuagcuag	ggccgguguucugcugaguuuagcuaggguuggaccuagacucuccaguacacuggcccu	gi|312144705|ref|NC_007136.5|DanioreriostrainTuebingenchromosome25,Zv9:1483896..1483956:+
64	gis-dre-mir-408	0.4	74 +/- 6%	0	13	12	1	0	no	0	0	ugcuugagaacgagggcucgccggc	cggcacuuuggggcgaaggcucg	cggcacuuuggggcgaaggcucgccggcacuuuggggcgaaggcucgccggcgcugcuugagaacgagggcucgccggc	gi|312144716|ref|NC_007125.5|DanioreriostrainTuebingenchromosome14,Zv9:11132321..11132400:+
65	gis-dre-mir-7	0.4	74 +/- 6%	0	7	7	0	0	no	0	hsa-miR-362-3p	aacacaccugucuucaaugacug	gguuggguuaguuguguuug	aacacaccugucuucaaugacugaguucuccuucagguuggguuaguuguguuug	gi|312144705|ref|NC_007136.5|DanioreriostrainTuebingenchromosome25,Zv9:38486233..38486288:-
66	gis-dre-mir-408	0.4	74 +/- 6%	0	18	17	1	0	no	0	0	ugcuugagaacgagggcucgccggc	cggcacuuuggggcgaaggcucg	cggcacuuuggggcgaaggcucgccggcacuuuggggcgaaggcucgccggcgcugcuugagaacgagggcucgccggc	gi|312144716|ref|NC_007125.5|DanioreriostrainTuebingenchromosome14,Zv9:11132582..11132661:+
67	gis-dre-mir-442	0.3	74 +/- 6%	0	70	69	0	1	no	0	0	uaacguuucgagcccacugacu	gagccguggacuugaaacguug	uaacguuucgagcccacugacugucuuauaaagagccguggacuugaaacguug	gi|312144706|ref|NC_007135.5|DanioreriostrainTuebingenchromosome24,Zv9:1848874..1848928:-
68	gis-dre-mir-400	0.2	74 +/- 6%	0	21	21	0	0	no	0	0	auguauaucgacacuggugagu	ccaccagugaugauauacagcc	auguauaucgacacuggugaguggagugccuuauugucccaccagugaugauauacagcc	gi|312144706|ref|NC_007135.5|DanioreriostrainTuebingenchromosome24,Zv9:7521389..7521449:+
69	gis-dre-mir-431	0.2	74 +/- 6%	0	10	10	0	0	no	0	hsa-miR-4293	uagccugaacaaaaccugauug	uucaagcuuuguucaagcuaug	uagccugaacaaaaccugauuguauucuaguucuauucaagcuuuguucaagcuaug	gi|312144723|ref|NC_007118.5|DanioreriostrainTuebingenchromosome7,Zv9:1663654..1663711:+
70	gis-dre-mir-445	0.1	74 +/- 6%	0	101	98	0	3	no	0	0	uacuccuuggauguugacugga	ucacauucaggugaguucuuuga	ucacauucaggugaguucuuugauuaucuugaauucaugguacuccuuggauguugacugga	gi|312144709|ref|NC_007132.5|DanioreriostrainTuebingenchromosome21,Zv9:73968..74030:-
71	gis-dre-mir-147	0.1	74 +/- 6%	0	35	35	0	0	no	0	0	cuguacgguucaguuugguaug	uaccgaaccguacuguaccgua	cuguacgguucaguuugguaugcauuuauggccguuuccacugucaaaagacauaccgaaccguacuguaccgua	gi|312122246|ref|NW_003336294.1|DanioreriostrainTuebingenunplacedgenomicscaffold,Zv9_NA834:48293..48368:-
72	gis-dre-mir-188	0.1	74 +/- 6%	0	6	5	1	0	no	0	hsa-miR-4769-5p	ugugggauuauggugucagacgg	gcugccacaugggccacagg	gcugccacaugggccacaggagugugccauuccacgcccuucgggacaucucggugggggaggagcuauugugggauuauggugucagacgg	gi|312144726|ref|NC_007115.5|DanioreriostrainTuebingenchromosome4,Zv9:34961455..34961547:-
73	gis-dre-mir-411	0.1	74 +/- 6%	0	98	98	0	0	no	0	0	uacuccuuggauguugacugga	uagucacauucaggcgaguucu	uagucacauucaggcgaguucuuugauuauuuugaauucaugguacuccuuggauguugacugga	gi|312144728|ref|NC_007113.5|DanioreriostrainTuebingenchromosome2,Zv9:59732019..59732084:+
74	gis-dre-mir-409	0.1	74 +/- 6%	0	13	13	0	0	no	0	0	ucaaaagguguaccggaccgua	cgguuugguaggcuuuuauggcu	cgguuugguaggcuuuuauggcuguuuccacugucaaaagguguaccggaccgua	gi|312144718|ref|NC_007123.5|DanioreriostrainTuebingenchromosome12,Zv9:14469177..14469232:+
75	gis-dre-mir-452	0.1	74 +/- 6%	0	22	22	0	0	no	0	0	ugacagaaucggaggacucgaga	uugagucuucugguucuugagucguu	uugagucuucugguucuugagucguucguucaucacgugacagaaucggaggacucgaga	gi|312144726|ref|NC_007115.5|DanioreriostrainTuebingenchromosome4,Zv9:45853241..45853301:-
76	gis-dre-mir-10	0	74 +/- 6%	0	4	4	0	0	no	0	hsa-miR-634	aaccagcagacguugacaucc	aagucaauggcugcugcuucc	aaccagcagacguugacauccauaguaggaagaaaaaaauacuauggaagucaauggcugcugcuucc	gi|312144724|ref|NC_007117.5|DanioreriostrainTuebingenchromosome6,Zv9:37784258..37784326:+
77	gis-dre-mir-85	0	74 +/- 6%	0	5	4	1	0	no	0	hsa-miR-6507-5p	caagaauaggaccuucaggc	augauguccauuucugcugcg	augauguccauuucugcugcgcuugugguugucaggagugcaagaauaggaccuucaggc	gi|312144716|ref|NC_007125.5|DanioreriostrainTuebingenchromosome14,Zv9:34294884..34294944:-
78	gis-dre-mir-237	0	74 +/- 6%	0	6	6	0	0	no	0	hsa-miR-6513-5p	cuugggaugaucuggcucgcugga	uaaugggcugacaaaacagua	uaaugggcugacaaaacaguauagagauuuagcgcucacuggcugugcugaauuuuuaacuugggaugaucuggcucgcugga	gi|312122279|ref|NW_001879158.3|DanioreriostrainTuebingenunplacedgenomicscaffold,Zv9_scaffold3554:132118..132201:+
79	gis-dre-mir-451	0	74 +/- 6%	0	32	32	0	0	no	0	0	ugagccacugauguccauagu	uauggaagucuguggcugcuuu	ugagccacugauguccauaguaggaacaaaaaaauacuauggaagucuguggcugcuuu	gi|312144713|ref|NC_007128.5|DanioreriostrainTuebingenchromosome17,Zv9:26983474..26983533:+
80	gis-dre-mir-391	0	74 +/- 6%	0	11	11	0	0	no	0	0	cuagugugggucaaccggcgc	gcugguuaacccacaccagca	gcugguuaacccacaccagcagaacccaccgcuucaugcuagugugggucaaccggcgc	gi|312144706|ref|NC_007135.5|DanioreriostrainTuebingenchromosome24,Zv9:43848600..43848659:-
81	gis-dre-mir-392	0	74 +/- 6%	0	14	14	0	0	no	0	0	ucaucccgaaagcaccucccuc	ggagguggagucgggacacggcc	ggagguggagucgggacacggccaggcuuguuaggaaugucaucccgaaagcaccucccuc	gi|312144727|ref|NC_007114.5|DanioreriostrainTuebingenchromosome3,Zv9:55339931..55339992:-

## Sheet: Male_Brain
Male Brain Novel miRNAs details
S.No	ID	miRDeep2 score	estimated probability that the miRNA candidate is a true positive	rfam alert	total read count	mature read count	loop read count	star read count	significant randfold p-value	miRBase miRNA	example miRBase miRNA with the same seed	consensus mature sequence	consensus star sequence	consensus precursor sequence	precursor coordinate
1	gis-dre-mir-393	2577.2	98 +/- 2%	0	5057	5051	0	6	no	0	0	ucugguccugucuuggcuuaca	agggccaugacggaaaucagccu	agggccaugacggaaaucagccuguguucuuuaagguucucucugguccugucuuggcuuaca	gi|312144711|ref|NC_007130.5|DanioreriostrainTuebingenchromosome19,Zv9:1617052..1617115:+
2	gis-dre-mir-419	870	98 +/- 2%	0	1708	1617	0	91	no	0	0	uccaucagucacgugaccuacc	gaggucacgcgagugguggcag	gaggucacgcgagugguggcaggguuaccacaaacuaaccgaaucuuccaucagucacgugaccuacc	gi|312144725|ref|NC_007116.5|DanioreriostrainTuebingenchromosome5,Zv9:37563845..37563913:-
3	gis-dre-mir-151	315.4	98 +/- 2%	0	620	376	0	244	no	0	0	cuuacaauuaaaggauauuucu	aaauaucucuuaauuguuuggu	cuuacaauuaaaggauauuucuugagccgaaacuagcagaaauaucucuuaauuguuuggu	gi|312144713|ref|NC_007128.5|DanioreriostrainTuebingenchromosome17,Zv9:25795657..25795718:-
4	gis-dre-mir-416	196.1	98 +/- 2%	0	389	376	0	13	no	0	0	cuuacaauuaaaggauauuucu	aaaugucccuuaauuguuuggu	cuuacaauuaaaggauauuucuugcggcugaauacgagaacagaaaugucccuuaauuguuuggu	gi|312144718|ref|NC_007123.5|DanioreriostrainTuebingenchromosome12,Zv9:13216989..13217054:-
5	gis-dre-mir-20	147.4	98 +/- 2%	0	291	287	0	4	no	0	0	augacucaaacccaaggacucg	aaguuuucugguucuugagucg	aaguuuucugguucuugagucguuuguucaucacaugacagaaugacucaaacccaaggacucg	gi|312144728|ref|NC_007113.5|DanioreriostrainTuebingenchromosome2,Zv9:8329305..8329369:+
6	gis-dre-mir-453	143.6	98 +/- 2%	0	283	281	0	2	no	0	0	uguaccaugcugguagccagua	cugguaaccagcguugugcccca	uguaccaugcugguagccaguaugaaauagggcuugcugguaaccagcguugugcccca	gi|312144706|ref|NC_007135.5|DanioreriostrainTuebingenchromosome24,Zv9:10720303..10720362:-
7	gis-dre-mir-389	117.2	98 +/- 2%	0	231	221	0	10	no	0	0	agagagaaaugucuauggcuug	gucauugauaauucucuuggcu	agagagaaaugucuauggcuuggguggcuggagucauugauaauucucuuggcu	gi|312144726|ref|NC_007115.5|DanioreriostrainTuebingenchromosome4,Zv9:5285612..5285666:+
8	gis-dre-mir-442	67.8	98 +/- 2%	0	134	131	0	3	no	0	0	uaacguuucgagcccacugacug	gccguggacuugaaacguugca	uaacguuucgagcccacugacugucuuauaaagagccguggacuugaaacguugca	gi|312144706|ref|NC_007135.5|DanioreriostrainTuebingenchromosome24,Zv9:1848872..1848928:-
9	gis-dre-mir-447	66	98 +/- 2%	0	131	121	0	10	no	0	0	ucaucccucugcucuauccccu	ggauuagggcauaaggaugagc	ucaucccucugcucuauccccuucaaagggacccuccaaagggauuagggcauaaggaugagc	gi|312144710|ref|NC_007131.5|DanioreriostrainTuebingenchromosome20,Zv9:37855741..37855804:+
10	gis-dre-mir-136	57.3	98 +/- 2%	0	113	112	0	1	no	0	0	cucugacagaaucagcggagc	caccgcugauucuauccguac	cucugacagaaucagcggagcgggggagagagagcgcuccccgcaccgcugauucuauccguac	gi|312144707|ref|NC_007134.5|DanioreriostrainTuebingenchromosome23,Zv9:37877605..37877669:-
11	gis-dre-mir-426	50.6	98 +/- 2%	0	101	86	0	15	no	0	0	ggccaguugccugacauggacg	ucguggcacgcuauccuggcauc	ggccaguugccugacauggacgagaugccuacggguuguucguggcacgcuauccuggcauc	gi|312144708|ref|NC_007133.5|DanioreriostrainTuebingenchromosome22,Zv9:3613309..3613371:-
12	gis-dre-mir-119	48.8	98 +/- 2%	0	97	82	0	15	no	0	0	ccgccccgucucugcuaccuca	gucggcggaggcagggugacg	ccgccccgucucugcuaccucauaauaaagucauaaugugagucggcggaggcagggugacg	gi|312144721|ref|NC_007120.5|DanioreriostrainTuebingenchromosome9,Zv9:10934329..10934391:+
13	gis-dre-mir-417	46.2	98 +/- 2%	0	92	89	0	3	no	0	0	gacuuggucuaagcuccucagu	ugaggaguuuagagcaaguaaa	gacuuggucuaagcuccucagugugaugauuaaaccugaggaguuuagagcaaguaaa	gi|312122346|ref|NW_003040930.2|DanioreriostrainTuebingenunplacedgenomicscaffold,Zv9_scaffold3487:171756..171814:+
14	gis-dre-mir-316	30.5	98 +/- 2%	0	63	62	0	1	no	0	0	ugcauccgcgcagaaacacug	uguaucugcugcagaugaggau	ugcauccgcgcagaaacacugaaggucaugauagcguguaucugcugcagaugaggau	gi|312144710|ref|NC_007131.5|DanioreriostrainTuebingenchromosome20,Zv9:54723767..54723825:+
15	gis-dre-mir-87	29.3	98 +/- 2%	0	51	48	0	3	no	0	hsa-miR-1180	auuccggcgcggaugcggcag	cgccgcaucuggccggaaucg	auuccggcgcggaugcggcagcgucggcucgcuuacggccgccgcaucuggccggaaucg	gi|312144715|ref|NC_007126.5|DanioreriostrainTuebingenchromosome15,Zv9:46083729..46083789:-
16	gis-dre-mir-44	21.7	98 +/- 2%	0	44	40	0	4	no	0	0	agagagaaaagucaauggcuug	agucgcugauaauucucuuggc	agagagaaaagucaauggcuuggguggcaggagucgcugauaauucucuuggc	gi|312144711|ref|NC_007130.5|DanioreriostrainTuebingenchromosome19,Zv9:28009996..28010049:+
17	gis-dre-mir-230	17.5	98 +/- 2%	0	44	39	0	5	no	0	0	ucgaugcuggauuucucaaccu	guugagacuuuccacccugacu	guugagacuuuccacccugacuaauuagugcuuuuuaaucgaugcuggauuucucaaccu	gi|312144714|ref|NC_007127.5|DanioreriostrainTuebingenchromosome16,Zv9:43741941..43742001:+
18	gis-dre-mir-367	15.5	98 +/- 2%	0	40	39	0	1	no	0	0	uuguggugauuagaacaggcuga	gccuacuaacaccacacacaugc	uuguggugauuagaacaggcugacuucugcaagucugaugcggccuacuaacaccacacacaugc	gi|312144719|ref|NC_007122.5|DanioreriostrainTuebingenchromosome11,Zv9:24566501..24566566:-
19	gis-dre-mir-443	15.3	98 +/- 2%	0	24	10	0	14	no	0	hsa-miR-6510-3p	uaccgacucacggucucucucc	agacagagagcugcgagucggcu	uaccgacucacggucucucuccucgcucacaagcgccauuuuggagacagagagcugcgagucggcu	gi|312144710|ref|NC_007131.5|DanioreriostrainTuebingenchromosome20,Zv9:28381955..28382022:-
20	gis-dre-mir-155	14.7	98 +/- 2%	0	23	22	0	1	no	0	hsa-miR-551b-3p	gcgacccauccuugguuucuga	gaaaccaagcauggguguggcc	gaaaccaagcauggguguggccugaauccuccaauggcgacccauccuugguuucuga	gi|312144715|ref|NC_007126.5|DanioreriostrainTuebingenchromosome15,Zv9:34583544..34583602:+
21	gis-dre-mir-425	13.3	98 +/- 2%	0	20	11	0	9	no	0	hsa-miR-767-3p	ccugcucaucaaccacgguacu	ugcuguggcucuucagcagggc	ugcuguggcucuucagcagggccaugagaaugugguggcccugcucaucaaccacgguacu	gi|312144725|ref|NC_007116.5|DanioreriostrainTuebingenchromosome5,Zv9:71919022..71919083:-
22	gis-dre-mir-449	13.2	98 +/- 2%	0	28	11	0	17	no	0	0	ucugcauccaguguacauucag	guguacgcuggagaacagacucc	ucugcauccaguguacauucagagaacggagacaugguguacgcuggagaacagacucc	gi|312144717|ref|NC_007124.5|DanioreriostrainTuebingenchromosome13,Zv9:18325632..18325691:+
23	gis-dre-mir-392	12.4	98 +/- 2%	0	26	25	0	1	no	0	0	ucaucccgaaagcaccucccucc	ggagguggagucgggacacggcc	ggagguggagucgggacacggccaggcuuguuaggaaugucaucccgaaagcaccucccucc	gi|312144727|ref|NC_007114.5|DanioreriostrainTuebingenchromosome3,Zv9:55339930..55339992:-
24	gis-dre-mir-235	12.4	98 +/- 2%	0	28	26	0	2	no	0	0	ucuagauuuaguuguucuugga	uaagcacagcuaauuuagagu	uaagcacagcuaauuuagaguuugcaccucaguacucuagauuuaguuguucuugga	gi|312144720|ref|NC_007121.5|DanioreriostrainTuebingenchromosome10,Zv9:24891908..24891965:+
25	gis-dre-mir-331	12.2	98 +/- 2%	0	26	25	0	1	no	0	0	uguagcacugugauacuggcugu	aggcauaucgcacugcuaugagu	uguagcacugugauacuggcuguauaucgauacaguauauaggcauaucgcacugcuaugagu	gi|312144722|ref|NC_007119.5|DanioreriostrainTuebingenchromosome8,Zv9:1885576..1885639:-
26	gis-dre-mir-55	11.1	98 +/- 2%	0	18	12	0	6	no	0	hsa-miR-509-3p	ugauuggucaaauaggucuaca	agaucuacuuugauuguucaga	agaucuacuuugauuguucagaugacucugcucugcucugauuggucaaauaggucuaca	gi|312144707|ref|NC_007134.5|DanioreriostrainTuebingenchromosome23,Zv9:934370..934430:-
27	gis-dre-mir-381	10.9	98 +/- 2%	0	23	13	0	10	no	0	0	aacacggcuagugacuggucaag	cuccagucauggguugugugguu	aacacggcuagugacuggucaagguuuacuuucuucuccagucauggguugugugguu	gi|312144706|ref|NC_007135.5|DanioreriostrainTuebingenchromosome24,Zv9:41619808..41619866:+
28	gis-dre-mir-166	10.6	98 +/- 2%	0	23	14	0	9	no	0	0	ugcaaccauaugcaggaucugc	gacucugcaugugugugcgugu	gacucugcaugugugugcguguuuauuuuagcccacacugcaaccauaugcaggaucugc	gi|312144715|ref|NC_007126.5|DanioreriostrainTuebingenchromosome15,Zv9:12927318..12927378:+
29	gis-dre-mir-198	9.9	98 +/- 2%	0	20	16	0	4	no	0	0	ccgcuccgcugauucugucagu	ggauagaaucagcugagcggg	ggauagaaucagcugagcgggaaacgcucucucuccccgcuccgcugauucugucagu	gi|312144723|ref|NC_007118.5|DanioreriostrainTuebingenchromosome7,Zv9:9344922..9344980:+
30	gis-dre-mir-413	7.7	98 +/- 2%	0	17	5	0	12	no	0	0	cuccaaccuugaucaagcagcu	cugauugaacaggguuggaagu	cuccaaccuugaucaagcagcucaauaauaauuacagacggcugauugaacaggguuggaagu	gi|312144720|ref|NC_007121.5|DanioreriostrainTuebingenchromosome10,Zv9:11112706..11112769:-
31	gis-dre-mir-22	6.8	98 +/- 2%	0	16	15	0	1	no	0	0	ucugauccucugucagcagucu	aaugcugauuuuggaucuugugc	aaugcugauuuuggaucuugugcccugauaauuaagaaacgcuuugaauaacaugggucugauccucugucagcagucu	gi|312144723|ref|NC_007118.5|DanioreriostrainTuebingenchromosome7,Zv9:41877836..41877915:+
32	gis-dre-mir-398	6.6	98 +/- 2%	0	11	4	0	7	no	0	hsa-miR-4666b	augcaugucaaugguuaucagu	gauaaccaucgauguccauagg	gauaaccaucgauguccauagguuuuauuuuuccaucuaugcaugucaaugguuaucagu	gi|312144708|ref|NC_007133.5|DanioreriostrainTuebingenchromosome22,Zv9:22218030..22218090:-
33	gis-dre-mir-274	6.2	98 +/- 2%	0	13	11	0	2	no	0	0	uccaucuauuuggucuguucug	gcccaggccagauggaggagc	uccaucuauuuggucuguucugagcgacucuccagcccaggccagauggaggagc	gi|312144711|ref|NC_007130.5|DanioreriostrainTuebingenchromosome19,Zv9:39600616..39600671:+
34	gis-dre-mir-118	6.1	98 +/- 2%	0	6	5	0	1	no	0	hsa-miR-1306-5p	ucaccuccacacauagcuuggg	ccgagcuugugcgggaggugga	ccgagcuugugcgggagguggaacgauacugacuagggcucaccuccacacauagcuuggg	gi|312144727|ref|NC_007114.5|DanioreriostrainTuebingenchromosome3,Zv9:47396659..47396720:-
35	gis-dre-mir-278	5.9	98 +/- 2%	0	13	7	0	6	no	0	0	ucggcaggcucugcuaucagcaca	ugcugauaguguaucugucgga	ucggcaggcucugcuaucagcacaggucuuuuguauugaagugcugauaguguaucugucgga	gi|312144720|ref|NC_007121.5|DanioreriostrainTuebingenchromosome10,Zv9:14937387..14937450:-
36	gis-dre-mir-401	5.1	98 +/- 2%	0	11	10	0	1	no	0	0	cacaucuccacucaucugucaug	augucagaugugagaugagcgu	augucagaugugagaugagcgugaucagauuauaccgcagcacaucuccacucaucugucaug	gi|312144721|ref|NC_007120.5|DanioreriostrainTuebingenchromosome9,Zv9:58007656..58007719:-
37	gis-dre-mir-206	5	98 +/- 2%	0	4	3	0	1	no	0	hsa-miR-3944-5p	ggugcagcagacuccucuccucu	agcugaggagcugaugcucugc	ggugcagcagacuccucuccucucagauaucugugcuggagcugaggagcugaugcucugc	gi|312144710|ref|NC_007131.5|DanioreriostrainTuebingenchromosome20,Zv9:69255..69316:+
38	gis-dre-mir-420	4.8	98 +/- 2%	0	12	10	0	2	no	0	0	uuuaucgccuuguuccauucca	gauggaaugggacgacaaagcca	gauggaaugggacgacaaagccaaaaaaacauacuucuuugcuuuuaucgccuuguuccauucca	gi|312122268|ref|NW_003336272.1|DanioreriostrainTuebingenunplacedgenomicscaffold,Zv9_NA654:50029..50094:-
39	gis-dre-mir-397	4.7	98 +/- 2%	0	10	8	0	2	no	0	0	aguucacuuggauuggcugauc	ucggccgacccagugugcuguga	aguucacuuggauuggcugaucuauuuugcagugaucggccgacccagugugcuguga	gi|312144727|ref|NC_007114.5|DanioreriostrainTuebingenchromosome3,Zv9:62865338..62865396:+
40	gis-dre-mir-5	4.6	98 +/- 2%	0	4	3	0	1	no	0	hsa-miR-3529-3p	aacaacaauggaggacaugcagc	cugcaugccgucauuguuuuau	aacaacaauggaggacaugcagcagauccuguuccugauuucugcaugccgucauuguuuuau	gi|312144724|ref|NC_007117.5|DanioreriostrainTuebingenchromosome6,Zv9:54124495..54124558:+
41	gis-dre-mir-88	4.1	98 +/- 2%	0	48	48	0	0	no	0	hsa-miR-1180	auuccggcgcggaugcggcag	gccgcaucuggcccgaaucg	auuccggcgcggaugcggcagcgucggcucgcuuacggcugccgcaucuggcccgaaucg	gi|312121711|ref|NW_003336829.1|DanioreriostrainTuebingenunplacedgenomicscaffold,Zv9_NA503:158248..158308:-
42	gis-dre-mir-281	3.9	96 +/- 3%	0	20	20	0	0	no	0	hsa-miR-645	ucuaggcuggucaagugaccaug	uggcacuugucagccuggaaa	ucuaggcuggucaagugaccauguugcuuuaaagugauuuauggcacuugucagccuggaaa	gi|312144721|ref|NC_007120.5|DanioreriostrainTuebingenchromosome9,Zv9:29399637..29399699:-
43	gis-dre-mir-117	3.8	96 +/- 3%	0	26	26	0	0	no	0	hsa-miR-1306-5p	ucaccuccacacacagcuugggc	ccgagcuugugcagauaguggaauggua	ccgagcuugugcagauaguggaaugguaccaacaagagauaguugggcucaccuccacacacagcuugggc	gi|312144726|ref|NC_007115.5|DanioreriostrainTuebingenchromosome4,Zv9:28445309..28445380:-
44	gis-dre-mir-424	3.8	96 +/- 3%	0	21	21	0	0	no	0	hsa-miR-4638-3p	gcuggacauuugcgcaagcaau	ugcaugcauaaauguccgguaa	gcuggacauuugcgcaagcaauuuuaucucuaaaauugcaugcauaaauguccgguaa	gi|312144721|ref|NC_007120.5|DanioreriostrainTuebingenchromosome9,Zv9:2259314..2259372:-
45	gis-dre-mir-382	3.6	96 +/- 3%	0	93	93	0	0	no	0	hsa-miR-4427	ucugaauacacggacugcuc	acagcccugaaauucagaca	acagcccugaaauucagacagcugugcagugacuucaugucugaauacacggacugcuc	gi|312144721|ref|NC_007120.5|DanioreriostrainTuebingenchromosome9,Zv9:14238802..14238861:-
46	gis-dre-mir-6	3.6	96 +/- 3%	0	12	12	0	0	no	0	ola-miR-338-5p	aacaacaugucacucuaggcua	gucuagagcaacauguuguuaa	aacaacaugucacucuaggcuagagcgcuaucugcaguucaaaacuagucuagagcaacauguuguuaa	gi|312144716|ref|NC_007125.5|DanioreriostrainTuebingenchromosome14,Zv9:53559679..53559748:+
47	gis-dre-mir-182	3.6	96 +/- 3%	0	54	54	0	0	no	0	hsa-miR-6719-3p	ucugacaugucuuuugaugcca	gcgucaaaaagcaauuuucagaaa	gcgucaaaaagcaauuuucagaaauucccuguaaucgauuucugacaugucuuuugaugcca	gi|312144725|ref|NC_007116.5|DanioreriostrainTuebingenchromosome5,Zv9:13545952..13546014:-
48	gis-dre-mir-169	3.5	96 +/- 3%	0	3	2	0	1	no	0	hsa-miR-4735-5p	ucuaauuuuggugagccuguucug	gagaaucaucagacuaggcaau	gagaaucaucagacuaggcaauguuuuuccaaugaucuguugucuaauuuuggugagccuguucug	gi|312144728|ref|NC_007113.5|DanioreriostrainTuebingenchromosome2,Zv9:41478908..41478974:+
49	gis-dre-mir-25	3.5	96 +/- 3%	0	10	10	0	0	no	0	hsa-miR-20a-3p	ucugcauuuagugggcguguuu	acacgcccacuaaaugcagagc	acacgcccacuaaaugcagagcaacuguacuuucagugggcguaccucacaguggcucugcauuuagugggcguguuu	gi|312144723|ref|NC_007118.5|DanioreriostrainTuebingenchromosome7,Zv9:54342325..54342403:+
50	gis-dre-mir-178	3.5	96 +/- 3%	0	48	48	0	0	no	0	hsa-miR-1180	auuccggcgcggaugcggcag	gccagcuccgggccgcagcgc	gccagcuccgggccgcagcgcacauuacucucgggcugauuccggcgcggaugcggcag	gi|312121711|ref|NW_003336829.1|DanioreriostrainTuebingenunplacedgenomicscaffold,Zv9_NA503:158287..158346:-
51	gis-dre-mir-100	3.4	96 +/- 3%	0	44	44	0	0	no	0	hsa-miR-4796-3p	caaagugggucggagagcuguu	caguuccccguccuguugguguu	caguuccccguccuguugguguuguaauuuuagucuuaacaaagugggucggagagcuguu	gi|312144711|ref|NC_007130.5|DanioreriostrainTuebingenchromosome19,Zv9:5540480..5540541:+
52	gis-dre-mir-360	3.3	96 +/- 3%	0	12	12	0	0	no	0	hsa-miR-580	uugagaaucacugcaaucauu	uguuuguguguuucucagag	uugagaaucacugcaaucauucagcuuaauauucugguggugacuuuaacuggauguuuguguguuucucagag	gi|312144714|ref|NC_007127.5|DanioreriostrainTuebingenchromosome16,Zv9:13993267..13993341:+
53	gis-dre-mir-207	3.3	96 +/- 3%	0	2	1	0	1	no	0	hsa-miR-933	ggugcgcaacuucacggggacu	gagcucguaaaguagcgcagggc	ggugcgcaacuucacggggacucucugaugcacgagaaagagcucguaaaguagcgcagggc	gi|312144723|ref|NC_007118.5|DanioreriostrainTuebingenchromosome7,Zv9:37251398..37251460:-
54	gis-dre-mir-428	3.3	96 +/- 3%	0	12	12	0	0	no	0	ccr-miR-7133	uaguuugauucacagcacaag	gguguuguguguuaaacugua	gguguuguguguuaaacuguauuccuaaacaacaucuauaguuugauucacagcacaag	gi|312144722|ref|NC_007119.5|DanioreriostrainTuebingenchromosome8,Zv9:10565106..10565165:+
55	gis-dre-mir-324	3.2	96 +/- 3%	0	12	12	0	0	no	0	hsa-miR-509-3p	ugauuggucaaauaggucuaca	uggaucuacauugguuaga	uggaucuacauugguuagagcacucuacugugauuggucuuuugacuuugcucugcucugauuggucaaauaggucuaca	gi|312144707|ref|NC_007134.5|DanioreriostrainTuebingenchromosome23,Zv9:934197..934277:-
56	gis-dre-mir-405	3.2	96 +/- 3%	0	12	12	0	0	no	0	ola-miR-338-5p	aacaacaugucacucuaggcua	gccuagagugucaacugcuguuca	gccuagagugucaacugcuguucaaaacuagacuaguuuaacaacaugucacucuaggcua	gi|312144716|ref|NC_007125.5|DanioreriostrainTuebingenchromosome14,Zv9:53559640..53559701:+
57	gis-dre-mir-340	3.2	96 +/- 3%	0	20	19	1	0	no	0	hsa-miR-191-3p	ucugcgcuacgcacucgccacu	ugugugagugcagcagugcaguag	ugugugagugcagcagugcaguagacggcagugcaugaacagcuuucuguguucugcgcuacgcacucgccacu	gi|312144714|ref|NC_007127.5|DanioreriostrainTuebingenchromosome16,Zv9:2621147..2621221:+
58	gis-dre-mir-324	3.2	96 +/- 3%	0	12	12	0	0	no	0	hsa-miR-509-3p	ugauuggucaaauaggucuaca	uggaucuacauugguuaga	uggaucuacauugguuagagcacucuacugugauuggucuuuugacuuugcucugcucugauuggucaaauaggucuaca	gi|312144707|ref|NC_007134.5|DanioreriostrainTuebingenchromosome23,Zv9:934047..934127:-
59	gis-dre-mir-263	3.1	96 +/- 3%	0	17	17	0	0	no	0	hsa-miR-4433-3p	ucaggagucaggauuagacggg	gguuugaucccugauguccuucac	ucaggagucaggauuagacgggcugcuugauuuugauccgguuugaucccugauguccuucac	gi|312144729|ref|NC_007112.5|DanioreriostrainTuebingenchromosome1,Zv9:19655374..19655437:-
60	gis-dre-mir-282	3	96 +/- 3%	0	115	115	0	0	no	0	hsa-miR-766-3p	ucuccagcagagagaucuccuga	aggauacuuucugcugacguuu	ucuccagcagagagaucuccugaggcccgugcacaccaggauacuuucugcugacguuu	gi|312144712|ref|NC_007129.5|DanioreriostrainTuebingenchromosome18,Zv9:252681..252740:+
61	gis-dre-mir-141	2.9	94 +/- 3%	0	7	5	0	2	no	0	0	cugaugaagucacucuaugaccc	ggauagguugauuucauugcau	cugaugaagucacucuaugacccgcgggcucugugucucgggauagguugauuucauugcau	gi|312144706|ref|NC_007135.5|DanioreriostrainTuebingenchromosome24,Zv9:41619931..41619993:+
62	gis-dre-mir-103	2.8	94 +/- 3%	0	6	4	0	2	no	0	0	caucaaaugucaucgcgaucau	aucgcuaugacauuugaugacg	caucaaaugucaucgcgaucaucauauguagaaagugaucgcuaugacauuugaugacg	gi|312144729|ref|NC_007112.5|DanioreriostrainTuebingenchromosome1,Zv9:36706891..36706950:+
63	gis-dre-mir-172	2.8	94 +/- 3%	0	10	10	0	0	no	0	hsa-miR-1976	ucuccugcagcuacuucaucuu	gaugaggcugaaggccacu	gaugaggcugaaggccacugagcaugugcaguaagucuccugcagcuacuucaucuu	gi|312144723|ref|NC_007118.5|DanioreriostrainTuebingenchromosome7,Zv9:34435773..34435830:+
64	gis-dre-mir-273	2.7	94 +/- 3%	0	7	4	0	3	no	0	0	uccaucauccucugcgucagca	guucaugagaggcuguggaggu	uccaucauccucugcgucagcacugucucugcucauguguucaugagaggcuguggaggu	gi|312144718|ref|NC_007123.5|DanioreriostrainTuebingenchromosome12,Zv9:134355..134415:+
65	gis-dre-mir-288	2.6	94 +/- 3%	0	54	54	0	0	no	0	hsa-miR-6719-3p	ucugacaugucuuuugaugcca	gcaucaaggaaguuuacau	ucugacaugucuuuugaugccaauguuaaaugucaauuugacaucauuuuggcaucaaggaaguuuacau	gi|312144725|ref|NC_007116.5|DanioreriostrainTuebingenchromosome5,Zv9:13545904..13545974:-
66	gis-dre-mir-275	2.5	94 +/- 3%	0	9	9	0	0	no	0	hsa-miR-548q	ucuggugcagcuccaccucuggg	uccuggugcagcuucaccacugg	uccuggugcagcuucaccacugggcucaguggaucuucuggugcagcuccaccucuggg	gi|312144714|ref|NC_007127.5|DanioreriostrainTuebingenchromosome16,Zv9:38376416..38376475:+
67	gis-dre-mir-59	2.3	94 +/- 3%	0	16	15	0	1	no	0	0	ucgguacacuuguguuugacc	agcagcacaaaguacuauggagagc	agcagcacaaaguacuauggagagcgucaugauaaaggcucgguacacuuguguuugacc	gi|312144715|ref|NC_007126.5|DanioreriostrainTuebingenchromosome15,Zv9:20410014..20410074:+
68	gis-dre-mir-241	2.2	94 +/- 3%	0	19770	19770	0	0	no	0	hsa-miR-181d	uacauucauugaugucguugggu	ucacugaccaaugagugcaaa	uacauucauugaugucguuggguuucacaugugagcgacucacugaccaaugagugcaaa	gi|312144709|ref|NC_007132.5|DanioreriostrainTuebingenchromosome21,Zv9:7721362..7721422:-
69	gis-dre-mir-219	2.2	94 +/- 3%	0	51	51	0	0	no	0	hsa-miR-433	gucaugaugagcugauuacu	ucaucagccugaucguuggcgu	gucaugaugagcugauuacucaguugaacucucuuugaggaucaucaucaucaucagccugaucguuggcgu	gi|312144724|ref|NC_007117.5|DanioreriostrainTuebingenchromosome6,Zv9:59562138..59562210:+
70	gis-dre-mir-312	2	94 +/- 3%	0	12	12	0	0	no	0	hsa-miR-509-3p	ugauuggucaaauaggucuaca	gcgacucugcuaugauuggucaga	ugauuggucaaauaggucuacauugauugaucaaaugacuacuuugcuaugauuggucuggcgacucugcuaugauuggucaga	gi|312144707|ref|NC_007134.5|DanioreriostrainTuebingenchromosome23,Zv9:934308..934392:-
71	gis-dre-mir-256	1.9	93 +/- 3%	0	9	9	0	0	no	0	hsa-miR-6513-3p	ucaagugucugucagcacccag	uggugcgucagaacacagcgg	ucaagugucugucagcacccaggcaggaagcaagacccuggugcgucagaacacagcgg	gi|312144713|ref|NC_007128.5|DanioreriostrainTuebingenchromosome17,Zv9:24972722..24972781:+
72	gis-dre-mir-51	1.7	93 +/- 3%	0	5	4	0	1	no	0	0	cugccuccagcugacagcucccu	agagcguaggcuggggccgugga	agagcguaggcuggggccguggagaggcgucugugcacugccuccagcugacagcucccu	gi|312144718|ref|NC_007123.5|DanioreriostrainTuebingenchromosome12,Zv9:28842896..28842956:+
73	gis-dre-mir-212	1.6	93 +/- 3%	0	4	2	0	2	no	0	0	acacguguagucugagcuacug	guagcucagacaacacgugug	guagcucagacaacacguguggaaaacagguacuguuacuguagucaacacguguagucugagcuacug	gi|312144716|ref|NC_007125.5|DanioreriostrainTuebingenchromosome14,Zv9:47523591..47523660:-
74	gis-dre-mir-432	1.6	93 +/- 3%	0	3	2	0	1	no	0	0	ugaggucuagaugggauacagc	uguaucccaucuagacuucacu	uguaucccaucuagacuucacuucacugcaggagagggugaggucuagaugggauacagc	gi|312122242|ref|NW_003336298.1|DanioreriostrainTuebingenunplacedgenomicscaffold,Zv9_NA540:17190..17250:-
75	gis-dre-mir-114	1.4	93 +/- 3%	0	23	23	0	0	no	0	0	agcgcagcucugcucaaauggcu	ccauuugggcagagcugagcucc	ccauuugggcagagcugagcuccagugaggggcucaugcucccccuggcuggagcgcagcucugcucaaauggcu	gi|312144713|ref|NC_007128.5|DanioreriostrainTuebingenchromosome17,Zv9:23402830..23402905:+
76	gis-dre-mir-71	1.3	93 +/- 3%	0	43	42	1	0	no	0	0	aacacagauacacggagacuga	agucuccguguaucuguguuug	agucuccguguaucuguguuugcacugggugaagagcgguaaacugagugcgaacacagauacacggagacuga	gi|312144719|ref|NC_007122.5|DanioreriostrainTuebingenchromosome11,Zv9:38424541..38424615:+
77	gis-dre-mir-270	1.2	93 +/- 3%	0	12	12	0	0	no	0	hsa-miR-4750-3p	ucugacccagaucugacugacu	ucaugucagacgagggccguaau	ucaugucagacgagggccguaauaucugcuagaaacucugacccagaucugacugacu	gi|312144706|ref|NC_007135.5|DanioreriostrainTuebingenchromosome24,Zv9:40568665..40568723:-
78	gis-dre-mir-184	1.1	93 +/- 3%	0	113	113	0	0	no	0	0	uaacgccgccgguccuacgcca	gcguuggaccggugggguuaca	gcguuggaccggugggguuacauuaacaauuaccaauguaacgccgccgguccuacgcca	gi|312144725|ref|NC_007116.5|DanioreriostrainTuebingenchromosome5,Zv9:446835..446895:-
79	gis-dre-mir-72	1.1	93 +/- 3%	0	4	3	0	1	no	0	0	agucuucguucugcaucggga	ccacgauguaaacucaagaccau	agucuucguucugcaucgggacuuaccuuguaucagccacgauguaaacucaagaccau	gi|312144720|ref|NC_007121.5|DanioreriostrainTuebingenchromosome10,Zv9:32336331..32336390:-
80	gis-dre-mir-311	1.1	93 +/- 3%	0	12	12	0	0	no	0	hsa-miR-509-3p	ugauuggucaaauaggucuaca	gcgacucugcuaggauugaucaga	ugauuggucaaauaggucuacauugauugaucaaaugacuacuuugcuaugauuggucuggcgacucugcuaggauugaucaga	gi|312144707|ref|NC_007134.5|DanioreriostrainTuebingenchromosome23,Zv9:933985..934069:-
81	gis-dre-mir-334	1	93 +/- 3%	0	2	1	0	1	no	0	0	uugggucuagauuggauacagc	uguaucccaucuagaccucacu	uguaucccaucuagaccucacugugcugcaggagaggguugggucuagauuggauacagc	gi|312144709|ref|NC_007132.5|DanioreriostrainTuebingenchromosome21,Zv9:40211661..40211721:-
82	gis-dre-mir-68	1	93 +/- 3%	0	212	161	0	51	no	0	0	ucagcacucggacagccucuuc	aggcuguccgagugcugauagu	aggcuguccgagugcugauagucgugacauuaauguaauaucagcacucggacagccucuuc	gi|312144729|ref|NC_007112.5|DanioreriostrainTuebingenchromosome1,Zv9:10170922..10170984:-
83	gis-dre-mir-67	0.9	91 +/- 3%	0	4	3	0	1	no	0	0	gagaggagaaugucugcagccccgc	aggaugcaggacuccgcucug	aggaugcaggacuccgcucugaauaaugaggaaaagaccaaucagagaggagaaugucugcagccccgc	gi|312144719|ref|NC_007122.5|DanioreriostrainTuebingenchromosome11,Zv9:76398..76467:-
84	gis-dre-mir-52	0.9	91 +/- 3%	0	161	161	0	0	no	0	0	ucagcacucggacagccucuuc	agaggcuguccgagugcugaua	agaggcuguccgagugcugauauuacauuaaugucacgacuaucagcacucggacagccucuuc	gi|312144729|ref|NC_007112.5|DanioreriostrainTuebingenchromosome1,Zv9:10170925..10170989:+
85	gis-dre-mir-421	0.9	91 +/- 3%	0	5	4	0	1	no	0	0	ucaagcuguauauaugaacauc	ugauuccuauauacaguuugcu	ugauuccuauauacaguuugcuuaaauguuaacauucaagcuguauauaugaacauc	gi|312144714|ref|NC_007127.5|DanioreriostrainTuebingenchromosome16,Zv9:32570815..32570872:+
86	gis-dre-mir-79	0.8	91 +/- 3%	0	8	4	0	4	no	0	0	aucgguuugaugaucuucagac	uuugacgaucuucagacgugacu	aucgguuugaugaucuucagacgugacaauauauaucaguuugaccaucuucagacgugacuauugguuugacgaucuucagacgugacu	gi|312144727|ref|NC_007114.5|DanioreriostrainTuebingenchromosome3,Zv9:1907325..1907415:+
87	gis-dre-mir-242	0.8	91 +/- 3%	0	3	2	0	1	no	0	0	uacgguuugguaagcuuuuaugg	caaaaggccuaccgaaccaaac	uacgguuugguaagcuuuuauggcuguuuccacugucaaaaggccuaccgaaccaaac	gi|312144717|ref|NC_007124.5|DanioreriostrainTuebingenchromosome13,Zv9:20296724..20296782:+
88	gis-dre-mir-224	0.7	91 +/- 3%	0	6	5	0	1	no	0	0	ucgugaccucgcugcaugacugc	gucuugcgcugugcacuugaccu	gucuugcgcugugcacuugaccuuuugaccucuaaggucgugaccucgcugcaugacugc	gi|312144718|ref|NC_007123.5|DanioreriostrainTuebingenchromosome12,Zv9:48713579..48713639:-
89	gis-dre-mir-293	0.7	91 +/- 3%	0	3	1	0	2	no	0	0	ucugcuuaacgaaccauagacg	ucucggguucguuaagcaauga	ucugcuuaacgaaccauagacgccagugguuucucggguucguuaagcaauga	gi|312144706|ref|NC_007135.5|DanioreriostrainTuebingenchromosome24,Zv9:2556054..2556107:-
90	gis-dre-mir-176	0.6	91 +/- 3%	0	6	6	0	0	no	0	hsa-miR-499b-5p	gcagacuucgacuugauugggu	ccaguggguaagucugaga	gcagacuucgacuugauugggucuuuugauugaggauggagacccaguggguaagucugaga	gi|312144721|ref|NC_007120.5|DanioreriostrainTuebingenchromosome9,Zv9:46602269..46602331:+
91	gis-dre-mir-194	0.6	91 +/- 3%	0	86	86	0	0	no	0	0	ggauagaaucagcggagcgggg	ccgcuccgcugaaucugucagu	ggauagaaucagcggagcggggagcgcucucucucaccgcuccgcugaaucugucagu	gi|312144717|ref|NC_007124.5|DanioreriostrainTuebingenchromosome13,Zv9:50139814..50139872:-
92	gis-dre-mir-459	0.6	91 +/- 3%	0	2	1	0	1	no	0	0	uuuauccuaucuagacuuuacc	ugaagucuagaugggauucagcu	uuuauccuaucuagacuuuacccucuccugcagcauggugaagucuagaugggauucagcu	gi|312144725|ref|NC_007116.5|DanioreriostrainTuebingenchromosome5,Zv9:68140761..68140822:-
93	gis-dre-mir-422	0.6	91 +/- 3%	0	49	49	0	0	no	0	0	agacucuccaguacacuggcccu	ggccgguguucugcugaguuuagcuag	ggccgguguucugcugaguuuagcuaggguuggaccuagacucuccaguacacuggcccu	gi|312144705|ref|NC_007136.5|DanioreriostrainTuebingenchromosome25,Zv9:1483896..1483956:+
94	gis-dre-mir-63	0.5	91 +/- 3%	0	16	16	0	0	no	0	0	agagagaccgugagucgguagc	agccgacucgcagcucucugucucc	agccgacucgcagcucucugucuccaaaauggcgcuugugagcgaggagagagaccgugagucgguagc	gi|312144710|ref|NC_007131.5|DanioreriostrainTuebingenchromosome20,Zv9:28381956..28382025:+
95	gis-dre-mir-280	0.5	91 +/- 3%	0	14	14	0	0	no	0	0	uaucugacgggugucggugacu	ucgucgacacccaucagauauu	ucgucgacacccaucagauauuuagcaugccaaauaucugacgggugucggugacu	gi|312144714|ref|NC_007127.5|DanioreriostrainTuebingenchromosome16,Zv9:53595422..53595478:+
96	gis-dre-mir-173	0.5	91 +/- 3%	0	5	4	0	1	no	0	0	gcacaauacaggcauuuggaug	uucccaugcucguagaaugug	gcacaauacaggcauuuggaugcuggcugcucucaaagcuucccaugcucguagaaugug	gi|312144705|ref|NC_007136.5|DanioreriostrainTuebingenchromosome25,Zv9:31165895..31165955:+
97	gis-dre-mir-328	0.5	91 +/- 3%	0	12	12	0	0	no	0	0	aauuauugauaugugggccaga	uggcccagauguuaauaauuga	uggcccagauguuaauaauugauaugugggccagauguaaaauguaguauuuggcccagauguuaauuauugauaugugggccaga	gi|312144707|ref|NC_007134.5|DanioreriostrainTuebingenchromosome23,Zv9:2141330..2141416:-
98	gis-dre-mir-40	0.5	91 +/- 3%	0	3	2	0	1	no	0	0	agacuaguagccauugagaucu	auguuaguggcuacugguuuca	agacuaguagccauugagaucuuuuuuuucuauuauggauguuaguggcuacugguuuca	gi|312144713|ref|NC_007128.5|DanioreriostrainTuebingenchromosome17,Zv9:20619190..20619250:-
99	gis-dre-mir-9	0.4	91 +/- 3%	0	5	3	0	2	no	0	0	ugugucagaucgaguauguuug	aacauuacucucuuugacacugu	aacauuacucucuuugacacuguauuucauauucacugugucagaucgaguauguuug	gi|312144724|ref|NC_007117.5|DanioreriostrainTuebingenchromosome6,Zv9:53289478..53289536:+
100	gis-dre-mir-317	0.4	91 +/- 3%	0	2	1	0	1	no	0	0	ugcauugcucuacuugaaguuu	acuucaagcaaagcagcgcagg	ugcauugcucuacuugaaguuuuuguacugucagaaacuucaagcaaagcagcgcagg	gi|312144713|ref|NC_007128.5|DanioreriostrainTuebingenchromosome17,Zv9:45665944..45666002:+
101	gis-dre-mir-335	0.4	91 +/- 3%	0	11	11	0	0	no	0	0	uguaucccaucuggacuucauu	ugaagucuagaugggauacagc	uguaucccaucuggacuucauugcccuguagaagauggugaagucuagaugggauacagc	gi|312144725|ref|NC_007116.5|DanioreriostrainTuebingenchromosome5,Zv9:29335280..29335340:+
102	gis-dre-mir-165	0.4	91 +/- 3%	0	34	34	0	0	no	0	0	accgggcggccggcagaucgc	gaccguccggcugcccgaacg	gaccguccggcugcccgaacgaacaaacgaccgaccgggcggccggcagaucgc	gi|312144712|ref|NC_007129.5|DanioreriostrainTuebingenchromosome18,Zv9:1863704..1863758:+
103	gis-dre-mir-364	0.3	91 +/- 3%	0	17	17	0	0	no	0	0	uuggcuaaucgggcagacuggg	cggucugucuuuuggccgcga	uuggcuaaucgggcagacugggagaauucccggugggccggucugucuuuuggccgcga	gi|312144720|ref|NC_007121.5|DanioreriostrainTuebingenchromosome10,Zv9:30194719..30194778:+
104	gis-dre-mir-321	0.3	91 +/- 3%	0	5	5	0	0	no	0	hsa-miR-3934-3p	ugcucaggcccguuucucaga	ugaaucaggcucaggcacg	ugcucaggcccguuucucagaucguuugagaagugugagcgcucugaaucaggcucaggcacg	gi|312144709|ref|NC_007132.5|DanioreriostrainTuebingenchromosome21,Zv9:33574026..33574089:-
105	gis-dre-mir-446	0.3	91 +/- 3%	0	2	1	0	1	no	0	0	ucauagcagugcgauuguggcu	uccacgucacacugcuacgagu	ucauagcagugcgauuguggcuguaaauacauccacgucacacugcuacgagu	gi|312144709|ref|NC_007132.5|DanioreriostrainTuebingenchromosome21,Zv9:18686842..18686895:+
106	gis-dre-mir-152	0.3	91 +/- 3%	0	426	426	0	0	no	0	0	ugaacacggcccugagugaggga	cuucacucgucuguguucagc	cuucacucgucuguguucagcucuggaugaugugaugcugaacacggcccugagugaggga	gi|312144712|ref|NC_007129.5|DanioreriostrainTuebingenchromosome18,Zv9:49668417..49668478:-
107	gis-dre-mir-391	0.3	91 +/- 3%	0	20	20	0	0	no	0	0	cuagugugggucaaccggcgcu	agcugguuaacccacaccagca	agcugguuaacccacaccagcagaacccaccgcuucaugcuagugugggucaaccggcgcu	gi|312144706|ref|NC_007135.5|DanioreriostrainTuebingenchromosome24,Zv9:43848599..43848660:-
108	gis-dre-mir-127	0.3	91 +/- 3%	0	17	17	0	0	no	0	0	uagggaacucuggacaccuga	cggcugugcauggaacucugga	cggcugugcauggaacucuggagacggcacuggccauuuagggaacucuggacaccuga	gi|312144718|ref|NC_007123.5|DanioreriostrainTuebingenchromosome12,Zv9:30616773..30616832:+
109	gis-dre-mir-109	0.3	91 +/- 3%	0	6	6	0	0	no	0	hsa-miR-499b-5p	gcagacuucgacuugauugggu	ccaaucacuugagucuggguuuu	ccaaucacuugagucuggguuuuugaucucagcugcauccagcagguguuuucggagcagacuucgacuugauugggu	gi|312144721|ref|NC_007120.5|DanioreriostrainTuebingenchromosome9,Zv9:46602213..46602291:+
110	gis-dre-mir-124	0.3	91 +/- 3%	0	12	12	0	0	no	0	0	ccucgagcccagugcuuccuccu	uggggagccugagcucgguggau	ccucgagcccagugcuuccuccuguuggcagagcgaguggggagccugagcucgguggau	gi|312144707|ref|NC_007134.5|DanioreriostrainTuebingenchromosome23,Zv9:2388785..2388845:+
111	gis-dre-mir-142	0.3	91 +/- 3%	0	45	45	0	0	no	0	0	cugccauccagcgcucugaaccu	gcagagcgcaggugggcgaac	cugccauccagcgcucugaaccugcggcuuucuggcgggcagagcgcaggugggcgaac	gi|312144713|ref|NC_007128.5|DanioreriostrainTuebingenchromosome17,Zv9:18502251..18502310:+
112	gis-dre-mir-41	0.2	91 +/- 3%	0	39	39	0	0	no	0	0	agacuccaucauggugcgguuc	acucacacagaaggagcucc	agacuccaucauggugcgguucagcugauaugaccuggguuucugaacucacacagaaggagcucc	gi|312144710|ref|NC_007131.5|DanioreriostrainTuebingenchromosome20,Zv9:14086126..14086192:-
113	gis-dre-mir-400	0.2	91 +/- 3%	0	12	11	0	1	no	0	0	auguauaucgacacuggugagu	ucccaccagugaugauauacagc	auguauaucgacacuggugaguggagugccuuauugucccaccagugaugauauacagc	gi|312144706|ref|NC_007135.5|DanioreriostrainTuebingenchromosome24,Zv9:7521389..7521448:+
114	gis-dre-mir-202	0.2	91 +/- 3%	0	34	34	0	0	no	0	0	ugcaguuuacuuguucuuuucgu	ggggagaacauguaaacucugcaua	ggggagaacauguaaacucugcauagaaacgacauuuugugcaguuuacuuguucuuuucgu	gi|312144714|ref|NC_007127.5|DanioreriostrainTuebingenchromosome16,Zv9:34573228..34573290:+
115	gis-dre-mir-135	0.2	91 +/- 3%	0	32	32	0	0	no	0	0	acucagagaucuguuucgaauu	cucggaguagauccuugagaga	cucggaguagauccuugagagaagucagcugagaugacucagagaucuguuucgaauu	gi|312144713|ref|NC_007128.5|DanioreriostrainTuebingenchromosome17,Zv9:50690677..50690735:+
116	gis-dre-mir-222	0.2	91 +/- 3%	0	11	10	1	0	no	0	0	aacacagagacacggauacug	gucuccgugugucuguguuug	gucuccgugugucuguguuugcacugggugaagagcaguaagcugagugcaaaccaaacacagagacacggauacug	gi|312144722|ref|NC_007119.5|DanioreriostrainTuebingenchromosome8,Zv9:1197569..1197646:+
117	gis-dre-mir-24	0.2	91 +/- 3%	0	12	12	0	0	no	0	0	aauuauugauaugugggccaga	uggcccagauguuaauaauuga	aauuauugauaugugggccagauguaaaauguaguauuuggcccagauguuaauaauuga	gi|312144707|ref|NC_007134.5|DanioreriostrainTuebingenchromosome23,Zv9:2141292..2141352:-
118	gis-dre-mir-121	0.2	91 +/- 3%	0	2	1	0	1	no	0	0	ccgugccugauaaacagggacu	cgccugauaucagcgcacuggcag	ccgugccugauaaacagggacucugcuuuauagcgaucuaaaaagcgccugauaucagcgcacuggcag	gi|312144714|ref|NC_007127.5|DanioreriostrainTuebingenchromosome16,Zv9:2723940..2724009:+
119	gis-dre-mir-102	0.2	91 +/- 3%	0	14	14	0	0	no	0	0	caguuugguucgguaggccuuu	agcguaccaaaccgaaccaua	caguuugguucgguaggccuuuugacaguggaaacggccauaaaagcguaccaaaccgaaccaua	gi|312144720|ref|NC_007121.5|DanioreriostrainTuebingenchromosome10,Zv9:45020752..45020817:-
120	gis-dre-mir-221	0.2	91 +/- 3%	0	11	10	1	0	no	0	0	aacacagagacacggauacug	gucuccguguaucuguguuug	gucuccguguaucuguguuugcacugggugaagagcaguaagcugagugcaaacuaaacacagagacacggauacug	gi|312144720|ref|NC_007121.5|DanioreriostrainTuebingenchromosome10,Zv9:42314629..42314706:+
121	gis-dre-mir-452	0.1	91 +/- 3%	0	28	28	0	0	no	0	0	ugacagaaucggaggacucgaga	uugagucuucugguucuugagucguu	uugagucuucugguucuugagucguucguucaucacgugacagaaucggaggacucgaga	gi|312144726|ref|NC_007115.5|DanioreriostrainTuebingenchromosome4,Zv9:45853241..45853301:-
122	gis-dre-mir-409	0.1	91 +/- 3%	0	56	56	0	0	no	0	0	ucaaaagguguaccggaccguac	ucgguuugguaggcuuuuauggcu	ucgguuugguaggcuuuuauggcuguuuccacugucaaaagguguaccggaccguac	gi|312144718|ref|NC_007123.5|DanioreriostrainTuebingenchromosome12,Zv9:14469176..14469233:+
123	gis-dre-mir-322	0.1	91 +/- 3%	0	13	13	0	0	no	0	0	ugcuguuugguuugguauggccc	ggcauaccgaaccuuaccguacc	ugcuguuugguuugguauggcccuuuccacugucaaaaggcauaccgaaccuuaccguacc	gi|312144722|ref|NC_007119.5|DanioreriostrainTuebingenchromosome8,Zv9:358348..358409:+
124	gis-dre-mir-304	0.1	91 +/- 3%	0	16	16	0	0	no	0	0	ugagagaaaagucuauggcuug	agucgcugaugauucucuuggc	ugagagaaaagucuauggcuuggguggcuggagucgcugaugauucucuuggc	gi|312144707|ref|NC_007134.5|DanioreriostrainTuebingenchromosome23,Zv9:13056548..13056601:+
125	gis-dre-mir-411	0.1	91 +/- 3%	0	29	29	0	0	no	0	0	uacuccuuggauguugacugga	uagucacauucaggcgaguucu	uagucacauucaggcgaguucuuugauuauuuugaauucaugguacuccuuggauguugacugga	gi|312144728|ref|NC_007113.5|DanioreriostrainTuebingenchromosome2,Zv9:59732019..59732084:+
126	gis-dre-mir-65	0.1	91 +/- 3%	0	365	330	0	35	no	0	0	gucgggucgcuaaugacgucacc	agcggcgucagaagcgauggccg	agcggcgucagaagcgauggccgugucucuauccaauaggucgggucgcuaaugacgucacc	gi|312144723|ref|NC_007118.5|DanioreriostrainTuebingenchromosome7,Zv9:33269277..33269339:+
127	gis-dre-mir-445	0.1	91 +/- 3%	0	29	29	0	0	no	0	0	uacuccuuggauguugacugga	uagucacauucaggugaguucu	uagucacauucaggugaguucuuugauuaucuugaauucaugguacuccuuggauguugacugga	gi|312144709|ref|NC_007132.5|DanioreriostrainTuebingenchromosome21,Zv9:73968..74033:-
128	gis-dre-mir-131	0.1	91 +/- 3%	0	4	2	0	2	no	0	0	uccucacauacaaucccugccu	cgugggauugaggguagaagaga	cgugggauugaggguagaagagaacugauuauuaacucuccucacauacaaucccugccu	gi|312144719|ref|NC_007122.5|DanioreriostrainTuebingenchromosome11,Zv9:29609328..29609388:-
129	gis-dre-mir-168	0	91 +/- 3%	0	2	1	0	1	no	0	0	gagaauaaugcacacaugagca	acucaggugugcauuauuuccu	gagaauaaugcacacaugagcaacuuaaccaacucaggugugcauuauuuccu	gi|312144715|ref|NC_007126.5|DanioreriostrainTuebingenchromosome15,Zv9:46606755..46606808:-
130	gis-dre-mir-296	0	91 +/- 3%	0	6	6	0	0	no	0	hsa-miR-4679	ucugugauuuuggugaugugaa	cacuucaccagcauuacaauaa	ucugugauuuuggugaugugaacugaauuuacuuucacuucaccagcauuacaauaa	gi|312144710|ref|NC_007131.5|DanioreriostrainTuebingenchromosome20,Zv9:38833599..38833656:-
131	gis-dre-mir-451	0	91 +/- 3%	0	28	28	0	0	no	0	0	ugagccacugauguccauagu	uauggaagucuguggcugcuuu	ugagccacugauguccauaguaggaacaaaaaaauacuauggaagucuguggcugcuuu	gi|312144713|ref|NC_007128.5|DanioreriostrainTuebingenchromosome17,Zv9:26983474..26983533:+
132	gis-dre-mir-57	0	91 +/- 3%	0	12	12	0	0	no	0	0	uuaguagugugcuaagucaug	agauuuagcacacuucuggca	agauuuagcacacuucuggcauauauuaucauguuguuaguagugugcuaagucaug	gi|312144707|ref|NC_007134.5|DanioreriostrainTuebingenchromosome23,Zv9:9008878..9008935:+
133	gis-dre-mir-298	0	91 +/- 3%	0	18	11	0	7	no	0	0	ucuugaacgccggaaaacaga	ucuguucuccggcgcucgagcau	ucuugaacgccggaaaacagaggaaugcccguuucucaucuguucuccggcgcucgagcau	gi|312144728|ref|NC_007113.5|DanioreriostrainTuebingenchromosome2,Zv9:29200151..29200212:-
134	gis-dre-mir-101	0	91 +/- 3%	0	14	14	0	0	no	0	0	caguuugguucgguaggccuuu	agcuuaccaaaccguaccgua	caguuugguucgguaggccuuuugacaguggaaacagccauaaaagcuuaccaaaccguaccgua	gi|312144717|ref|NC_007124.5|DanioreriostrainTuebingenchromosome13,Zv9:20296718..20296783:-
135	gis-dre-mir-218	0	91 +/- 3%	0	12	12	0	0	no	0	0	gucaucucugagcgggugugugu	gcagacccgcagauggugaugg	gucaucucugagcgggugugugucgcuucucucccgcagacccgcagauggugaugg	gi|312144723|ref|NC_007118.5|DanioreriostrainTuebingenchromosome7,Zv9:77047177..77047234:+
136	gis-dre-mir-77	0	91 +/- 3%	0	2	1	0	1	no	0	0	aguuuauuguauggagcgcgucugu	gucagcgcuuauacauacuggu	aguuuauuguauggagcgcgucugucagucagcgcuuauacauacuggu	gi|312144727|ref|NC_007114.5|DanioreriostrainTuebingenchromosome3,Zv9:12803539..12803588:+
137	gis-dre-mir-49	0	91 +/- 3%	0	220	220	0	0	no	0	0	agagagaaaugucuauggcuug	agucgcugaugauuaucuuggc	agagagaaaugucuauggcuuggguggcuggagucgcugaugauuaucuuggc	gi|312144706|ref|NC_007135.5|DanioreriostrainTuebingenchromosome24,Zv9:33339163..33339216:-
138	gis-dre-mir-329	0	91 +/- 3%	0	20	20	0	0	no	0	0	uccuucaacuucugcccucauc	ugggggcaggggaaguugaaguugg	ugggggcaggggaaguugaaguuggugaugguauacucuccuucaacuucugcccucauc	gi|312144709|ref|NC_007132.5|DanioreriostrainTuebingenchromosome21,Zv9:27079110..27079170:-
139	gis-dre-mir-43	0	91 +/- 3%	0	40	40	0	0	no	0	0	agagagaaaagucaauggcuug	aguuacugauaauucuuuuggc	agagagaaaagucaauggcuugaguggcuggaguuacugauaauucuuuuggc	gi|312144711|ref|NC_007130.5|DanioreriostrainTuebingenchromosome19,Zv9:40935792..40935845:+
140	gis-dre-mir-410	0	91 +/- 3%	0	11	11	0	0	no	0	0	ugaaccacagacgauuaccgcuu	ucguguaauuguuugugguuuaua	ucguguaauuguuugugguuuauacgguguaggugaccauaugaaccacagacgauuaccgcuu	gi|312144725|ref|NC_007116.5|DanioreriostrainTuebingenchromosome5,Zv9:17754686..17754750:+
141	gis-dre-mir-414	0	91 +/- 3%	0	83	83	0	0	no	0	0	cucgcucuccuucgacuuguu	cagggagauggagagggaggg	cucgcucuccuucgacuuguugugacgcagacauaaaacacagggagauggagagggaggg	gi|312144714|ref|NC_007127.5|DanioreriostrainTuebingenchromosome16,Zv9:48488909..48488970:-
142	gis-dre-mir-396	0	91 +/- 3%	0	557	551	0	6	no	0	0	ugcgcaugcgugaacuuuguacc	agugcaaaguuuaacaugcgcgc	agugcaaaguuuaacaugcgcgcugugugugucagcugugugcgcaugcgugaacuuuguacc	gi|312144710|ref|NC_007131.5|DanioreriostrainTuebingenchromosome20,Zv9:21422143..21422206:+
143	gis-dre-mir-234	0	91 +/- 3%	0	21	21	0	0	no	0	0	cuagacucugggccgggagaga	uaaccuggccggaaaugcuaagcc	uaaccuggccggaaaugcuaagccaauaagccccaagcgucuggcuagacucugggccgggagaga	gi|312144723|ref|NC_007118.5|DanioreriostrainTuebingenchromosome7,Zv9:73194839..73194905:-
144	gis-dre-mir-90	0	91 +/- 3%	0	23	23	0	0	no	0	0	cugauggauugacugauuggc	caaucagcugaucugucugca	caaucagcugaucugucugcaagcugagauaugagugauccgcugauggauugacugauuggc	gi|312144710|ref|NC_007131.5|DanioreriostrainTuebingenchromosome20,Zv9:20098711..20098774:-
145	gis-dre-mir-191	0	91 +/- 3%	0	16	16	0	0	no	0	0	acaacaauuccucuucuuucuc	ggaagaagaggcguuguuagug	ggaagaagaggcguuguuagugcugagaaaaagacaacaacaauuccucuucuuucuc	gi|312144717|ref|NC_007124.5|DanioreriostrainTuebingenchromosome13,Zv9:24612048..24612106:+
146	gis-dre-mir-250	0	91 +/- 3%	0	103	103	0	0	no	0	0	acuccuugaauguugacugga	uagucacauaugagugaguuc	uagucacauaugagugaguucuuuggucacauuggauuuauauaacuccuugaauguugacugga	gi|312144728|ref|NC_007113.5|DanioreriostrainTuebingenchromosome2,Zv9:42700..42765:-
147	gis-dre-mir-94	0	91 +/- 3%	0	5	5	0	0	no	0	hsa-miR-5008-3p	ccugugcugaugucugcuucuccu	cagaggaagaccgacaggug	cagaggaagaccgacaggugaagcacacaccgcaccugugcugauugauugaucaccugugcugaugucugcuucuccu	gi|312144706|ref|NC_007135.5|DanioreriostrainTuebingenchromosome24,Zv9:43910221..43910300:-
148	gis-dre-mir-336	0	91 +/- 3%	0	43	43	0	0	no	0	0	ugucacacucauuucaggucagc	ugaucugaauuaggcguguuugg	ugucacacucauuucaggucagcuuacaagcuguugaucugaauuaggcguguuugg	gi|312144710|ref|NC_007131.5|DanioreriostrainTuebingenchromosome20,Zv9:18795510..18795567:-

## Sheet: Female_Brain
Female Brain Novel miRNAs details
S.No	ID	miRDeep2 score	estimated probability that the miRNA candidate is a true positive	rfam alert	total read count	mature read count	loop read count	star read count	significant randfold p-value	miRBase miRNA	example miRBase miRNA with the same seed	consensus mature sequence	consensus star sequence	consensus precursor sequence	precursor coordinate
1	gis-dre-mir-393	2872.4	98 +/- 2%	0	5636	5625	0	11	no	0	0	ucugguccugucuuggcuuaca	agggccaugacggaaaucagcc	agggccaugacggaaaucagccuguguucuuuaagguucucucugguccugucuuggcuuaca	gi|312144711|ref|NC_007130.5|DanioreriostrainTuebingenchromosome19,Zv9:1617052..1617115:+
2	gis-dre-mir-419	1282.5	98 +/- 2%	0	2517	2351	0	166	no	0	0	uccaucagucacgugaccuacc	gaggucacgcgagugguggcag	gaggucacgcgagugguggcaggguuaccacaaacuaaccgaaucuuccaucagucacgugaccuacc	gi|312144725|ref|NC_007116.5|DanioreriostrainTuebingenchromosome5,Zv9:37563845..37563913:-
3	gis-dre-mir-107	522.6	98 +/- 2%	0	1029	767	0	262	no	0	0	uuuaaaaguguccuccagagc	cauuagaggucauuuuuacugu	cauuagaggucauuuuuacuguuuguaucacugcuuuaaaaguguccuccagagc	gi|312144729|ref|NC_007112.5|DanioreriostrainTuebingenchromosome1,Zv9:11004691..11004746:-
4	gis-dre-mir-151	486.7	98 +/- 2%	0	956	591	0	365	no	0	0	cuuacaauuaaaggauauuucu	aaauaucucuuaauuguuuggu	cuuacaauuaaaggauauuucuugagccgaaacuagcagaaauaucucuuaauuguuuggu	gi|312144713|ref|NC_007128.5|DanioreriostrainTuebingenchromosome17,Zv9:25795657..25795718:-
5	gis-dre-mir-152	341.6	98 +/- 2%	0	671	668	0	3	no	0	0	ugaacacggcccugagugaggga	ucuucacucgucuguguucagc	ucuucacucgucuguguucagcucuggaugaugugaugcugaacacggcccugagugaggga	gi|312144712|ref|NC_007129.5|DanioreriostrainTuebingenchromosome18,Zv9:49668417..49668479:-
6	gis-dre-mir-416	314.4	98 +/- 2%	0	621	592	0	29	no	0	0	cuuacaauuaaaggauauuucu	aaaugucccuuaauuguuuggu	cuuacaauuaaaggauauuucuugcggcugaauacgagaacagaaaugucccuuaauuguuuggu	gi|312144718|ref|NC_007123.5|DanioreriostrainTuebingenchromosome12,Zv9:13216989..13217054:-
7	gis-dre-mir-453	186.5	98 +/- 2%	0	367	362	0	5	no	0	0	uguaccaugcugguagccagua	cugguaaccagcguugugcccc	uguaccaugcugguagccaguaugaaauagggcuugcugguaaccagcguugugcccc	gi|312144706|ref|NC_007135.5|DanioreriostrainTuebingenchromosome24,Zv9:10720304..10720362:-
8	gis-dre-mir-389	154.9	98 +/- 2%	0	305	298	0	7	no	0	0	agagagaaaugucuauggcuug	agucauugauaauucucuuggc	agagagaaaugucuauggcuuggguggcuggagucauugauaauucucuuggc	gi|312144726|ref|NC_007115.5|DanioreriostrainTuebingenchromosome4,Zv9:5285612..5285665:+
9	gis-dre-mir-52	132.7	98 +/- 2%	0	260	259	0	1	no	0	0	ucagcacucggacagccucuuc	gaggcuguccgagugcugaua	gaggcuguccgagugcugauauuacauuaaugucacgacuaucagcacucggacagccucuuc	gi|312144729|ref|NC_007112.5|DanioreriostrainTuebingenchromosome1,Zv9:10170926..10170989:+
10	gis-dre-mir-447	76.7	98 +/- 2%	0	152	142	0	10	no	0	0	ucaucccucugcucuauccccu	ggauuagggcauaaggaugagc	ucaucccucugcucuauccccuucaaagggacccuccaaagggauuagggcauaaggaugagc	gi|312144710|ref|NC_007131.5|DanioreriostrainTuebingenchromosome20,Zv9:37855741..37855804:+
11	gis-dre-mir-196	59.8	98 +/- 2%	0	117	114	0	3	no	0	0	ggauagaaucagcggagcgggg	cccucuccgcugauucuguca	ggauagaaucagcggagcggggagcgcucucucuccccucuccgcugauucuguca	gi|312144705|ref|NC_007136.5|DanioreriostrainTuebingenchromosome25,Zv9:3477734..3477790:+
12	gis-dre-mir-195	59.5	98 +/- 2%	0	117	114	0	3	no	0	0	ggauagaaucagcggagcgggg	ccgcuccgcagauucugucagu	ggauagaaucagcggagcggggagcgcucucucuccccgcuccgcagauucugucagu	gi|312144708|ref|NC_007133.5|DanioreriostrainTuebingenchromosome22,Zv9:35169560..35169618:-
13	gis-dre-mir-199	54.3	98 +/- 2%	0	109	108	0	1	no	0	0	uucuacaagugauuuagcugu	ggcuaaauaacuuguagaaga	ggcuaaauaacuuguagaagauggacagagagauuauucuacaagugauuuagcugu	gi|312144710|ref|NC_007131.5|DanioreriostrainTuebingenchromosome20,Zv9:28825984..28826041:-
14	gis-dre-mir-426	50.1	98 +/- 2%	0	100	84	0	16	no	0	0	ggccaguugccugacauggac	ucguggcacgcuauccuggcauc	ggccaguugccugacauggacgagaugccuacggguuguucguggcacgcuauccuggcauc	gi|312144708|ref|NC_007133.5|DanioreriostrainTuebingenchromosome22,Zv9:3613309..3613371:-
15	gis-dre-mir-119	48.8	98 +/- 2%	0	97	85	0	12	no	0	0	ccgccccgucucugcuaccuca	gucggcggaggcagggugacg	ccgccccgucucugcuaccucauaauaaagucauaaugugagucggcggaggcagggugacg	gi|312144721|ref|NC_007120.5|DanioreriostrainTuebingenchromosome9,Zv9:10934329..10934391:+
16	gis-dre-mir-417	45.7	98 +/- 2%	0	91	88	0	3	no	0	0	gacuuggucuaagcuccucagu	ugaggaguuuagagcaaguaa	gacuuggucuaagcuccucagugugaugauuaaaccugaggaguuuagagcaaguaa	gi|312122346|ref|NW_003040930.2|DanioreriostrainTuebingenunplacedgenomicscaffold,Zv9_scaffold3487:171756..171813:+
17	gis-dre-mir-44	38	98 +/- 2%	0	76	73	0	3	no	0	0	agagagaaaagucaauggcuug	agucgcugauaauucucuuggc	agagagaaaagucaauggcuuggguggcaggagucgcugauaauucucuuggc	gi|312144711|ref|NC_007130.5|DanioreriostrainTuebingenchromosome19,Zv9:28009996..28010049:+
18	gis-dre-mir-230	34.4	98 +/- 2%	0	77	71	0	6	no	0	0	ucgaugcuggauuucucaaccu	guugagacuuuccacccugacu	guugagacuuuccacccugacuaauuagugcuuuuuaaucgaugcuggauuucucaaccu	gi|312144714|ref|NC_007127.5|DanioreriostrainTuebingenchromosome16,Zv9:43741941..43742001:+
19	gis-dre-mir-392	27.7	98 +/- 2%	0	56	54	0	2	no	0	0	ucaucccgaaagcaccucccucc	ggagguggagucgggacacggcca	ggagguggagucgggacacggccaggcuuguuaggaaugucaucccgaaagcaccucccucc	gi|312144727|ref|NC_007114.5|DanioreriostrainTuebingenchromosome3,Zv9:55339930..55339992:-
20	gis-dre-mir-136	27.2	98 +/- 2%	0	54	52	0	2	no	0	0	cucugacagaaucagcggagcg	caccgcugauucuauccguac	cucugacagaaucagcggagcgggggagagagagcgcuccccgcaccgcugauucuauccguac	gi|312144707|ref|NC_007134.5|DanioreriostrainTuebingenchromosome23,Zv9:37877605..37877669:-
21	gis-dre-mir-192	24.8	98 +/- 2%	0	49	20	0	29	no	0	0	ccgcuccgcugauucugucagu	ggauagaaucagccgagcgggg	ggauagaaucagccgagcggggagcgcucucucuacccgcuccgcugauucugucagu	gi|312144725|ref|NC_007116.5|DanioreriostrainTuebingenchromosome5,Zv9:9395837..9395895:+
22	gis-dre-mir-48	24.3	98 +/- 2%	0	50	43	0	7	no	0	0	agagagaaaagucuuuggcuug	agucauugauaauucucuuggc	agagagaaaagucuuuggcuugggugacuggagucauugauaauucucuuggc	gi|312144729|ref|NC_007112.5|DanioreriostrainTuebingenchromosome1,Zv9:25213731..25213784:-
23	gis-dre-mir-449	23.9	98 +/- 2%	0	49	37	0	12	no	0	0	ucugcauccaguguacauuca	guguacgcuggagaacagacucc	ucugcauccaguguacauucagagaacggagacaugguguacgcuggagaacagacucc	gi|312144717|ref|NC_007124.5|DanioreriostrainTuebingenchromosome13,Zv9:18325632..18325691:+
24	gis-dre-mir-46	23.8	98 +/- 2%	0	48	45	0	3	no	0	0	agagagaaaagucuguggcuug	agucgcugauaauucucuuggc	agagagaaaagucuguggcuugggugacuggagucgcugauaauucucuuggc	gi|312144713|ref|NC_007128.5|DanioreriostrainTuebingenchromosome17,Zv9:41451383..41451436:-
25	gis-dre-mir-339	23.1	98 +/- 2%	0	52	48	0	4	no	0	0	uguggugauuagaacaggcugacu	ugcggccuacuaacaccacaca	uguggugauuagaacaggcugacuuuugcaagugugaugcggccuacuaacaccacaca	gi|312144711|ref|NC_007130.5|DanioreriostrainTuebingenchromosome19,Zv9:12659882..12659941:-
26	gis-dre-mir-367	22.7	98 +/- 2%	0	54	48	0	6	no	0	0	uguggugauuagaacaggcugacu	ugcggccuacuaacaccacaca	uguggugauuagaacaggcugacuucugcaagucugaugcggccuacuaacaccacaca	gi|312144719|ref|NC_007122.5|DanioreriostrainTuebingenchromosome11,Zv9:24566506..24566565:-
27	gis-dre-mir-35	20.9	98 +/- 2%	0	43	42	0	1	no	0	0	uaagucaugugaucuaggggaa	acuuugcucacgugacuugggu	acuuugcucacgugacuuggguguuucaaauagcuuaagucaugugaucuaggggaa	gi|312144728|ref|NC_007113.5|DanioreriostrainTuebingenchromosome2,Zv9:58758265..58758322:-
28	gis-dre-mir-35	20.7	98 +/- 2%	0	43	42	0	1	no	0	0	uaagucaugugaucuaggggaa	acuuugcucacgugacuugggu	acuuugcucacgugacuuggguguuucaaauagcuuaagucaugugaucuaggggaa	gi|312144728|ref|NC_007113.5|DanioreriostrainTuebingenchromosome2,Zv9:58273920..58273977:+
29	gis-dre-mir-348	16.3	98 +/- 2%	0	33	29	0	4	no	0	0	aacuccuuggauguugacugga	uuagucacauuugggcgaguucu	uuagucacauuugggcgaguucuuuggucaucuuggauuuauggaacuccuuggauguugacugga	gi|312144718|ref|NC_007123.5|DanioreriostrainTuebingenchromosome12,Zv9:50634259..50634325:+
30	gis-dre-mir-347	16.2	98 +/- 2%	0	33	29	0	4	no	0	0	aacuccuuggauguugacugga	uuagucacauuugggcgaguucu	uuagucacauuugggcgaguucuuuggucaucuugaauuuauggaacuccuuggauguugacugga	gi|312121552|ref|NW_003336988.1|DanioreriostrainTuebingenunplacedgenomicscaffold,Zv9_NA94:8013..8079:-
31	gis-dre-mir-347	16.2	98 +/- 2%	0	33	29	0	4	no	0	0	aacuccuuggauguugacugga	uuagucacauuugggcgaguucu	uuagucacauuugggcgaguucuuuggucaucuugaauuuauggaacuccuuggauguugacugga	gi|312144708|ref|NC_007133.5|DanioreriostrainTuebingenchromosome22,Zv9:42245318..42245384:+
32	gis-dre-mir-424	15.2	98 +/- 2%	0	24	23	0	1	no	0	hsa-miR-4638-3p	gcuggacauuugcgcaagcaau	uugcaugcauaaauguccggu	gcuggacauuugcgcaagcaauuuuaucucuaaaauugcaugcauaaauguccggu	gi|312144721|ref|NC_007120.5|DanioreriostrainTuebingenchromosome9,Zv9:2259316..2259372:-
33	gis-dre-mir-166	14.3	98 +/- 2%	0	30	23	0	7	no	0	0	cugcaaccauaugcaggaucu	gacucugcaugugugugcgugu	gacucugcaugugugugcguguuuauuuuagcccacacugcaaccauaugcaggaucu	gi|312144715|ref|NC_007126.5|DanioreriostrainTuebingenchromosome15,Zv9:12927318..12927376:+
34	gis-dre-mir-298	13.9	98 +/- 2%	0	29	20	0	9	no	0	0	ucuugaacgccggaaaacagag	ucuguucuccggcgcucgagcau	ucuugaacgccggaaaacagaggaaugcccguuucucaucuguucuccggcgcucgagcau	gi|312144728|ref|NC_007113.5|DanioreriostrainTuebingenchromosome2,Zv9:29200151..29200212:-
35	gis-dre-mir-14	12.3	98 +/- 2%	0	27	24	0	3	no	0	0	uccaucuggauugaaagguuaug	aaggcuuuucaccauuuuggau	aaggcuuuucaccauuuuggaugaaguaaugguugccccauccaucuggauugaaagguuaug	gi|312144729|ref|NC_007112.5|DanioreriostrainTuebingenchromosome1,Zv9:34583203..34583266:-
36	gis-dre-mir-16	12.2	98 +/- 2%	0	27	24	0	3	no	0	0	uccaacuggauugaaaaguuaug	aaggcuuuucaccauuuuggau	aaggcuuuucaccauuuuggaugcaguaaugguugccccauccaacuggauugaaaaguuaug	gi|312144717|ref|NC_007124.5|DanioreriostrainTuebingenchromosome13,Zv9:8007022..8007085:+
37	gis-dre-mir-22	11.9	98 +/- 2%	0	26	23	0	3	no	0	0	ucugauccucugucagcagucu	aaugcugauuuuggaucuugugccc	aaugcugauuuuggaucuugugcccugauaauuaagaaacgcuuugaauaacaugggucugauccucugucagcagucu	gi|312144723|ref|NC_007118.5|DanioreriostrainTuebingenchromosome7,Zv9:41877836..41877915:+
38	gis-dre-mir-16	11.8	98 +/- 2%	0	27	24	0	3	no	0	0	uccaacuggauugaaaaguuaug	aaggcuuuucaccauuuuggau	aaggcuuuucaccauuuuggaugcaguaaugguugccccauccaacuggauugaaaaguuaug	gi|312144714|ref|NC_007127.5|DanioreriostrainTuebingenchromosome16,Zv9:37500316..37500379:-
39	gis-dre-mir-55	11.6	98 +/- 2%	0	26	10	0	16	no	0	0	agaucuacuuugauuguucaga	ugauuggucaaauaggucuaca	agaucuacuuugauuguucagaugacucugcucugcucugauuggucaaauaggucuaca	gi|312144707|ref|NC_007134.5|DanioreriostrainTuebingenchromosome23,Zv9:934370..934430:-
40	gis-dre-mir-18	11.1	98 +/- 2%	0	25	22	0	3	no	0	0	uccaucuggauugaacaguuaug	aaggcuuuucaccauuuuggau	aaggcuuuucaccauuuuggaugcaguaaugguugccccguccaucuggauugaacaguuaug	gi|312144720|ref|NC_007121.5|DanioreriostrainTuebingenchromosome10,Zv9:46296883..46296946:+
41	gis-dre-mir-17	11	98 +/- 2%	0	27	24	0	3	no	0	0	uccaucuggauugacaaguuaug	aaggcuuuucaccauuuuggau	aaggcuuuucaccauuuuggaugcaguaaugguugccccauccaucuggauugacaaguuaug	gi|312144727|ref|NC_007114.5|DanioreriostrainTuebingenchromosome3,Zv9:4415852..4415915:+
42	gis-dre-mir-15	11	98 +/- 2%	0	27	24	0	3	no	0	0	uccaucuggauugacaaguuaug	aaggcuuuucaccauuuuggau	aaggcuuuucaccauuuuggaugcaguaaugauugccccauccaucuggauugacaaguuaug	gi|312144726|ref|NC_007115.5|DanioreriostrainTuebingenchromosome4,Zv9:25688004..25688067:+
43	gis-dre-mir-381	10.9	98 +/- 2%	0	23	10	0	13	no	0	0	aacacggcuagugacugguca	cuccagucauggguuguguggu	aacacggcuagugacuggucaagguuuacuuucuucuccagucauggguuguguggu	gi|312144706|ref|NC_007135.5|DanioreriostrainTuebingenchromosome24,Zv9:41619808..41619865:+
44	gis-dre-mir-425	10.7	98 +/- 2%	0	22	11	0	11	no	0	0	ugcuguggcucuucagcagggc	ccugcucaucaaccacgguacu	ugcuguggcucuucagcagggccaugagaaugugguggcccugcucaucaaccacgguacu	gi|312144725|ref|NC_007116.5|DanioreriostrainTuebingenchromosome5,Zv9:71919022..71919083:-
45	gis-dre-mir-443	9.6	98 +/- 2%	0	20	11	0	9	no	0	0	agacagagagcugcgagucggcugc	uaccgacucacggucucucucc	uaccgacucacggucucucuccucgcucacaagcgccauuuuggagacagagagcugcgagucggcugc	gi|312144710|ref|NC_007131.5|DanioreriostrainTuebingenchromosome20,Zv9:28381953..28382022:-
46	gis-dre-mir-63	9.4	98 +/- 2%	0	19	18	0	1	no	0	0	agagagaccgugagucgguagc	agccgacucgcagcucucugucu	agccgacucgcagcucucugucuccaaaauggcgcuugugagcgaggagagagaccgugagucgguagc	gi|312144710|ref|NC_007131.5|DanioreriostrainTuebingenchromosome20,Zv9:28381956..28382025:+
47	gis-dre-mir-400	9.1	98 +/- 2%	0	19	18	0	1	no	0	0	auguauaucgacacuggugagu	ccaccagugaugauauacagcc	auguauaucgacacuggugaguggagugccuuauugucccaccagugaugauauacagcc	gi|312144706|ref|NC_007135.5|DanioreriostrainTuebingenchromosome24,Zv9:7521389..7521449:+
48	gis-dre-mir-87	8.9	98 +/- 2%	0	18	12	0	6	no	0	0	cgccgcaucuggccggaaucgg	auuccggcgcggaugcggcagcg	auuccggcgcggaugcggcagcgucggcucgcuuacggccgccgcaucuggccggaaucgg	gi|312144715|ref|NC_007126.5|DanioreriostrainTuebingenchromosome15,Zv9:46083728..46083789:-
49	gis-dre-mir-54	6.8	98 +/- 2%	0	13	10	0	3	no	0	0	agauagaaucagcggagcgggg	cagcuccgcugauucugucagu	agauagaaucagcggagcggggagaacucucucucccagcuccgcugauucugucagu	gi|312144707|ref|NC_007134.5|DanioreriostrainTuebingenchromosome23,Zv9:10201091..10201149:-
50	gis-dre-mir-89	6.6	98 +/- 2%	0	7	6	0	1	no	0	hsa-miR-1180	auuccggcgcggaugcggcagcg	cgccgcaucuggcccggaauuga	auuccggcgcggaugcggcagcguuggcucgcuuacggccgccgcaucuggcccggaauuga	gi|312144718|ref|NC_007123.5|DanioreriostrainTuebingenchromosome12,Zv9:49499454..49499516:-
51	gis-dre-mir-273	6.6	98 +/- 2%	0	15	11	0	4	no	0	0	guucaugagaggcuguggagg	uccaucauccucugcgucagcac	uccaucauccucugcgucagcacugucucugcucauguguucaugagaggcuguggagg	gi|312144718|ref|NC_007123.5|DanioreriostrainTuebingenchromosome12,Zv9:134355..134414:+
52	gis-dre-mir-278	6.4	98 +/- 2%	0	14	10	0	4	no	0	0	ugcugauaguguaucugucgga	ucggcaggcucugcuaucagcaca	ucggcaggcucugcuaucagcacaggucuuuuguauugaagugcugauaguguaucugucgga	gi|312144720|ref|NC_007121.5|DanioreriostrainTuebingenchromosome10,Zv9:14937387..14937450:-
53	gis-dre-mir-434	6.3	98 +/- 2%	0	15	12	0	3	no	0	0	ugacuuuucucuggucugcacag	ugaggaucaucgugaggucagu	ugaggaucaucgugaggucaguguguguuuauaaugagcgucucuuauuaaaagcacugacuuuucucuggucugcacag	gi|312144729|ref|NC_007112.5|DanioreriostrainTuebingenchromosome1,Zv9:55848541..55848621:+
54	gis-dre-mir-395	5.7	98 +/- 2%	0	14	12	0	2	no	0	0	gcccuaaaagcguaccguaacg	aguacgguucacuuuuagauac	aguacgguucacuuuuagauaccuuuugacaguggaaacggcccuaaaagcguaccguaacg	gi|312144728|ref|NC_007113.5|DanioreriostrainTuebingenchromosome2,Zv9:19170174..19170236:+
55	gis-dre-mir-413	5.1	98 +/- 2%	0	12	8	0	4	no	0	0	cuccaaccuugaucaagcagcu	cugauugaacaggguuggaagu	cuccaaccuugaucaagcagcucaauaauaauuacagacggcugauugaacaggguuggaagu	gi|312144720|ref|NC_007121.5|DanioreriostrainTuebingenchromosome10,Zv9:11112706..11112769:-
56	gis-dre-mir-114	5	98 +/- 2%	0	31	31	0	0	no	0	hsa-miR-4660	cgcagcucugcucaaauggcu	ccauuugggcagagcugagcu	ccauuugggcagagcugagcuccagugaggggcucaugcucccccuggcuggagcgcagcucugcucaaauggcu	gi|312144713|ref|NC_007128.5|DanioreriostrainTuebingenchromosome17,Zv9:23402830..23402905:+
57	gis-dre-mir-79	4.9	97 +/- 2%	0	14	13	0	1	no	0	0	aucgguuugaugaucuucagac	uuugacgaucuucagacgugacu	aucgguuugaugaucuucagacgugacaauauauaucaguuugaccaucuucagacgugacuauugguuugacgaucuucagacgugacu	gi|312144727|ref|NC_007114.5|DanioreriostrainTuebingenchromosome3,Zv9:1907325..1907415:+
58	gis-dre-mir-167	4.9	97 +/- 2%	0	11	8	0	3	no	0	0	caggugcggugugugcuucacc	gagaagcagacaucagcacaggu	gagaagcagacaucagcacaggugaucaaucaaucagcacaggugcggugugugcuucacc	gi|312144706|ref|NC_007135.5|DanioreriostrainTuebingenchromosome24,Zv9:43910224..43910285:+
59	gis-dre-mir-420	4.7	97 +/- 2%	0	12	10	0	2	no	0	0	uuuuaucgccuuguuccauucc	gauggaaugggacgacaaagcc	gauggaaugggacgacaaagccaaaaaaacauacuucuuugcuuuuaucgccuuguuccauucc	gi|312122268|ref|NW_003336272.1|DanioreriostrainTuebingenunplacedgenomicscaffold,Zv9_NA654:50030..50094:-
60	gis-dre-mir-139	4.6	97 +/- 2%	0	9	7	0	2	no	0	0	ccaauucacacugggcuucagc	cugaagcccuugugaauugggc	cugaagcccuugugaauugggcauuauaagguaaagcccaauucacacugggcuucagc	gi|312144709|ref|NC_007132.5|DanioreriostrainTuebingenchromosome21,Zv9:35996420..35996479:+
61	gis-dre-mir-309	4.6	97 +/- 2%	0	3	2	0	1	no	0	hsa-miR-924	ugagucuuguacagggaauagu	cuguuccucugcauaagauuc	ugagucuuguacagggaauaguguucugauccaagggacuggauuggaaauauucacuguuccucugcauaagauuc	gi|312144706|ref|NC_007135.5|DanioreriostrainTuebingenchromosome24,Zv9:26881940..26882017:+
62	gis-dre-mir-309	4.6	97 +/- 2%	0	3	2	0	1	no	0	hsa-miR-924	ugagucuuguacagggaauagu	cuguuccucugcauaagauuc	ugagucuuguacagggaauaguguucugauccaagggacuggauuggaaauauucacuguuccucugcauaagauuc	gi|312144706|ref|NC_007135.5|DanioreriostrainTuebingenchromosome24,Zv9:26495141..26495218:+
63	gis-dre-mir-289	4.2	97 +/- 2%	0	10	9	0	1	no	0	0	ucugaccguugacuucuauagu	uacggaggucagugguuagag	ucugaccguugacuucuauaguugcaaguuugauacuacggaggucagugguuagag	gi|312144727|ref|NC_007114.5|DanioreriostrainTuebingenchromosome3,Zv9:32819336..32819393:+
64	gis-dre-mir-57	4.2	97 +/- 2%	0	10	7	0	3	no	0	0	uuaguagugugcuaagucaug	uagauuuagcacacuucuggca	uagauuuagcacacuucuggcauauauuaucauguuguuaguagugugcuaagucaug	gi|312144707|ref|NC_007134.5|DanioreriostrainTuebingenchromosome23,Zv9:9008877..9008935:+
65	gis-dre-mir-171	4.2	97 +/- 2%	0	4	2	0	2	no	0	hsa-miR-148b-5p	gaguucugagguuuuuguauuu	agugcaaauccaucagaucugu	gaguucugagguuuuuguauuugucaucauuaaucacauacgcaagugcaaauccaucagaucugu	gi|312144712|ref|NC_007129.5|DanioreriostrainTuebingenchromosome18,Zv9:46847924..46847990:-
66	gis-dre-mir-38	4	97 +/- 2%	0	10	5	0	5	no	0	0	agacaccucuguuaucaaacu	uguugauaacagaggugucccu	agacaccucuguuaucaaacuaaacaaaacaugagauucauuugcugcucgcuuuguugauaacagaggugucccu	gi|312144727|ref|NC_007114.5|DanioreriostrainTuebingenchromosome3,Zv9:8521523..8521599:+
67	gis-dre-mir-159	3.9	94 +/- 3%	0	2	1	0	1	no	0	hsa-miR-4711-3p	ugugucuuuuguccacuuguga	gaaaguggacaaaagaaacaca	gaaaguggacaaaagaaacacauuuaauugcuagguuugaaugguaaugugugucuuuuguccacuuguga	gi|312144713|ref|NC_007128.5|DanioreriostrainTuebingenchromosome17,Zv9:40597312..40597383:+
68	gis-dre-mir-281	3.9	94 +/- 3%	0	27	27	0	0	no	0	hsa-miR-645	ucuaggcuggucaagugaccaug	uggcacuugucagccuggaaa	ucuaggcuggucaagugaccauguugcuuuaaagugauuuauggcacuugucagccuggaaa	gi|312144721|ref|NC_007120.5|DanioreriostrainTuebingenchromosome9,Zv9:29399637..29399699:-
69	gis-dre-mir-221	3.8	94 +/- 3%	0	8	7	0	1	no	0	0	aacacagagacacggauacug	agucuccguguaucuguguuugc	agucuccguguaucuguguuugcacugggugaagagcaguaagcugagugcaaacuaaacacagagacacggauacug	gi|312144720|ref|NC_007121.5|DanioreriostrainTuebingenchromosome10,Zv9:42314628..42314706:+
70	gis-dre-mir-376	3.7	94 +/- 3%	0	11	11	0	0	no	0	hsa-miR-659-3p	uuugguucgguucgcuuuugac	uaaaagcguaccaaaccgaacc	uuugguucgguucgcuuuugacaguggaaacggccauaaaagcguaccaaaccgaacc	gi|312144728|ref|NC_007113.5|DanioreriostrainTuebingenchromosome2,Zv9:17188569..17188627:-
71	gis-dre-mir-155	3.7	94 +/- 3%	0	45	45	0	0	no	0	hsa-miR-551b-3p	gcgacccauccuugguuucuga	agaaaccaagcauggguguggccu	agaaaccaagcauggguguggccugaauccuccaauggcgacccauccuugguuucuga	gi|312144715|ref|NC_007126.5|DanioreriostrainTuebingenchromosome15,Zv9:34583543..34583602:+
72	gis-dre-mir-117	3.7	94 +/- 3%	0	28	28	0	0	no	0	hsa-miR-1306-5p	ucaccuccacacacagcuugggc	ccgagcuugugcagauaguggaauggua	ccgagcuugugcagauaguggaaugguaccaacaagagauaguugggcucaccuccacacacagcuugggc	gi|312144726|ref|NC_007115.5|DanioreriostrainTuebingenchromosome4,Zv9:28445309..28445380:-
73	gis-dre-mir-437	3.6	94 +/- 3%	0	11	11	0	0	no	0	hsa-miR-548az-5p	caaaaguguaccgaaccaaac	ucgguuugguacgcuuuuauggc	ucgguuugguacgcuuuuauggccguuuccacugucaaaaguguaccgaaccaaac	gi|312144719|ref|NC_007122.5|DanioreriostrainTuebingenchromosome11,Zv9:12855205..12855261:+
74	gis-dre-mir-189	3.6	94 +/- 3%	0	12	12	0	0	no	0	hsa-miR-1180	uuuccggccagaugcggcggccg	gcugcuggacuccggaugcu	gcugcuggacuccggaugcuuguggacucacugcccgauuuccggccagaugcggcggccg	gi|312144724|ref|NC_007117.5|DanioreriostrainTuebingenchromosome6,Zv9:21580619..21580680:-
75	gis-dre-mir-382	3.6	94 +/- 3%	0	116	116	0	0	no	0	hsa-miR-4427	ucugaauacacggacugcuccc	gaacagcccugaaauucagaca	gaacagcccugaaauucagacagcugugcagugacuucaugucugaauacacggacugcuccc	gi|312144721|ref|NC_007120.5|DanioreriostrainTuebingenchromosome9,Zv9:14238800..14238863:-
76	gis-dre-mir-189	3.6	94 +/- 3%	0	12	12	0	0	no	0	hsa-miR-1180	uuuccggccagaugcggcggccg	gcugcuggacuccggaugcu	gcugcuggacuccggaugcuuguggacucacugcccgauuuccggccagaugcggcggccg	gi|312144724|ref|NC_007117.5|DanioreriostrainTuebingenchromosome6,Zv9:21582428..21582489:+
77	gis-dre-mir-182	3.6	94 +/- 3%	0	43	43	0	0	no	0	hsa-miR-6719-3p	ucugacaugucuuuugaugcca	gcgucaaaaagcaauuuucagaaa	gcgucaaaaagcaauuuucagaaauucccuguaaucgauuucugacaugucuuuugaugcca	gi|312144725|ref|NC_007116.5|DanioreriostrainTuebingenchromosome5,Zv9:13545952..13546014:-
78	gis-dre-mir-100	3.4	94 +/- 3%	0	81	81	0	0	no	0	hsa-miR-4796-3p	caaagugggucggagagcuguu	caguuccccguccuguugguguu	caguuccccguccuguugguguuguaauuuuagucuuaacaaagugggucggagagcuguu	gi|312144711|ref|NC_007130.5|DanioreriostrainTuebingenchromosome19,Zv9:5540480..5540541:+
79	gis-dre-mir-360	3.3	94 +/- 3%	0	16	15	1	0	no	0	hsa-miR-580	uugagaaucacugcaaucauu	uguuuguguguuucucagag	uugagaaucacugcaaucauucagcuuaauauucugguggugacuuuaacuggauguuuguguguuucucagag	gi|312144714|ref|NC_007127.5|DanioreriostrainTuebingenchromosome16,Zv9:13993267..13993341:+
80	gis-dre-mir-256	3.3	94 +/- 3%	0	13	13	0	0	no	0	hsa-miR-6513-3p	ucaagugucugucagcacccagg	uggugcgucagaacacagcgg	ucaagugucugucagcacccaggcaggaagcaagacccuggugcgucagaacacagcgg	gi|312144713|ref|NC_007128.5|DanioreriostrainTuebingenchromosome17,Zv9:24972722..24972781:+
81	gis-dre-mir-375	3.2	94 +/- 3%	0	11	11	0	0	no	0	hsa-miR-659-3p	uuugguucgguacgcuuauuga	auaaaagcguaccaaaccgaacc	uuugguucgguacgcuuauugacaguggaaauggacauaaaagcguaccaaaccgaacc	gi|312144706|ref|NC_007135.5|DanioreriostrainTuebingenchromosome24,Zv9:11879501..11879560:+
82	gis-dre-mir-324	3.2	94 +/- 3%	0	16	16	0	0	no	0	hsa-miR-509-3p	ugauuggucaaauaggucuaca	uggaucuacauugguuaga	uggaucuacauugguuagagcacucuacugugauuggucuuuugacuuugcucugcucugauuggucaaauaggucuaca	gi|312144707|ref|NC_007134.5|DanioreriostrainTuebingenchromosome23,Zv9:934047..934127:-
83	gis-dre-mir-324	3.2	94 +/- 3%	0	16	16	0	0	no	0	hsa-miR-509-3p	ugauuggucaaauaggucuaca	uggaucuacauugguuaga	uggaucuacauugguuagagcacucuacugugauuggucuuuugacuuugcucugcucugauuggucaaauaggucuaca	gi|312144707|ref|NC_007134.5|DanioreriostrainTuebingenchromosome23,Zv9:934197..934277:-
84	gis-dre-mir-282	3	94 +/- 3%	0	210	210	0	0	no	0	hsa-miR-766-3p	ucuccagcagagagaucuccuga	aggauacuuucugcugacguuu	ucuccagcagagagaucuccugaggcccgugcacaccaggauacuuucugcugacguuu	gi|312144712|ref|NC_007129.5|DanioreriostrainTuebingenchromosome18,Zv9:252681..252740:+
85	gis-dre-mir-454	2.8	92 +/- 3%	0	7	4	0	3	no	0	0	ugcuguuacacagaucuacagc	uguagaucaguggauuagcaga	uguagaucaguggauuagcagagcugaugugugcuguuacacagaucuacagc	gi|312144705|ref|NC_007136.5|DanioreriostrainTuebingenchromosome25,Zv9:138407..138460:-
86	gis-dre-mir-129	2.7	92 +/- 3%	0	10	10	0	0	no	0	hsa-miR-6509-3p	cuccacugucucugucggcguc	cgucuacagauacugcuggagag	cgucuacagauacugcuggagagauagaguaugaaaacuccuccacugucucugucggcguc	gi|312144724|ref|NC_007117.5|DanioreriostrainTuebingenchromosome6,Zv9:5450719..5450781:+
87	gis-dre-mir-374	2.6	92 +/- 3%	0	9	9	0	0	no	0	hsa-miR-659-3p	uuugguucgguacgccuuuuga	aaaagcguaccaaaccgaacc	uuugguucgguacgccuuuugacaguggaaacggccauaaaagcguaccaaaccgaacc	gi|312144721|ref|NC_007120.5|DanioreriostrainTuebingenchromosome9,Zv9:4259087..4259146:+
88	gis-dre-mir-288	2.6	92 +/- 3%	0	43	43	0	0	no	0	hsa-miR-6719-3p	ucugacaugucuuuugaugcca	gcaucaaggaaguuuacau	ucugacaugucuuuugaugccaauguuaaaugucaauuugacaucauuuuggcaucaaggaaguuuacau	gi|312144725|ref|NC_007116.5|DanioreriostrainTuebingenchromosome5,Zv9:13545904..13545974:-
89	gis-dre-mir-332	2.6	92 +/- 3%	0	8	7	0	1	no	0	0	auggaaguucguuguuacaggu	uguagcuauugacucccauagu	uguagcuauugacucccauaguguuuauuuugccuacuauggaaguucguuguuacaggu	gi|312144729|ref|NC_007112.5|DanioreriostrainTuebingenchromosome1,Zv9:43353174..43353234:+
90	gis-dre-mir-457	2.6	92 +/- 3%	0	8	5	0	3	no	0	0	uguuugacacuugaagggauuug	gauucaacuggugucagaguua	uguuugacacuugaagggauuugcuugauuuuugucagcgauucaacuggugucagaguua	gi|312144715|ref|NC_007126.5|DanioreriostrainTuebingenchromosome15,Zv9:24170971..24171032:+
91	gis-dre-mir-433	2.3	92 +/- 3%	0	5	4	0	1	no	0	0	ugaacgcuagaugggauacagc	uguauccuaucuggacuucaca	uguauccuaucuggacuucacagucuccugcagcauggugaacgcuagaugggauacagc	gi|312144728|ref|NC_007113.5|DanioreriostrainTuebingenchromosome2,Zv9:17203990..17204050:-
92	gis-dre-mir-219	2.2	92 +/- 3%	0	79	79	0	0	no	0	hsa-miR-433	gucaugaugagcugauuacu	ucaucagccugaucguuggcgu	gucaugaugagcugauuacucaguugaacucucuuugaggaucaucaucaucaucagccugaucguuggcgu	gi|312144724|ref|NC_007117.5|DanioreriostrainTuebingenchromosome6,Zv9:59562138..59562210:+
93	gis-dre-mir-241	2.2	92 +/- 3%	0	26193	26193	0	0	no	0	hsa-miR-181d	uacauucauugaugucguugggu	ucacugaccaaugagugcaaa	uacauucauugaugucguuggguuucacaugugagcgacucacugaccaaugagugcaaa	gi|312144709|ref|NC_007132.5|DanioreriostrainTuebingenchromosome21,Zv9:7721362..7721422:-
94	gis-dre-mir-223	2.1	92 +/- 3%	0	6	3	0	3	no	0	0	aaagucaaugguguccgaacua	gucuggaccccagugacuuuca	gucuggaccccagugacuuucaguggaauuacuugaaagucaaugguguccgaacua	gi|312144714|ref|NC_007127.5|DanioreriostrainTuebingenchromosome16,Zv9:32916482..32916539:-
95	gis-dre-mir-373	2.1	92 +/- 3%	0	9	9	0	0	no	0	hsa-miR-659-3p	uuugguucgguacgccuuuuga	aaaagcguaccaaacagaacc	uuugguucgguacgccuuuugacaguggaaacggccauaaaagcguaccaaacagaacc	gi|312144714|ref|NC_007127.5|DanioreriostrainTuebingenchromosome16,Zv9:5966290..5966349:+
96	gis-dre-mir-350	2	92 +/- 3%	0	5	1	0	4	no	0	0	uuauacuugccgcagugaug	uucacuguggcggaaaugaccuc	uucacuguggcggaaaugaccucgguaacaucaagaguguuauacuugccgcagugaug	gi|312144726|ref|NC_007115.5|DanioreriostrainTuebingenchromosome4,Zv9:51250231..51250290:+
97	gis-dre-mir-350	2	92 +/- 3%	0	5	1	0	4	no	0	0	uuauacuugccgcagugaug	uucacuguggcggaaaugaccuc	uucacuguggcggaaaugaccucgguaacaucaagaguguuauacuugccgcagugaug	gi|312122353|ref|NW_001884523.3|DanioreriostrainTuebingenunplacedgenomicscaffold,Zv9_scaffold3480:144371..144430:+
98	gis-dre-mir-312	2	92 +/- 3%	0	16	16	0	0	no	0	hsa-miR-509-3p	ugauuggucaaauaggucuaca	gcgacucugcuaugauuggucaga	ugauuggucaaauaggucuacauugauugaucaaaugacuacuuugcuaugauuggucuggcgacucugcuaugauuggucaga	gi|312144707|ref|NC_007134.5|DanioreriostrainTuebingenchromosome23,Zv9:934308..934392:-
99	gis-dre-mir-349	1.9	92 +/- 2%	0	5	1	0	4	no	0	0	uuauacuugccgcagugaug	uucacuguggcggaaaugaccuc	uucacuguggcggaaaugaccucgguaacauaaagaguguuauacuugccgcagugaug	gi|312144726|ref|NC_007115.5|DanioreriostrainTuebingenchromosome4,Zv9:31582310..31582369:-
100	gis-dre-mir-350	1.9	92 +/- 2%	0	5	1	0	4	no	0	0	uuauacuugccgcagugaug	uucacuguggcggaaaugaccuc	uucacuguggcggaaaugaccucgguaacaucaagaguguuauacuugccgcagugaug	gi|312144726|ref|NC_007115.5|DanioreriostrainTuebingenchromosome4,Zv9:47338687..47338746:-
101	gis-dre-mir-69	1.9	92 +/- 2%	0	11	11	0	0	no	0	hsa-miR-5087	agguuuguacugagacugacu	ucuuucucuguaccaaucaag	agguuuguacugagacugacuuuaaaguaaagugaugcugaggucuuucucuguaccaaucaag	gi|312144709|ref|NC_007132.5|DanioreriostrainTuebingenchromosome21,Zv9:21146085..21146149:+
102	gis-dre-mir-369	1.9	92 +/- 2%	0	5	4	0	1	no	0	0	uuuccaccccucugucccauag	ucugggacaggcaggggcagaau	uuuccaccccucugucccauagcagaugugugugucugggacaggcaggggcagaau	gi|312144713|ref|NC_007128.5|DanioreriostrainTuebingenchromosome17,Zv9:24232242..24232299:-
103	gis-dre-mir-99	1.9	92 +/- 2%	0	8	7	0	1	no	0	0	ucagaucugugacagacagga	cagucucucuggaucaguggu	cagucucucuggaucagugguuuucuuacagcagcgucucagaucugugacagacagga	gi|312144716|ref|NC_007125.5|DanioreriostrainTuebingenchromosome14,Zv9:31878887..31878946:-
104	gis-dre-mir-321	1.8	92 +/- 2%	0	8	8	0	0	no	0	hsa-miR-3934-3p	ugcucaggcccguuucucagaucg	cucugaaucaggcucaggcacg	ugcucaggcccguuucucagaucguuugagaagugugagcgcucugaaucaggcucaggcacg	gi|312144709|ref|NC_007132.5|DanioreriostrainTuebingenchromosome21,Zv9:33574026..33574089:-
105	gis-dre-mir-157	1.8	92 +/- 2%	0	9	9	0	0	no	0	hsa-miR-659-3p	uuugguucgguacgccuuuuga	gaaagggugccgaaaaagug	gaaagggugccgaaaaagugguacgguacgauuugguucgguacgccuuuuga	gi|312144721|ref|NC_007120.5|DanioreriostrainTuebingenchromosome9,Zv9:4259056..4259109:+
106	gis-dre-mir-242	1.7	92 +/- 2%	0	5	4	0	1	no	0	0	caaaaggccuaccgaaccaaac	uacgguuugguaagcuuuuaugg	uacgguuugguaagcuuuuauggcuguuuccacugucaaaaggccuaccgaaccaaac	gi|312144717|ref|NC_007124.5|DanioreriostrainTuebingenchromosome13,Zv9:20296724..20296782:+
107	gis-dre-mir-459	1.7	92 +/- 2%	0	4	2	0	2	no	0	0	uuuauccuaucuagacuuuac	ugaagucuagaugggauucagc	uuuauccuaucuagacuuuacccucuccugcagcauggugaagucuagaugggauucagc	gi|312144725|ref|NC_007116.5|DanioreriostrainTuebingenchromosome5,Zv9:68140762..68140822:-
108	gis-dre-mir-248	1.7	92 +/- 2%	0	7	7	0	0	no	0	hsa-miR-548az-5p	caaaaguguaccgaaccaaac	uagguuugguaugcuuuuauggc	uagguuugguaugcuuuuauggccguuuccacugucaaaaguguaccgaaccaaac	gi|312144710|ref|NC_007131.5|DanioreriostrainTuebingenchromosome20,Zv9:2480931..2480987:-
109	gis-dre-mir-51	1.7	92 +/- 2%	0	5	2	0	3	no	0	0	acagagcguaggcuggggccgug	cugccuccagcugacagcucccu	acagagcguaggcuggggccguggagaggcgucugugcacugccuccagcugacagcucccu	gi|312144718|ref|NC_007123.5|DanioreriostrainTuebingenchromosome12,Zv9:28842894..28842956:+
110	gis-dre-mir-294	1.6	92 +/- 2%	0	4	3	0	1	no	0	0	ucuggcaccaacugacuuccgu	ggaggucaauuggugccagaaa	ucuggcaccaacugacuuccguaguagaaauacuauggaggucaauuggugccagaaa	gi|312144724|ref|NC_007117.5|DanioreriostrainTuebingenchromosome6,Zv9:1051740..1051798:-
111	gis-dre-mir-267	1.5	92 +/- 2%	0	5	3	0	2	no	0	0	ucaauaagcguacugaaccaaa	ucaguuugguacgauuuuaaggc	ucaguuugguacgauuuuaaggccguuuccacugucaauaagcguacugaaccaaa	gi|312144715|ref|NC_007126.5|DanioreriostrainTuebingenchromosome15,Zv9:41819827..41819883:+
112	gis-dre-mir-275	1.5	92 +/- 2%	0	7	7	0	0	no	0	hsa-miR-548q	ucuggugcagcuccaccucuggg	uccuggugcagcuucaccacugg	uccuggugcagcuucaccacugggcucaguggaucuucuggugcagcuccaccucuggg	gi|312144714|ref|NC_007127.5|DanioreriostrainTuebingenchromosome16,Zv9:38376416..38376475:+
113	gis-dre-mir-261	1.5	92 +/- 2%	0	8	8	0	0	no	0	hsa-miR-376a-3p	cucauagacagauccucugaug	ucagcugaucugucagugaaug	ucagcugaucugucagugaauggcuuguauaucuacucauagacagauccucugaug	gi|312144712|ref|NC_007129.5|DanioreriostrainTuebingenchromosome18,Zv9:10306936..10306993:+
114	gis-dre-mir-116	1.5	92 +/- 2%	0	6	3	0	3	no	0	0	gcucagagugguugugcgggugu	cccccgcauguccuuugagcccc	cccccgcauguccuuugagcccccgcaucugucugcugugcucagagugguugugcgggugu	gi|312144726|ref|NC_007115.5|DanioreriostrainTuebingenchromosome4,Zv9:54540070..54540132:+
115	gis-dre-mir-383	1.5	92 +/- 2%	0	8	8	0	0	no	0	hsa-miR-3688-3p	aauggaaauacucgcugauacu	uauaagccaguauuuccgauac	aauggaaauacucgcugauacugcaagaauuguggcaucgguauaagccaguauuuccgauac	gi|312144728|ref|NC_007113.5|DanioreriostrainTuebingenchromosome2,Zv9:56905295..56905358:-
116	gis-dre-mir-25	1.4	92 +/- 2%	0	6	6	0	0	no	0	hsa-miR-20a-3p	ucugcauuuagugggcguguuu	acacgcccacuaaaugcagagc	acacgcccacuaaaugcagagcaacuguacuuucagugggcguaccucacaguggcucugcauuuagugggcguguuu	gi|312144723|ref|NC_007118.5|DanioreriostrainTuebingenchromosome7,Zv9:54342325..54342403:+
117	gis-dre-mir-421	1.4	92 +/- 2%	0	6	5	0	1	no	0	0	ucaagcuguauauaugaacauc	ugauuccuauauacaguuugcu	ugauuccuauauacaguuugcuuaaauguuaacauucaagcuguauauaugaacauc	gi|312144714|ref|NC_007127.5|DanioreriostrainTuebingenchromosome16,Zv9:32570815..32570872:+
118	gis-dre-mir-279	1.4	92 +/- 2%	0	4	3	0	1	no	0	0	ucaauaagcguacugaaccaaa	ucgguucgguacgcuuuuauggc	ucgguucgguacgcuuuuauggccguuuccacugucaauaagcguacugaaccaaa	gi|312144715|ref|NC_007126.5|DanioreriostrainTuebingenchromosome15,Zv9:3015211..3015267:+
119	gis-dre-mir-428	1.4	92 +/- 2%	0	8	8	0	0	no	0	ccr-miR-7133	uaguuugauucacagcacaag	gguguuguguguuaaacugua	gguguuguguguuaaacuguauuccuaaacaacaucuauaguuugauucacagcacaag	gi|312144722|ref|NC_007119.5|DanioreriostrainTuebingenchromosome8,Zv9:10565106..10565165:+
120	gis-dre-mir-66	1.4	92 +/- 2%	0	4	3	0	1	no	0	0	gaagucuagaugcgauacagaug	agcuguauccuauuuagacuuu	agcuguauccuauuuagacuuuaccgugcugcaggagagugugaagucuagaugcgauacagaug	gi|312144707|ref|NC_007134.5|DanioreriostrainTuebingenchromosome23,Zv9:44409984..44410049:+
121	gis-dre-mir-213	1.3	92 +/- 2%	0	4	1	0	3	no	0	0	guaggcugucugcgcaucaaccu	cugauuuauaggcgucugccagu	guaggcugucugcgcaucaaccugaauauucucauuaggcugauuuauaggcgucugccagu	gi|312144713|ref|NC_007128.5|DanioreriostrainTuebingenchromosome17,Zv9:49346463..49346525:-
122	gis-dre-mir-172	1.3	92 +/- 2%	0	4	3	0	1	no	0	0	cuccugcagcuacuucaucuuccug	ugaggaugaggcugaaggccacu	ugaggaugaggcugaaggccacugagcaugugcaguaagucuccugcagcuacuucaucuuccug	gi|312144723|ref|NC_007118.5|DanioreriostrainTuebingenchromosome7,Zv9:34435769..34435834:+
123	gis-dre-mir-270	1.2	92 +/- 2%	0	22	22	0	0	no	0	hsa-miR-4750-3p	ucugacccagaucugacugacu	ucaugucagacgagggccguaau	ucaugucagacgagggccguaauaucugcuagaaacucugacccagaucugacugacu	gi|312144706|ref|NC_007135.5|DanioreriostrainTuebingenchromosome24,Zv9:40568665..40568723:-
124	gis-dre-mir-140	1.2	92 +/- 2%	0	4	3	0	1	no	0	0	ucaccaugcagccgagaccaaga	cugaggccucggcugcaggucuga	cugaggccucggcugcaggucugauugcucuguuaacucuucaccaugcagccgagaccaaga	gi|312144712|ref|NC_007129.5|DanioreriostrainTuebingenchromosome18,Zv9:17544688..17544751:+
125	gis-dre-mir-353	1.2	92 +/- 2%	0	4	2	0	2	no	0	0	ggcugucguauuauuagcggaag	uucgguaaugacacggaagcug	uucgguaaugacacggaagcugggauggcaucgcuggcugucguauuauuagcggaag	gi|312144722|ref|NC_007119.5|DanioreriostrainTuebingenchromosome8,Zv9:11261068..11261126:-
126	gis-dre-mir-311	1.1	92 +/- 2%	0	16	16	0	0	no	0	hsa-miR-509-3p	ugauuggucaaauaggucuaca	gcgacucugcuaggauugaucaga	ugauuggucaaauaggucuacauugauugaucaaaugacuacuuugcuaugauuggucuggcgacucugcuaggauugaucaga	gi|312144707|ref|NC_007134.5|DanioreriostrainTuebingenchromosome23,Zv9:933985..934069:-
127	gis-dre-mir-184	1.1	92 +/- 2%	0	185	185	0	0	no	0	0	uaacgccgccgguccuacgcc	cguuggaccggugggguuaca	cguuggaccggugggguuacauuaacaauuaccaauguaacgccgccgguccuacgcc	gi|312144725|ref|NC_007116.5|DanioreriostrainTuebingenchromosome5,Zv9:446836..446894:-
128	gis-dre-mir-306	1	92 +/- 2%	0	3	2	0	1	no	0	0	ucagccguguccgccucaccu	ugaggcggucauagcaugaggu	ugaggcggucauagcaugagguaaaacgagcagagcuuguucgcucagccguguccgccucaccu	gi|312144723|ref|NC_007118.5|DanioreriostrainTuebingenchromosome7,Zv9:71260901..71260966:+
129	gis-dre-mir-68	1	92 +/- 2%	0	324	259	0	65	no	0	0	ucagcacucggacagccucuuc	aggcuguccgagugcugauagu	aggcuguccgagugcugauagucgugacauuaauguaauaucagcacucggacagccucuuc	gi|312144729|ref|NC_007112.5|DanioreriostrainTuebingenchromosome1,Zv9:10170922..10170984:-
130	gis-dre-mir-70	1	92 +/- 2%	0	16	16	0	0	no	0	0	aacacagauacacggagacugg	agucuccauguaucuguguuug	agucuccauguaucuguguuugcacugggugaagagcgaaaaacugagugccaacacagauacacggagacugg	gi|312144721|ref|NC_007120.5|DanioreriostrainTuebingenchromosome9,Zv9:56315773..56315847:-
131	gis-dre-mir-200	0.9	87 +/- 2%	0	6	6	0	0	no	0	hsa-miR-769-5p	ggagaccuugccugcgggcuuu	ggcucgcaggaaggccugcug	ggcucgcaggaaggccugcugcuuugacgcuguuccucgugacuagagaggagaccuugccugcgggcuuu	gi|312144713|ref|NC_007128.5|DanioreriostrainTuebingenchromosome17,Zv9:26346789..26346860:-
132	gis-dre-mir-398	0.8	87 +/- 2%	0	10	3	0	7	no	0	hsa-miR-4666b	augcaugucaaugguuaucagu	auaaccaucgauguccauaggu	auaaccaucgauguccauagguuuuauuuuuccaucuaugcaugucaaugguuaucagu	gi|312144708|ref|NC_007133.5|DanioreriostrainTuebingenchromosome22,Zv9:22218030..22218089:-
133	gis-dre-mir-104	0.8	87 +/- 2%	0	4	3	0	1	no	0	0	acccgcagcucaaaucagaucu	caucuggucuaguugcaggaguu	caucuggucuaguugcaggaguucaaauauuucaacggacccgcagcucaaaucagaucu	gi|312144719|ref|NC_007122.5|DanioreriostrainTuebingenchromosome11,Zv9:31552094..31552154:+
134	gis-dre-mir-254	0.8	87 +/- 2%	0	4	3	0	1	no	0	0	uaugaagucugcacguguauc	guccacguguaagcuucauug	uaugaagucugcacguguauccauauaugggucacggguccacguguaagcuucauug	gi|312144706|ref|NC_007135.5|DanioreriostrainTuebingenchromosome24,Zv9:2553453..2553511:+
135	gis-dre-mir-335	0.8	87 +/- 2%	0	14	14	0	0	no	0	0	uguaucccaucuggacuucauu	ugaagucuagaugggauacagc	uguaucccaucuggacuucauugcccuguagaagauggugaagucuagaugggauacagc	gi|312144725|ref|NC_007116.5|DanioreriostrainTuebingenchromosome5,Zv9:29335280..29335340:+
136	gis-dre-mir-361	0.8	87 +/- 2%	0	6	6	0	0	no	0	hsa-miR-4484	caaaggcguaccgaaccaaac	uugauuugguacacuuuugug	uugauuugguacacuuuuguggccguuuccacugucaaaggcguaccgaaccaaac	gi|312144717|ref|NC_007124.5|DanioreriostrainTuebingenchromosome13,Zv9:2499326..2499382:+
137	gis-dre-mir-427	0.6	87 +/- 2%	0	2	1	0	1	no	0	0	cucccuccgucauugaauuccu	ggcucaaagauggagagagugc	ggcucaaagauggagagagugcaguucauucacucccuccgucauugaauuccu	gi|312144716|ref|NC_007125.5|DanioreriostrainTuebingenchromosome14,Zv9:50150189..50150243:-
138	gis-dre-mir-19	0.6	87 +/- 2%	0	3	2	0	1	no	0	0	augacucgaacccgaggacucg	aaguuuucugguucuugagucguucg	aaguuuucugguucuugagucguucguucaucacgugacagaaugacucgaacccgaggacucg	gi|312144713|ref|NC_007128.5|DanioreriostrainTuebingenchromosome17,Zv9:50936626..50936690:+
139	gis-dre-mir-422	0.6	87 +/- 2%	0	95	95	0	0	no	0	0	agacucuccaguacacuggcccu	ggccgguguucugcugaguuuagcuag	ggccgguguucugcugaguuuagcuaggguuggaccuagacucuccaguacacuggcccu	gi|312144705|ref|NC_007136.5|DanioreriostrainTuebingenchromosome25,Zv9:1483896..1483956:+
140	gis-dre-mir-98	0.6	87 +/- 2%	0	9	9	0	0	no	0	hsa-miR-194-3p	ucagugggauuuggaggccaggc	caggacauccaauccgacagacc	caggacauccaauccgacagaccuugaguuagauucugaucagugggauuuggaggccaggc	gi|312144718|ref|NC_007123.5|DanioreriostrainTuebingenchromosome12,Zv9:29239906..29239968:+
141	gis-dre-mir-328	0.5	87 +/- 2%	0	28	28	0	0	no	0	0	aauuauugauaugugggccaga	uggcccagauguuaauaauuga	uggcccagauguuaauaauugauaugugggccagauguaaaauguaguauuuggcccagauguuaauuauugauaugugggccaga	gi|312144707|ref|NC_007134.5|DanioreriostrainTuebingenchromosome23,Zv9:2141330..2141416:-
142	gis-dre-mir-455	0.5	87 +/- 2%	0	5	5	0	0	no	0	hsa-miR-3130-3p	ucugcaccuguauacacacaca	uguguguguguguguauguaug	uguguguguguguguauguaugugcauacuuauuugcaugcaugucugcaccuguauacacacaca	gi|312144725|ref|NC_007116.5|DanioreriostrainTuebingenchromosome5,Zv9:75130531..75130597:-
143	gis-dre-mir-228	0.5	87 +/- 2%	0	3	2	0	1	no	0	0	ugaagaacuuuuaacauccaac	guggauguuaacgguucuucaug	guggauguuaacgguucuucaugagaauuaucaaagguuccaugaagaacuuuuaacauccaac	gi|312144709|ref|NC_007132.5|DanioreriostrainTuebingenchromosome21,Zv9:28218579..28218643:-
144	gis-dre-mir-33	0.5	87 +/- 2%	0	4	3	0	1	no	0	0	ugaaagucuauugguggcagcca	acuggcacucauugacuucugu	acuggcacucauugacuucuguaguauuuuuuuguuucuaugaaagucuauugguggcagcca	gi|312144719|ref|NC_007122.5|DanioreriostrainTuebingenchromosome11,Zv9:27100009..27100072:-
145	gis-dre-mir-133	0.4	87 +/- 2%	0	10	10	0	0	no	0	hsa-miR-6509-3p	cuccacugucucugucggcguc	cgcucgacggaguguguauuu	cuccacugucucugucggcgucucuucuuucucuccgcucgacggaguguguauuu	gi|312144724|ref|NC_007117.5|DanioreriostrainTuebingenchromosome6,Zv9:5450759..5450815:+
146	gis-dre-mir-94	0.4	87 +/- 2%	0	6	6	0	0	no	0	hsa-miR-5008-3p	ccugugcugaugucugcuucucc	agaggaagaccgacaggug	agaggaagaccgacaggugaagcacacaccgcaccugugcugauugauugaucaccugugcugaugucugcuucucc	gi|312144706|ref|NC_007135.5|DanioreriostrainTuebingenchromosome24,Zv9:43910222..43910299:-
147	gis-dre-mir-280	0.4	87 +/- 2%	0	30	30	0	0	no	0	0	uaucugacgggugucggugacu	ucgucgacacccaucagauauu	ucgucgacacccaucagauauuuagcaugccaaauaucugacgggugucggugacu	gi|312144714|ref|NC_007127.5|DanioreriostrainTuebingenchromosome16,Zv9:53595422..53595478:+
148	gis-dre-mir-165	0.4	87 +/- 2%	0	42	42	0	0	no	0	0	accgggcggccggcagaucgc	gaccguccggcugcccgaacg	gaccguccggcugcccgaacgaacaaacgaccgaccgggcggccggcagaucgc	gi|312144712|ref|NC_007129.5|DanioreriostrainTuebingenchromosome18,Zv9:1863704..1863758:+
149	gis-dre-mir-142	0.3	87 +/- 2%	0	74	74	0	0	no	0	0	cugccauccagcgcucugaaccu	gcagagcgcaggugggcgaac	cugccauccagcgcucugaaccugcggcuuucuggcgggcagagcgcaggugggcgaac	gi|312144713|ref|NC_007128.5|DanioreriostrainTuebingenchromosome17,Zv9:18502251..18502310:+
150	gis-dre-mir-181	0.3	87 +/- 2%	0	5	5	0	0	no	0	hsa-miR-4329	ucugagacacucagagggugg	gccugccucucugugucucaaaca	gccugccucucugugucucaaacacuucuaacugugucugagacacucagagggugg	gi|312144716|ref|NC_007125.5|DanioreriostrainTuebingenchromosome14,Zv9:48152061..48152118:-
151	gis-dre-mir-391	0.3	87 +/- 2%	0	24	24	0	0	no	0	0	cuagugugggucaaccggcgcu	agcugguuaacccacaccagca	agcugguuaacccacaccagcagaacccaccgcuucaugcuagugugggucaaccggcgcu	gi|312144706|ref|NC_007135.5|DanioreriostrainTuebingenchromosome24,Zv9:43848599..43848660:-
152	gis-dre-mir-410	0.3	87 +/- 2%	0	16	16	0	0	no	0	0	ugaaccacagacgauuaccgcu	cguguaauuguuugugguuuaua	cguguaauuguuugugguuuauacgguguaggugaccauaugaaccacagacgauuaccgcu	gi|312144725|ref|NC_007116.5|DanioreriostrainTuebingenchromosome5,Zv9:17754687..17754749:+
153	gis-dre-mir-418	0.3	87 +/- 2%	0	5	5	0	0	no	0	hsa-miR-4680-3p	ucugaauuucagggcuguucccu	ggagcaguccguguauucagaca	ggagcaguccguguauucagacaugaagucacugcacagcugucugaauuucagggcuguucccu	gi|312144721|ref|NC_007120.5|DanioreriostrainTuebingenchromosome9,Zv9:14238802..14238867:+
154	gis-dre-mir-274	0.3	87 +/- 2%	0	22	22	0	0	no	0	0	uccaucuauuuggucuguucug	gcccaggccagauggaggagc	uccaucuauuuggucuguucugagcgacucuccagcccaggccagauggaggagc	gi|312144711|ref|NC_007130.5|DanioreriostrainTuebingenchromosome19,Zv9:39600616..39600671:+
155	gis-dre-mir-127	0.3	87 +/- 2%	0	16	16	0	0	no	0	0	uagggaacucuggacaccuga	cggcugugcauggaacucugga	cggcugugcauggaacucuggagacggcacuggccauuuagggaacucuggacaccuga	gi|312144718|ref|NC_007123.5|DanioreriostrainTuebingenchromosome12,Zv9:30616773..30616832:+
156	gis-dre-mir-204	0.3	87 +/- 2%	0	2	1	0	1	no	0	0	gguagcacuguugcuuaggauc	uuccucucagcaacaacugccc	gguagcacuguugcuuaggaucagcagguucuuuaaacgcuuccucucagcaacaacugccc	gi|312144708|ref|NC_007133.5|DanioreriostrainTuebingenchromosome22,Zv9:19273521..19273583:-
157	gis-dre-mir-442	0.3	87 +/- 2%	0	193	192	0	1	no	0	0	uaacguuucgagcccacugacug	gagccguggacuugaaacguugc	uaacguuucgagcccacugacugucuuauaaagagccguggacuugaaacguugc	gi|312144706|ref|NC_007135.5|DanioreriostrainTuebingenchromosome24,Zv9:1848873..1848928:-
158	gis-dre-mir-364	0.3	87 +/- 2%	0	20	20	0	0	no	0	0	auuggcuaaucgggcagacuggg	cggucugucuuuuggccgcgag	auuggcuaaucgggcagacugggagaauucccggugggccggucugucuuuuggccgcgag	gi|312144720|ref|NC_007121.5|DanioreriostrainTuebingenchromosome10,Zv9:30194718..30194779:+
159	gis-dre-mir-58	0.3	87 +/- 2%	0	3	2	0	1	no	0	0	ucugcccaggccagacuacuagu	agcaaucuagccugugcagaug	agcaaucuagccugugcagauguguaguucuccagcgaucugcccaggccagacuacuagu	gi|312144705|ref|NC_007136.5|DanioreriostrainTuebingenchromosome25,Zv9:30900391..30900452:-
160	gis-dre-mir-202	0.2	87 +/- 2%	0	43	41	0	2	no	0	0	gcaguuuacuuguucuuuucgu	ggagaacauguaaacucugcau	ggagaacauguaaacucugcauagaaacgacauuuugugcaguuuacuuguucuuuucgu	gi|312144714|ref|NC_007127.5|DanioreriostrainTuebingenchromosome16,Zv9:34573230..34573290:+
161	gis-dre-mir-24	0.2	87 +/- 2%	0	28	28	0	0	no	0	0	aauuauugauaugugggccaga	uggcccagauguuaauaauuga	aauuauugauaugugggccagauguaaaauguaguauuuggcccagauguuaauaauuga	gi|312144707|ref|NC_007134.5|DanioreriostrainTuebingenchromosome23,Zv9:2141292..2141352:-
162	gis-dre-mir-403	0.2	87 +/- 2%	0	3	2	0	1	no	0	0	ccaaacuuugugaccccaugac	ucaugcggacauaaaguugggcu	ccaaacuuugugaccccaugacuuuccgcuagacugucaugcggacauaaaguugggcu	gi|312144724|ref|NC_007117.5|DanioreriostrainTuebingenchromosome6,Zv9:15440057..15440116:-
163	gis-dre-mir-388	0.2	87 +/- 2%	0	48	45	0	3	no	0	0	agagagaaaagucuguggcuug	ucacugauaauucucuuggcu	agagagaaaagucuguggcuuggguggcuggagucacugauaauucucuuggcu	gi|312144725|ref|NC_007116.5|DanioreriostrainTuebingenchromosome5,Zv9:63974440..63974494:-
164	gis-dre-mir-37	0.2	87 +/- 2%	0	15	15	0	0	no	0	0	agaaugcacaccugaggugacg	uuacaccucaggugugcauuauuu	agaaugcacaccugaggugacgagauguggcuguuacaccucaggugugcauuauuu	gi|312144706|ref|NC_007135.5|DanioreriostrainTuebingenchromosome24,Zv9:42954198..42954255:-
165	gis-dre-mir-41	0.2	87 +/- 2%	0	35	35	0	0	no	0	0	agacuccaucauggugcgguuc	acucacacagaaggagcucc	agacuccaucauggugcgguucagcugauaugaccuggguuucugaacucacacagaaggagcucc	gi|312144710|ref|NC_007131.5|DanioreriostrainTuebingenchromosome20,Zv9:14086126..14086192:-
166	gis-dre-mir-401	0.2	87 +/- 2%	0	16	16	0	0	no	0	0	cacaucuccacucaucugucaug	ugucagaugugagaugagcg	ugucagaugugagaugagcgugaucagauuauaccgcagcacaucuccacucaucugucaug	gi|312144721|ref|NC_007120.5|DanioreriostrainTuebingenchromosome9,Zv9:58007656..58007718:-
167	gis-dre-mir-388	0.2	87 +/- 2%	0	48	45	0	3	no	0	0	agagagaaaagucuguggcuug	ucacugauaauucucuuggcu	agagagaaaagucuguggcuuggguggcuggagucacugauaauucucuuggcu	gi|312144725|ref|NC_007116.5|DanioreriostrainTuebingenchromosome5,Zv9:56827842..56827896:-
168	gis-dre-mir-105	0.1	87 +/- 2%	0	2	1	0	1	no	0	0	cuugaucaggauucaucaucgcc	caugaugaaugccuugaucaga	caugaugaaugccuugaucagaugcugacugugacauuaagugacggcuugaucaggauucaucaucgcc	gi|312144726|ref|NC_007115.5|DanioreriostrainTuebingenchromosome4,Zv9:1441095..1441165:-
169	gis-dre-mir-452	0.1	87 +/- 2%	0	28	28	0	0	no	0	0	ugacagaaucggaggacucga	gagucuucugguucuugagucguu	gagucuucugguucuugagucguucguucaucacgugacagaaucggaggacucga	gi|312144726|ref|NC_007115.5|DanioreriostrainTuebingenchromosome4,Zv9:45853243..45853299:-
170	gis-dre-mir-74	0.1	87 +/- 2%	0	17	17	0	0	no	0	0	aaucucugagcccagcgcuga	agugcuguucuggaauguauuca	agugcuguucuggaauguauucagguuugguuucuucugaaucucugagcccagcgcuga	gi|312144719|ref|NC_007122.5|DanioreriostrainTuebingenchromosome11,Zv9:42940263..42940323:-
171	gis-dre-mir-322	0.1	87 +/- 2%	0	13	13	0	0	no	0	0	ugcuguuugguuugguauggccc	ggcauaccgaaccuuaccguacc	ugcuguuugguuugguauggcccuuuccacugucaaaaggcauaccgaaccuuaccguacc	gi|312144722|ref|NC_007119.5|DanioreriostrainTuebingenchromosome8,Zv9:358348..358409:+
172	gis-dre-mir-445	0.1	87 +/- 2%	0	15	15	0	0	no	0	0	augguacuccuuggauguugac	cacauucaggugaguucuuuga	cacauucaggugaguucuuugauuaucuugaauucaugguacuccuuggauguugac	gi|312144709|ref|NC_007132.5|DanioreriostrainTuebingenchromosome21,Zv9:73972..74029:-
173	gis-dre-mir-370	0.1	87 +/- 2%	0	5	3	0	2	no	0	hsa-miR-4776-3p	uuugccaugauaugcagauaug	uaucuguauaucauggcaaaau	uuugccaugauaugcagauauguguuuaaaacacuuuuuauaucuguauaucauggcaaaau	gi|312144715|ref|NC_007126.5|DanioreriostrainTuebingenchromosome15,Zv9:31722353..31722415:+
174	gis-dre-mir-218	0.1	87 +/- 2%	0	14	14	0	0	no	0	0	gucaucucugagcgggugugug	cagacccgcagauggugaugg	gucaucucugagcgggugugugucgcuucucucccgcagacccgcagauggugaugg	gi|312144723|ref|NC_007118.5|DanioreriostrainTuebingenchromosome7,Zv9:77047177..77047234:+
175	gis-dre-mir-409	0.1	87 +/- 2%	0	68	68	0	0	no	0	0	ucaaaagguguaccggaccgua	cgguuugguaggcuuuuauggcu	cgguuugguaggcuuuuauggcuguuuccacugucaaaagguguaccggaccgua	gi|312144718|ref|NC_007123.5|DanioreriostrainTuebingenchromosome12,Zv9:14469177..14469232:+
176	gis-dre-mir-47	0.1	87 +/- 2%	0	45	45	0	0	no	0	0	agagagaaaagucuguggcuug	agucacuaauauuucucuuggc	agagagaaaagucuguggcuuggguggcuggagucacuaauauuucucuuggc	gi|312144728|ref|NC_007113.5|DanioreriostrainTuebingenchromosome2,Zv9:16759718..16759771:-
177	gis-dre-mir-170	0.1	87 +/- 2%	0	2	1	0	1	no	0	0	gaggcgcggguggcgcggguag	gccacccuagacgcggauauaauug	gaggcgcggguggcgcggguaguuguggggacgccgcucucuauauucugccacccuagacgcggauauaauug	gi|312121656|ref|NW_003336884.1|DanioreriostrainTuebingenunplacedgenomicscaffold,Zv9_NA515:8096..8170:+
178	gis-dre-mir-430	0.1	87 +/- 2%	0	16	16	0	0	no	0	0	uacaugagucaaugguuaccg	guagccauugacuucuauaguguuug	guagccauugacuucuauaguguuuguuuuuccgacuacaugagucaaugguuaccg	gi|312144715|ref|NC_007126.5|DanioreriostrainTuebingenchromosome15,Zv9:16080997..16081054:+
179	gis-dre-mir-111	0.1	87 +/- 2%	0	2	1	0	1	no	0	0	uauggcaaaauguggaacuagc	ccaguuccacaauuugccauau	ccaguuccacaauuugccauauucugugcauacuugaaacauaaaauauggcaaaauguggaacuagc	gi|312144728|ref|NC_007113.5|DanioreriostrainTuebingenchromosome2,Zv9:33154625..33154693:+
180	gis-dre-mir-411	0.1	87 +/- 2%	0	15	15	0	0	no	0	0	augguacuccuuggauguugac	cacauucaggcgaguucuuuga	cacauucaggcgaguucuuugauuauuuugaauucaugguacuccuuggauguugac	gi|312144728|ref|NC_007113.5|DanioreriostrainTuebingenchromosome2,Zv9:59732023..59732080:+
181	gis-dre-mir-65	0.1	87 +/- 2%	0	414	358	1	55	no	0	0	gucgggucgcuaaugacgucacc	agcggcgucagaagcgauggccg	agcggcgucagaagcgauggccgugucucuauccaauaggucgggucgcuaaugacgucacc	gi|312144723|ref|NC_007118.5|DanioreriostrainTuebingenchromosome7,Zv9:33269277..33269339:+
182	gis-dre-mir-378	0	87 +/- 2%	0	6	6	0	0	no	0	hsa-miR-2681-5p	uuuuuacccucugacaccacaa	caggugucucaaggggcaaaagg	uuuuuacccucugacaccacaauggaaucaauugaacaguugcaaauuucuucaggugucucaaggggcaaaagg	gi|312144710|ref|NC_007131.5|DanioreriostrainTuebingenchromosome20,Zv9:12769518..12769593:+
183	gis-dre-mir-250	0	87 +/- 2%	0	61	61	0	0	no	0	0	acuccuugaauguugacugga	uagucacauaugagugaguuc	uagucacauaugagugaguucuuuggucacauuggauuuauauaacuccuugaauguugacugga	gi|312144728|ref|NC_007113.5|DanioreriostrainTuebingenchromosome2,Zv9:42700..42765:-
184	gis-dre-mir-314	0	87 +/- 2%	0	20	20	0	0	no	0	0	ugcacuuugaaccgcucuauggc	caggaccggauaaagugagcc	ugcacuuugaaccgcucuauggcacaccucuuccaaccgggccaggaccggauaaagugagcc	gi|312144727|ref|NC_007114.5|DanioreriostrainTuebingenchromosome3,Zv9:50643373..50643436:-
185	gis-dre-mir-217	0	87 +/- 2%	0	31	31	0	0	no	0	0	uucgagcucgguccauuggcau	gucacugguucgagcucggucc	gucacugguucgagcucgguccguuggcauuucuguggcauuuuacugguucgagcucgguccauuggcau	gi|312144716|ref|NC_007125.5|DanioreriostrainTuebingenchromosome14,Zv9:30538502..30538573:+
186	gis-dre-mir-378	0	87 +/- 2%	0	6	6	0	0	no	0	hsa-miR-2681-5p	uuuuuacccucugacaccacaa	caggugucucaaggggcaaaagg	uuuuuacccucugacaccacaauggaaucaauugaacaguugcaaauuucuucaggugucucaaggggcaaaagg	gi|312144708|ref|NC_007133.5|DanioreriostrainTuebingenchromosome22,Zv9:30754837..30754912:+
187	gis-dre-mir-451	0	87 +/- 2%	0	38	38	0	0	no	0	0	ugagccacugauguccauagu	uauggaagucuguggcugcuuu	ugagccacugauguccauaguaggaacaaaaaaauacuauggaagucuguggcugcuuu	gi|312144713|ref|NC_007128.5|DanioreriostrainTuebingenchromosome17,Zv9:26983474..26983533:+
188	gis-dre-mir-329	0	87 +/- 2%	0	24	23	0	1	no	0	0	uccuucaacuucugcccucauc	caugggggcaggggaaguugaagu	caugggggcaggggaaguugaaguuggugaugguauacucuccuucaacuucugcccucauc	gi|312144709|ref|NC_007132.5|DanioreriostrainTuebingenchromosome21,Zv9:27079110..27079172:-
189	gis-dre-mir-234	0	87 +/- 2%	0	22	22	0	0	no	0	0	cuagacucugggccgggagaga	uaaccuggccggaaaugcuaagcc	uaaccuggccggaaaugcuaagccaauaagccccaagcgucuggcuagacucugggccgggagaga	gi|312144723|ref|NC_007118.5|DanioreriostrainTuebingenchromosome7,Zv9:73194839..73194905:-
190	gis-dre-mir-378	0	87 +/- 2%	0	6	6	0	0	no	0	hsa-miR-2681-5p	uuuuuacccucugacaccacaa	caggugucucaaggggcaaaagg	uuuuuacccucugacaccacaauggaaucaauugaacaguugcaaauuucuucaggugucucaaggggcaaaagg	gi|312144705|ref|NC_007136.5|DanioreriostrainTuebingenchromosome25,Zv9:23229341..23229416:+
191	gis-dre-mir-423	0	87 +/- 2%	0	4	4	0	0	no	0	hsa-miR-873-5p	acaggaacuuccagcccgagc	gcggcgcuggaguuuccuguug	gcggcgcuggaguuuccuguugaaugucccugucgagcgcaacaggaacuuccagcccgagc	gi|312144724|ref|NC_007117.5|DanioreriostrainTuebingenchromosome6,Zv9:37603382..37603444:+
192	gis-dre-mir-314	0	87 +/- 2%	0	20	20	0	0	no	0	0	ugcacuuugaaccgcucuauggc	caggaccggauaaagugagcc	ugcacuuugaaccgcucuauggcacaccucuuccaaccgggccaggaccggauaaagugagcc	gi|312144727|ref|NC_007114.5|DanioreriostrainTuebingenchromosome3,Zv9:50767060..50767123:-
193	gis-dre-mir-154	0	87 +/- 2%	0	32	32	0	0	no	0	0	ugaaaaucacugguuacaggcu	cuuguaaccauugaguucuaua	cuuguaaccauugaguucuauaguauuuguuuguccuacuaugaaaaucacugguuacaggcu	gi|312144711|ref|NC_007130.5|DanioreriostrainTuebingenchromosome19,Zv9:20668981..20669044:+
194	gis-dre-mir-91	0	87 +/- 2%	0	15	15	0	0	no	0	0	augguacuccuuggauguugac	cacauuugggcgaguucuuuga	cacauuugggcgaguucuuugaucaucuugaauucaugguacuccuuggauguugac	gi|312144714|ref|NC_007127.5|DanioreriostrainTuebingenchromosome16,Zv9:50296343..50296400:+
195	gis-dre-mir-366	0	87 +/- 2%	0	3	2	0	1	no	0	0	aaugcggcacugguauccaucu	uuggguaccguucagguuuuua	uuggguaccguucagguuuuuacugguauuguacuuguaaugcggcacugguauccaucu	gi|312144711|ref|NC_007130.5|DanioreriostrainTuebingenchromosome19,Zv9:49523266..49523326:-
196	gis-dre-mir-92	0	87 +/- 2%	0	2	1	0	1	no	0	0	cgcagcccggacucggucaagg	cacgaccagcccgagccgcggugga	cacgaccagcccgagccgcgguggaauggagcagcgcagcccggacucggucaagg	gi|312144720|ref|NC_007121.5|DanioreriostrainTuebingenchromosome10,Zv9:208347..208403:-
197	gis-dre-mir-396	0	87 +/- 2%	0	843	837	0	6	no	0	0	ugcgcaugcgugaacuuuguacc	agugcaaaguuuaacaugcgc	agugcaaaguuuaacaugcgcgcugugugugucagcugugugcgcaugcgugaacuuuguacc	gi|312144710|ref|NC_007131.5|DanioreriostrainTuebingenchromosome20,Zv9:21422143..21422206:+
198	gis-dre-mir-43	0	87 +/- 2%	0	73	73	0	0	no	0	0	agagagaaaagucaauggcuug	aguuacugauaauucuuuuggc	agagagaaaagucaauggcuugaguggcuggaguuacugauaauucuuuuggc	gi|312144711|ref|NC_007130.5|DanioreriostrainTuebingenchromosome19,Zv9:40935792..40935845:+
199	gis-dre-mir-49	0	87 +/- 2%	0	298	298	0	0	no	0	0	agagagaaaugucuauggcuug	agucgcugaugauuaucuuggc	agagagaaaugucuauggcuuggguggcuggagucgcugaugauuaucuuggc	gi|312144706|ref|NC_007135.5|DanioreriostrainTuebingenchromosome24,Zv9:33339163..33339216:-
200	gis-dre-mir-397	0	87 +/- 2%	0	11	11	0	0	no	0	0	aguucacuuggauuggcugauc	ucggccgacccagugugcugu	aguucacuuggauuggcugaucuauuuugcagugaucggccgacccagugugcugu	gi|312144727|ref|NC_007114.5|DanioreriostrainTuebingenchromosome3,Zv9:62865338..62865394:+
201	gis-dre-mir-186	0	87 +/- 2%	0	4	1	0	3	no	0	0	cuaaccucauucacacuacga	gcuagugugaauaaggcauaag	gcuagugugaauaaggcauaagaaucucgucuaacaaacgucgcuuucuaaccucauucacacuacga	gi|312121663|ref|NW_003336877.1|DanioreriostrainTuebingenunplacedgenomicscaffold,Zv9_NA915:27272..27340:-
202	gis-dre-mir-301	0	87 +/- 2%	0	23	23	0	0	no	0	0	ugacacccaucaacuucuauag	auggaagucaaugggcucagu	ugacacccaucaacuucuauagaaggggaaaaauuacuauggaagucaaugggcucagu	gi|312144711|ref|NC_007130.5|DanioreriostrainTuebingenchromosome19,Zv9:41672192..41672251:-
203	gis-dre-mir-96	0	87 +/- 2%	0	13	13	0	0	no	0	0	gcugaucagugacugcggcugcu	cagccccggucuugaaucugguccc	cagccccggucuugaaucuggucccagacuaaacauuugggcugaucagugacugcggcugcu	gi|312144713|ref|NC_007128.5|DanioreriostrainTuebingenchromosome17,Zv9:53351609..53351672:+
204	gis-dre-mir-414	0	87 +/- 2%	0	111	108	0	3	no	0	0	cucgcucuccuucgacuuguugu	acagggagauggagagggaggga	cucgcucuccuucgacuuguugugacgcagacauaaaacacagggagauggagagggaggga	gi|312144714|ref|NC_007127.5|DanioreriostrainTuebingenchromosome16,Zv9:48488908..48488970:-
205	gis-dre-mir-8	0	87 +/- 2%	0	2	1	0	1	no	0	0	ccucucuaaugccccgugcag	aacacagggugcacaauagagu	aacacagggugcacaauagaguucgcuucacuaaugcccucucuaaugccccgugcag	gi|312144713|ref|NC_007128.5|DanioreriostrainTuebingenchromosome17,Zv9:21266630..21266688:-

## Sheet: Male_Gut
Male Gut Novel miRNAs details
S.No	ID	miRDeep2 score	estimated probability that the miRNA candidate is a true positive	rfam alert	total read count	mature read count	loop read count	star read count	significant randfold p-value	miRBase miRNA	example miRBase miRNA with the same seed	consensus mature sequence	consensus star sequence	consensus precursor sequence	precursor coordinate
1	gis-dre-mir-417	436.2	96 +/- 6%	-	857	831	0	26	no	-	-	gacuuggucuaagcuccucagu	ugaggaguuuagagcaaguaa	gacuuggucuaagcuccucagugugaugauuaaaccugaggaguuuagagcaaguaa	gi|312122346|ref|NW_003040930.2|DanioreriostrainTuebingenunplacedgenomicscaffold,Zv9_scaffold3487:171756..171813:+
2	gis-dre-mir-393	160.1	96 +/- 6%	-	316	314	0	2	no	-	-	ucugguccugucuuggcuuaca	agggccaugacggaaaucagcc	agggccaugacggaaaucagccuguguucuuuaagguucucucugguccugucuuggcuuaca	gi|312144711|ref|NC_007130.5|DanioreriostrainTuebingenchromosome19,Zv9:1617052..1617115:+
3	gis-dre-mir-396	99.1	96 +/- 6%	-	196	192	0	4	no	-	-	ugcgcaugcgugaacuuuguacc	ugcaaaguuuaacaugcgcgcu	ugcaaaguuuaacaugcgcgcugugugugucagcugugugcgcaugcgugaacuuuguacc	gi|312144710|ref|NC_007131.5|DanioreriostrainTuebingenchromosome20,Zv9:21422145..21422206:+
4	gis-dre-mir-453	55.4	96 +/- 6%	-	110	108	0	2	no	-	-	uguaccaugcugguagccagu	cugguaaccagcguugugcccc	uguaccaugcugguagccaguaugaaauagggcuugcugguaaccagcguugugcccc	gi|312144706|ref|NC_007135.5|DanioreriostrainTuebingenchromosome24,Zv9:10720304..10720362:-
5	gis-dre-mir-442	53.6	96 +/- 6%	-	106	105	0	1	no	-	-	uaacguuucgagcccacugacug	ccguggacuugaaacguugca	uaacguuucgagcccacugacugucuuauaaagagccguggacuugaaacguugca	gi|312144706|ref|NC_007135.5|DanioreriostrainTuebingenchromosome24,Zv9:1848872..1848928:-
6	gis-dre-mir-451	23.1	96 +/- 6%	-	47	45	0	2	no	-	-	ugagccacugauguccauagu	cuauggaagucuguggcugcuu	ugagccacugauguccauaguaggaacaaaaaaauacuauggaagucuguggcugcuu	gi|312144713|ref|NC_007128.5|DanioreriostrainTuebingenchromosome17,Zv9:26983474..26983532:+
7	gis-dre-mir-87	22.7	96 +/- 6%	-	38	33	0	5	no	-	hsa-miR-1180	auuccggcgcggaugcggcag	cgccgcaucuggccggaaucg	auuccggcgcggaugcggcagcgucggcucgcuuacggccgccgcaucuggccggaaucg	gi|312144715|ref|NC_007126.5|DanioreriostrainTuebingenchromosome15,Zv9:46083729..46083789:-
8	gis-dre-mir-119	21.7	96 +/- 6%	-	44	38	0	6	no	-	-	ccgccccgucucugcuaccuca	gucggcggaggcagggugacg	ccgccccgucucugcuaccucauaauaaagucauaaugugagucggcggaggcagggugacg	gi|312144721|ref|NC_007120.5|DanioreriostrainTuebingenchromosome9,Zv9:10934329..10934391:+
9	gis-dre-mir-413	14.3	96 +/- 6%	-	30	18	0	12	no	-	-	cugauugaacaggguuggaagu	cuccaaccuugaucaagcagcu	cuccaaccuugaucaagcagcucaauaauaauuacagacggcugauugaacaggguuggaagu	gi|312144720|ref|NC_007121.5|DanioreriostrainTuebingenchromosome10,Zv9:11112706..11112769:-
10	gis-dre-mir-235	12.4	96 +/- 6%	-	28	27	0	1	no	-	-	ucuagauuuaguuguucuugga	uaagcacagcuaauuuagagu	uaagcacagcuaauuuagaguuugcaccucaguacucuagauuuaguuguucuugga	gi|312144720|ref|NC_007121.5|DanioreriostrainTuebingenchromosome10,Zv9:24891908..24891965:+
11	gis-dre-mir-55	11.6	96 +/- 6%	-	19	11	0	8	no	-	hsa-miR-509-3p	ugauuggucaaauaggucuaca	agaucuacuuugauuguucaga	agaucuacuuugauuguucagaugacucugcucugcucugauuggucaaauaggucuaca	gi|312144707|ref|NC_007134.5|DanioreriostrainTuebingenchromosome23,Zv9:934370..934430:-
12	gis-dre-mir-151	11.5	96 +/- 6%	-	24	14	0	10	no	-	-	cuuacaauuaaaggauauuucu	aaauaucucuuaauuguuuggu	cuuacaauuaaaggauauuucuugagccgaaacuagcagaaauaucucuuaauuguuuggu	gi|312144713|ref|NC_007128.5|DanioreriostrainTuebingenchromosome17,Zv9:25795657..25795718:-
13	gis-dre-mir-115	10.7	96 +/- 6%	-	23	22	0	1	no	-	-	uguggucccugccuucuggacg	cccagaauucaaggaccaaccau	cccagaauucaaggaccaaccaucuucucaacgcuugauguggucccugccuucuggacg	gi|312144722|ref|NC_007119.5|DanioreriostrainTuebingenchromosome8,Zv9:41274592..41274652:-
14	gis-dre-mir-331	8.6	96 +/- 6%	-	19	18	0	1	no	-	-	uguagcacugugauacuggcugu	aggcauaucgcacugcuaugagu	uguagcacugugauacuggcuguauaucgauacaguauauaggcauaucgcacugcuaugagu	gi|312144722|ref|NC_007119.5|DanioreriostrainTuebingenchromosome8,Zv9:1885576..1885639:-
15	gis-dre-mir-426	8.3	96 +/- 6%	-	18	17	0	1	no	-	-	ggccaguugccugacauggacg	ucguggcacgcuauccuggcauc	ggccaguugccugacauggacgagaugccuacggguuguucguggcacgcuauccuggcauc	gi|312144708|ref|NC_007133.5|DanioreriostrainTuebingenchromosome22,Zv9:3613309..3613371:-
16	gis-dre-mir-381	7.8	96 +/- 6%	-	17	13	0	4	no	-	-	aacacggcuagugacugguca	cuccagucauggguuguguggu	aacacggcuagugacuggucaagguuuacuuucuucuccagucauggguuguguggu	gi|312144706|ref|NC_007135.5|DanioreriostrainTuebingenchromosome24,Zv9:41619808..41619865:+
17	gis-dre-mir-419	6.9	96 +/- 5%	-	15	10	0	5	no	-	-	uccaucagucacgugaccuac	gaggucacgcgagugguggcag	gaggucacgcgagugguggcaggguuaccacaaacuaaccgaaucuuccaucagucacgugaccuac	gi|312144725|ref|NC_007116.5|DanioreriostrainTuebingenchromosome5,Zv9:37563846..37563913:-
18	gis-dre-mir-416	6	96 +/- 5%	-	16	14	0	2	no	-	-	cuuacaauuaaaggauauuucu	aaaugucccuuaauuguuuggu	cuuacaauuaaaggauauuucuugcggcugaauacgagaacagaaaugucccuuaauuguuuggu	gi|312144718|ref|NC_007123.5|DanioreriostrainTuebingenchromosome12,Zv9:13216989..13217054:-
19	gis-dre-mir-220	5.9	96 +/- 4%	-	12	11	0	1	no	-	-	gucgguggcgccggguuggcggcc	caccgcccgaagucgccugcggagg	gucgguggcgccggguuggcggcccugguggugccggugugccaccgcccgaagucgccugcggagg	gi|312122007|ref|NW_003336533.1|DanioreriostrainTuebingenunplacedgenomicscaffold,Zv9_NA889:15604..15671:-
20	gis-dre-mir-450	5.2	96 +/- 4%	-	11	7	0	4	no	-	hsa-miR-432-5p	ucuuggagaauaaauguuggaac	ucacaauauuuuuucucugaca	ucuuggagaauaaauguuggaacggcuugccauauagcgugcucacaauauuuuuucucugaca	gi|312144718|ref|NC_007123.5|DanioreriostrainTuebingenchromosome12,Zv9:33400959..33401023:+
21	gis-dre-mir-421	5	96 +/- 4%	-	13	12	0	1	no	-	-	ucaagcuguauauaugaacauc	gauuccuauauacaguuugcuu	gauuccuauauacaguuugcuuaaauguuaacauucaagcuguauauaugaacauc	gi|312144714|ref|NC_007127.5|DanioreriostrainTuebingenchromosome16,Zv9:32570816..32570872:+
22	gis-dre-mir-114	5	96 +/- 4%	-	31	31	0	0	no	-	hsa-miR-4660	cgcagcucugcucaaauggcu	ccauuugggcagagcugagcu	ccauuugggcagagcugagcuccagugaggggcucaugcucccccuggcuggagcgcagcucugcucaaauggcu	gi|312144713|ref|NC_007128.5|DanioreriostrainTuebingenchromosome17,Zv9:23402830..23402905:+
23	gis-dre-mir-420	4.7	95 +/- 5%	-	12	3	0	9	no	-	-	gauggaaugggacgacaaagcca	uuuuaucgccuuguuccauucc	gauggaaugggacgacaaagccaaaaaaacauacuucuuugcuuuuaucgccuuguuccauucc	gi|312122268|ref|NW_003336272.1|DanioreriostrainTuebingenunplacedgenomicscaffold,Zv9_NA654:50030..50094:-
24	gis-dre-mir-21	3.9	93 +/- 5%	-	20	20	0	0	no	-	hsa-miR-4728-3p	aaugcugaaugccauugaugucu	aaguuaaugguguuuagcauucu	aaugcugaaugccauugaugucuauaguauuuguuuuuccuacuauggaaguuaaugguguuuagcauucu	gi|312144722|ref|NC_007119.5|DanioreriostrainTuebingenchromosome8,Zv9:9004433..9004504:+
25	gis-dre-mir-441	3.8	93 +/- 5%	-	11	11	0	0	no	-	hsa-miR-5008-3p	ucugugcuaaacuuguuuaga	uaaacaaguuuagcacagacu	uaaacaaguuuagcacagacuuugcugacaucaaagucugugcuaaacuuguuuaga	gi|312144710|ref|NC_007131.5|DanioreriostrainTuebingenchromosome20,Zv9:5294715..5294772:+
26	gis-dre-mir-440	3.7	93 +/- 5%	-	11	11	0	0	no	-	hsa-miR-5008-3p	ucugugcuaaacuuguuuaga	uaaacaaguuuagcacagacu	uaaacaaguuuagcacagacuuugaugucagcaaagucugugcuaaacuuguuuaga	gi|312144710|ref|NC_007131.5|DanioreriostrainTuebingenchromosome20,Zv9:5294712..5294769:-
27	gis-dre-mir-6	3.6	93 +/- 5%	-	14	14	0	0	no	-	ola-miR-338-5p	aacaacaugucacucuaggcua	gucuagagcaacauguuguuaa	aacaacaugucacucuaggcuagagcgcuaucugcaguucaaaacuagucuagagcaacauguuguuaa	gi|312144716|ref|NC_007125.5|DanioreriostrainTuebingenchromosome14,Zv9:53559679..53559748:+
28	gis-dre-mir-382	3.6	93 +/- 5%	-	20	20	0	0	no	-	hsa-miR-4427	ucugaauacacggacugcucc	aacagcccugaaauucagaca	aacagcccugaaauucagacagcugugcagugacuucaugucugaauacacggacugcucc	gi|312144721|ref|NC_007120.5|DanioreriostrainTuebingenchromosome9,Zv9:14238801..14238862:-
29	gis-dre-mir-401	3.5	93 +/- 5%	-	8	3	0	5	no	-	-	ucaugucagaugugagaugagc	acaucuccacucaucugucaug	ucaugucagaugugagaugagcgugaucagauuauaccgcagcacaucuccacucaucugucaug	gi|312144721|ref|NC_007120.5|DanioreriostrainTuebingenchromosome9,Zv9:58007656..58007721:-
30	gis-dre-mir-383	3.5	93 +/- 5%	-	31	31	0	0	no	-	hsa-miR-3688-3p	aauggaaauacucgcugauacu	uauaagccaguauuuccgauac	aauggaaauacucgcugauacugcaagaauuguggcaucgguauaagccaguauuuccgauac	gi|312144728|ref|NC_007113.5|DanioreriostrainTuebingenchromosome2,Zv9:56905295..56905358:-
31	gis-dre-mir-325	3.4	93 +/- 5%	-	11	11	0	0	no	-	hsa-miR-3688-3p	gauggaaaucaauggaucucagu	uggcagccauugacuuccauugu	uggcagccauugacuuccauuguaggacaacaaaauaugauggaaaucaauggaucucagu	gi|312144725|ref|NC_007116.5|DanioreriostrainTuebingenchromosome5,Zv9:51638427..51638488:-
32	gis-dre-mir-100	3.4	93 +/- 5%	-	24	24	0	0	no	-	hsa-miR-4796-3p	caaagugggucggagagcuguu	caguuccccguccuguugguguu	caguuccccguccuguugguguuguaauuuuagucuuaacaaagugggucggagagcuguu	gi|312144711|ref|NC_007130.5|DanioreriostrainTuebingenchromosome19,Zv9:5540480..5540541:+
33	gis-dre-mir-428	3.3	93 +/- 5%	-	66	66	0	0	no	-	ccr-miR-7133	uaguuugauucacagcacaag	gguguuguguguuaaacugua	gguguuguguguuaaacuguauuccuaaacaacaucuauaguuugauucacagcacaag	gi|312144722|ref|NC_007119.5|DanioreriostrainTuebingenchromosome8,Zv9:10565106..10565165:+
34	gis-dre-mir-405	3.2	93 +/- 5%	-	14	14	0	0	no	-	ola-miR-338-5p	aacaacaugucacucuaggcua	gccuagagugucaacugcuguuca	gccuagagugucaacugcuguucaaaacuagacuaguuuaacaacaugucacucuaggcua	gi|312144716|ref|NC_007125.5|DanioreriostrainTuebingenchromosome14,Zv9:53559640..53559701:+
35	gis-dre-mir-435	3.1	93 +/- 5%	-	10	10	0	0	no	-	hsa-miR-548az-5p	caaaaguguaccgaaccaaaccg	guucgguucgguacgcuuuuauggc	guucgguucgguacgcuuuuauggccguuuccacugucaaaaguguaccgaaccaaaccg	gi|312121861|ref|NW_003336679.1|DanioreriostrainTuebingenunplacedgenomicscaffold,Zv9_NA409:30242..30302:+
36	gis-dre-mir-281	3.1	93 +/- 5%	-	10	10	0	0	no	-	hsa-miR-645	ucuaggcuggucaagugaccaug	uggcacuugucagccuggaaa	ucuaggcuggucaagugaccauguugcuuuaaagugauuuauggcacuugucagccuggaaa	gi|312144721|ref|NC_007120.5|DanioreriostrainTuebingenchromosome9,Zv9:29399637..29399699:-
37	gis-dre-mir-324	2.8	91 +/- 6%	-	11	11	0	0	no	-	hsa-miR-509-3p	ugauuggucaaauaggucuaca	uggaucuacauugguuaga	uggaucuacauugguuagagcacucuacugugauuggucuuuugacuuugcucugcucugauuggucaaauaggucuaca	gi|312144707|ref|NC_007134.5|DanioreriostrainTuebingenchromosome23,Zv9:934047..934127:-
38	gis-dre-mir-324	2.8	91 +/- 6%	-	11	11	0	0	no	-	hsa-miR-509-3p	ugauuggucaaauaggucuaca	uggaucuacauugguuaga	uggaucuacauugguuagagcacucuacugugauuggucuuuugacuuugcucugcucugauuggucaaauaggucuaca	gi|312144707|ref|NC_007134.5|DanioreriostrainTuebingenchromosome23,Zv9:934197..934277:-
39	gis-dre-mir-296	2.6	91 +/- 6%	-	11	11	0	0	no	-	hsa-miR-4679	ucugugauuuuggugaugugaa	cacuucaccagcauuacaauaa	ucugugauuuuggugaugugaacugaauuuacuuucacuucaccagcauuacaauaa	gi|312144710|ref|NC_007131.5|DanioreriostrainTuebingenchromosome20,Zv9:38833599..38833656:-
40	gis-dre-mir-366	2.5	91 +/- 6%	-	8	7	0	1	no	-	-	aaugcggcacugguauccaucu	uuggguaccguucagguuuuua	uuggguaccguucagguuuuuacugguauuguacuuguaaugcggcacugguauccaucu	gi|312144711|ref|NC_007130.5|DanioreriostrainTuebingenchromosome19,Zv9:49523266..49523326:-
41	gis-dre-mir-241	2.2	91 +/- 6%	-	49	49	0	0	no	-	hsa-miR-181d	uacauucauugaugucguugggu	ucacugaccaaugagugcaaa	uacauucauugaugucguuggguuucacaugugagcgacucacugaccaaugagugcaaa	gi|312144709|ref|NC_007132.5|DanioreriostrainTuebingenchromosome21,Zv9:7721362..7721422:-
42	gis-dre-mir-432	2.1	91 +/- 6%	-	4	3	0	1	no	-	-	ugaggucuagaugggauacagc	guaucccaucuagacuucacu	guaucccaucuagacuucacuucacugcaggagagggugaggucuagaugggauacagc	gi|312122242|ref|NW_003336298.1|DanioreriostrainTuebingenunplacedgenomicscaffold,Zv9_NA540:17190..17249:-
43	gis-dre-mir-398	1.9	88 +/- 5%	-	10	6	0	4	no	-	hsa-miR-4666b	augcaugucaaugguuaucagu	auaaccaucgauguccauaggu	auaaccaucgauguccauagguuuuauuuuuccaucuaugcaugucaaugguuaucagu	gi|312144708|ref|NC_007133.5|DanioreriostrainTuebingenchromosome22,Zv9:22218030..22218089:-
44	gis-dre-mir-83	1.8	88 +/- 5%	-	19	19	0	0	no	-	hsa-miR-4658	augaguguacuguuggcugcu	aggaaaagaggaacuggcuuuguuuc	augaguguacuguuggcugcugggaacacuucgugacgacugaaaccaaaggaaaagaggaacuggcuuuguuuc	gi|312144725|ref|NC_007116.5|DanioreriostrainTuebingenchromosome5,Zv9:3156885..3156960:+
45	gis-dre-mir-397	1.6	88 +/- 5%	-	4	3	0	1	no	-	-	aguucacuuggauuggcugauc	ucggccgacccagugugcugug	aguucacuuggauuggcugaucuauuuugcagugaucggccgacccagugugcugug	gi|312144727|ref|NC_007114.5|DanioreriostrainTuebingenchromosome3,Zv9:62865338..62865395:+
46	gis-dre-mir-333	1.6	88 +/- 5%	-	7	3	0	4	no	-	-	auagauggcaauagcuaccagu	uguagcuauugacuuuuauaga	uguagcuauugacuuuuauagaauguuguacuacuauagauggcaauagcuaccagu	gi|312144714|ref|NC_007127.5|DanioreriostrainTuebingenchromosome16,Zv9:41013162..41013219:+
47	gis-dre-mir-260	1.5	88 +/- 5%	-	5	4	0	1	no	-	-	cuaugggaguaaauaggugaga	ucacucauuuacugcuauagu	ucacucauuuacugcuauaguaagaaaaguaaauacuaugggaguaaauaggugaga	gi|312144708|ref|NC_007133.5|DanioreriostrainTuebingenchromosome22,Zv9:8748321..8748378:-
48	gis-dre-mir-312	1.1	88 +/- 5%	-	11	11	0	0	no	-	hsa-miR-509-3p	ugauuggucaaauaggucuaca	gcgacucugcuaugauuggucaga	ugauuggucaaauaggucuacauugauugaucaaaugacuacuuugcuaugauuggucuggcgacucugcuaugauuggucaga	gi|312144707|ref|NC_007134.5|DanioreriostrainTuebingenchromosome23,Zv9:934308..934392:-
49	gis-dre-mir-307	1.1	88 +/- 5%	-	3	2	0	1	no	-	-	ucacaucgcacugcuucucgug	ugaguagcaaugcgauguggcu	ugaguagcaaugcgauguggcuguagcgucccaccagugaugucacaucgcacugcuucucgug	gi|312144710|ref|NC_007131.5|DanioreriostrainTuebingenchromosome20,Zv9:38028067..38028131:+
50	gis-dre-mir-68	1	88 +/- 5%	-	67	42	0	25	no	-	-	ucagcacucggacagccucuuc	aggcuguccgagugcugauagu	aggcuguccgagugcugauagucgugacauuaauguaauaucagcacucggacagccucuuc	gi|312144729|ref|NC_007112.5|DanioreriostrainTuebingenchromosome1,Zv9:10170922..10170984:-
51	gis-dre-mir-52	0.9	82 +/- 5%	-	42	42	0	0	no	-	-	ucagcacucggacagccucuuc	agaggcuguccgagugcugaua	agaggcuguccgagugcugauauuacauuaaugucacgacuaucagcacucggacagccucuuc	gi|312144729|ref|NC_007112.5|DanioreriostrainTuebingenchromosome1,Zv9:10170925..10170989:+
52	gis-dre-mir-311	0.7	82 +/- 5%	-	11	11	0	0	no	-	hsa-miR-509-3p	ugauuggucaaauaggucuaca	gcgacucugcuaggauugaucaga	ugauuggucaaauaggucuacauugauugaucaaaugacuacuuugcuaugauuggucuggcgacucugcuaggauugaucaga	gi|312144707|ref|NC_007134.5|DanioreriostrainTuebingenchromosome23,Zv9:933985..934069:-
53	gis-dre-mir-380	0.7	82 +/- 5%	-	12	12	0	0	no	-	-	aaaguaacaagugucaagugac	cacuugacacuuguuacuuuuc	aaaguaacaagugucaagugacuggacaccaucgucacuugacacuuguuacuuuuc	gi|312144708|ref|NC_007133.5|DanioreriostrainTuebingenchromosome22,Zv9:8785313..8785370:+
54	gis-dre-mir-429	0.6	82 +/- 5%	-	88	87	0	1	no	-	-	aggcguaccuaaccgaacugu	uugguucgguaugccuuuugac	uugguucgguaugccuuuugacaguggaaacggcuauaaaggcguaccuaaccgaacugu	gi|312144721|ref|NC_007120.5|DanioreriostrainTuebingenchromosome9,Zv9:50938998..50939058:+
55	gis-dre-mir-422	0.6	82 +/- 5%	-	239	238	0	1	no	-	-	agacucuccaguacacuggcccu	gguguucugcugaguuuagcu	gguguucugcugaguuuagcuaggguuggaccuagacucuccaguacacuggcccu	gi|312144705|ref|NC_007136.5|DanioreriostrainTuebingenchromosome25,Zv9:1483900..1483956:+
56	gis-dre-mir-29	0.4	82 +/- 5%	-	5	5	0	0	no	-	hsa-miR-4802-5p	cauggaggucaauggcugcau	acagccagugacuuccauagc	acagccagugacuuccauagcauuuuguuuuuucgaccauggaggucaauggcugcau	gi|312144723|ref|NC_007118.5|DanioreriostrainTuebingenchromosome7,Zv9:22020821..22020879:-
57	gis-dre-mir-410	0.4	82 +/- 5%	-	15	15	0	0	no	-	-	ugaaccacagacgauuaccgcu	cguguaauuguuugugguuuaua	cguguaauuguuugugguuuauacgguguaggugaccauaugaaccacagacgauuaccgcu	gi|312144725|ref|NC_007116.5|DanioreriostrainTuebingenchromosome5,Zv9:17754687..17754749:+
58	gis-dre-mir-391	0.3	82 +/- 5%	-	42	42	0	0	no	-	-	cuagugugggucaaccggcgcu	agcugguuaacccacaccagca	agcugguuaacccacaccagcagaacccaccgcuucaugcuagugugggucaaccggcgcu	gi|312144706|ref|NC_007135.5|DanioreriostrainTuebingenchromosome24,Zv9:43848599..43848660:-
59	gis-dre-mir-319	0.3	82 +/- 5%	-	8	6	0	2	no	-	-	aucuucacaaugaugacgucgu	ugcguccugauugugaugacgg	ugcguccugauugugaugacgggauauaaaauuggcccacaauucaucuucacaaugaugacgucgu	gi|312144719|ref|NC_007122.5|DanioreriostrainTuebingenchromosome11,Zv9:37055556..37055623:-
60	gis-dre-mir-174	0.3	82 +/- 5%	-	22	22	0	0	no	-	-	cuauugaagucgaugggugcca	gcacccaucgacuuucauagua	gcacccaucgacuuucauaguauuuguuuucccuacuauugaagucgaugggugcca	gi|312144721|ref|NC_007120.5|DanioreriostrainTuebingenchromosome9,Zv9:45461464..45461521:+
61	gis-dre-mir-400	0.2	82 +/- 5%	-	38	38	0	0	no	-	-	auguauaucgacacuggugagu	ccaccagugaugauauacagcc	auguauaucgacacuggugaguggagugccuuauugucccaccagugaugauauacagcc	gi|312144706|ref|NC_007135.5|DanioreriostrainTuebingenchromosome24,Zv9:7521389..7521449:+
62	gis-dre-mir-148	0.2	82 +/- 5%	-	39	39	0	0	no	-	-	cuguacgguucaguuugguaug	uaccaaaccgaaccguaucaua	cuguacgguucaguuugguauguuuccacugucaaaaggcguaccaaaccgaaccguaucaua	gi|312144725|ref|NC_007116.5|DanioreriostrainTuebingenchromosome5,Zv9:15697394..15697457:-
63	gis-dre-mir-409	0.1	82 +/- 5%	-	27	27	0	0	no	-	-	ucaaaagguguaccggaccgua	cgguuugguaggcuuuuauggcu	cgguuugguaggcuuuuauggcuguuuccacugucaaaagguguaccggaccgua	gi|312144718|ref|NC_007123.5|DanioreriostrainTuebingenchromosome12,Zv9:14469177..14469232:+
64	gis-dre-mir-328	0.1	82 +/- 5%	-	11	10	1	0	no	-	-	aauuauugauaugugggccaga	uggcccagauguuaauaauuga	uggcccagauguuaauaauugauaugugggccagauguaaaauguaguauuuggcccagauguuaauuauugauaugugggccaga	gi|312144707|ref|NC_007134.5|DanioreriostrainTuebingenchromosome23,Zv9:2141330..2141416:-
65	gis-dre-mir-363	0.1	82 +/- 5%	-	5	5	0	0	no	-	hsa-miR-4531	uuggagaaaggauuuccugaac	ugaggauccucucucgca	uuggagaaaggauuuccugaacaaaggaagauguguuuguugaggauccucucucgca	gi|312144713|ref|NC_007128.5|DanioreriostrainTuebingenchromosome17,Zv9:10130711..10130769:+
66	gis-dre-mir-2	0.1	82 +/- 5%	-	49	49	0	0	no	-	-	augggaguugauggcuguuuuga	aaagcagccauugacauccagugg	aaagcagccauugacauccagugggaacuaaaaauacuaugggaguugauggcuguuuuga	gi|312144729|ref|NC_007112.5|DanioreriostrainTuebingenchromosome1,Zv9:54118261..54118322:+
67	gis-dre-mir-225	0.1	82 +/- 5%	-	28	28	0	0	no	-	-	aacguccugcucagaacaaacaugc	gugaguguccugagugggaaacggg	gugaguguccugagugggaaacgggacagagaaacuguucugcuaacguccugcucagaacaaacaugc	gi|312144707|ref|NC_007134.5|DanioreriostrainTuebingenchromosome23,Zv9:2454117..2454186:+
68	gis-dre-mir-147	0.1	82 +/- 5%	-	34	34	0	0	no	-	-	cuguacgguucaguuugguaug	uaccgaaccguacuguaccgua	cuguacgguucaguuugguaugcauuuauggccguuuccacugucaaaagacauaccgaaccguacuguaccgua	gi|312122246|ref|NW_003336294.1|DanioreriostrainTuebingenunplacedgenomicscaffold,Zv9_NA834:48293..48368:-
69	gis-dre-mir-23	0	82 +/- 5%	-	11	11	0	0	no	-	-	uucgauagucacagaauauggu	aauguucugugaccauugaaau	aauguucugugaccauugaaaucgguuuucacagauuucgauagucacagaauauggu	gi|312144724|ref|NC_007117.5|DanioreriostrainTuebingenchromosome6,Zv9:27792022..27792080:+
70	gis-dre-mir-447	0	82 +/- 5%	-	35	35	0	0	no	-	-	ucaucccucugcucuauccccu	ggauuagggcauaaggaugagc	ucaucccucugcucuauccccuucaaagggacccuccaaagggauuagggcauaaggaugagc	gi|312144710|ref|NC_007131.5|DanioreriostrainTuebingenchromosome20,Zv9:37855741..37855804:+
71	gis-dre-mir-145	0	82 +/- 5%	-	5	5	0	0	no	-	hsa-miR-543	uaacauucagcugaucucugggu	cuggagauccgcugaauugauuc	cuggagauccgcugaauugauucgauaaugguaaaacuuaacauucagcugaucucugggu	gi|312144711|ref|NC_007130.5|DanioreriostrainTuebingenchromosome19,Zv9:17862737..17862798:-
72	gis-dre-mir-49	0	82 +/- 5%	-	18	18	0	0	no	-	-	agagagaaaugucuauggcuug	agucgcugaugauuaucuuggc	agagagaaaugucuauggcuuggguggcuggagucgcugaugauuaucuuggc	gi|312144706|ref|NC_007135.5|DanioreriostrainTuebingenchromosome24,Zv9:33339163..33339216:-
73	gis-dre-mir-392	0	82 +/- 5%	-	33	33	0	0	no	-	-	ucaucccgaaagcaccucccucc	aggagguggagucgggacacggcc	aggagguggagucgggacacggccaggcuuguuaggaaugucaucccgaaagcaccucccucc	gi|312144727|ref|NC_007114.5|DanioreriostrainTuebingenchromosome3,Zv9:55339930..55339993:-

## Sheet: Female_Gut
Female Gut Novel miRNAs details
S.No	ID	miRDeep2 score	estimated probability that the miRNA candidate is a true positive	rfam alert	total read count	mature read count	loop read count	star read count	significant randfold p-value	miRBase miRNA	example miRBase miRNA with the same seed	consensus mature sequence	consensus star sequence	consensus precursor sequence	precursor coordinate
1	gis-dre-mir-417	455.6	97 +/- 4%	-	895	860	0	35	no	-	-	gacuuggucuaagcuccucagu	ugaggaguuuagagcaaguaaa	gacuuggucuaagcuccucagugugaugauuaaaccugaggaguuuagagcaaguaaa	gi|312122346|ref|NW_003040930.2|DanioreriostrainTuebingenunplacedgenomicscaffold,Zv9_scaffold3487:171756..171814:+
2	gis-dre-mir-396	161.8	97 +/- 4%	-	319	312	0	7	no	-	-	ugcgcaugcgugaacuuuguacc	ugcaaaguuuaacaugcgcgc	ugcaaaguuuaacaugcgcgcugugugugucagcugugugcgcaugcgugaacuuuguacc	gi|312144710|ref|NC_007131.5|DanioreriostrainTuebingenchromosome20,Zv9:21422145..21422206:+
3	gis-dre-mir-393	157	97 +/- 4%	-	310	309	0	1	no	-	-	ucugguccugucuuggcuuaca	agggccaugacggaaaucagcc	agggccaugacggaaaucagccuguguucuuuaagguucucucugguccugucuuggcuuaca	gi|312144711|ref|NC_007130.5|DanioreriostrainTuebingenchromosome19,Zv9:1617052..1617115:+
4	gis-dre-mir-453	75.3	97 +/- 4%	-	149	148	0	1	no	-	-	uguaccaugcugguagccagu	cugguaaccagcguugugcccc	uguaccaugcugguagccaguaugaaauagggcuugcugguaaccagcguugugcccc	gi|312144706|ref|NC_007135.5|DanioreriostrainTuebingenchromosome24,Zv9:10720304..10720362:-
5	gis-dre-mir-442	59.2	97 +/- 4%	-	117	114	0	3	no	-	-	uaacguuucgagcccacugacu	ccguggacuugaaacguugca	uaacguuucgagcccacugacugucuuauaaagagccguggacuugaaacguugca	gi|312144706|ref|NC_007135.5|DanioreriostrainTuebingenchromosome24,Zv9:1848872..1848928:-
6	gis-dre-mir-428	54	97 +/- 4%	-	101	100	0	1	no	-	ccr-miR-7133	uaguuugauucacagcacaag	ugguguuguguguuaaacugua	ugguguuguguguuaaacuguauuccuaaacaacaucuauaguuugauucacagcacaag	gi|312144722|ref|NC_007119.5|DanioreriostrainTuebingenchromosome8,Zv9:10565105..10565165:+
7	gis-dre-mir-87	44.6	97 +/- 4%	-	81	74	0	7	no	-	hsa-miR-1180	auuccggcgcggaugcggcag	cgccgcaucuggccggaaucg	auuccggcgcggaugcggcagcgucggcucgcuuacggccgccgcaucuggccggaaucg	gi|312144715|ref|NC_007126.5|DanioreriostrainTuebingenchromosome15,Zv9:46083729..46083789:-
8	gis-dre-mir-21	26.1	97 +/- 4%	-	45	44	0	1	no	-	hsa-miR-4728-3p	aaugcugaaugccauugaugucu	aguuaaugguguuuagcauucu	aaugcugaaugccauugaugucuauaguauuuguuuuuccuacuauggaaguuaaugguguuuagcauucu	gi|312144722|ref|NC_007119.5|DanioreriostrainTuebingenchromosome8,Zv9:9004433..9004504:+
9	gis-dre-mir-52	25.6	97 +/- 4%	-	50	48	0	2	no	-	-	ucagcacucggacagccucuuc	gaggcuguccgagugcugaua	gaggcuguccgagugcugauauuacauuaaugucacgacuaucagcacucggacagccucuuc	gi|312144729|ref|NC_007112.5|DanioreriostrainTuebingenchromosome1,Zv9:10170926..10170989:+
10	gis-dre-mir-192	25.4	97 +/- 4%	-	50	32	0	18	no	-	-	ggauagaaucagccgagcgggg	ccgcuccgcugauucugucagu	ggauagaaucagccgagcggggagcgcucucucuacccgcuccgcugauucugucagu	gi|312144725|ref|NC_007116.5|DanioreriostrainTuebingenchromosome5,Zv9:9395837..9395895:+
11	gis-dre-mir-447	21.7	97 +/- 4%	-	44	43	0	1	no	-	-	ucaucccucugcucuauccccu	ggauuagggcauaaggaugagc	ucaucccucugcucuauccccuucaaagggacccuccaaagggauuagggcauaaggaugagc	gi|312144710|ref|NC_007131.5|DanioreriostrainTuebingenchromosome20,Zv9:37855741..37855804:+
12	gis-dre-mir-331	20.4	97 +/- 4%	-	42	41	0	1	no	-	-	uguagcacugugauacuggcugu	aggcauaucgcacugcuaugagu	uguagcacugugauacuggcuguauaucgauacaguauauaggcauaucgcacugcuaugagu	gi|312144722|ref|NC_007119.5|DanioreriostrainTuebingenchromosome8,Zv9:1885576..1885639:-
13	gis-dre-mir-456	17.8	97 +/- 4%	-	37	36	0	1	no	-	-	uguugcuauugaccuccauagu	auagaagucauuaguuacgggu	uguugcuauugaccuccauaguguguuuuuuuuuucuacgauagaagucauuaguuacgggu	gi|312144729|ref|NC_007112.5|DanioreriostrainTuebingenchromosome1,Zv9:16645157..16645219:+
14	gis-dre-mir-235	16.4	97 +/- 4%	-	35	31	0	4	no	-	-	ucuagauuuaguuguucuugga	uaagcacagcuaauuuagagu	uaagcacagcuaauuuagaguuugcaccucaguacucuagauuuaguuguucuugga	gi|312144720|ref|NC_007121.5|DanioreriostrainTuebingenchromosome10,Zv9:24891908..24891965:+
15	gis-dre-mir-6	15.6	97 +/- 4%	-	25	24	0	1	no	-	ola-miR-338-5p	aacaacaugucacucuaggcu	ucuagagcaacauguuguuaa	aacaacaugucacucuaggcuagagcgcuaucugcaguucaaaacuagucuagagcaacauguuguuaa	gi|312144716|ref|NC_007125.5|DanioreriostrainTuebingenchromosome14,Zv9:53559679..53559748:+
16	gis-dre-mir-151	12.6	97 +/- 4%	-	26	16	0	10	no	-	-	aaauaucucuuaauuguuuggu	cuuacaauuaaaggauauuucu	cuuacaauuaaaggauauuucuugagccgaaacuagcagaaauaucucuuaauuguuuggu	gi|312144713|ref|NC_007128.5|DanioreriostrainTuebingenchromosome17,Zv9:25795657..25795718:-
17	gis-dre-mir-119	12.6	97 +/- 4%	-	26	21	0	5	no	-	-	ccgccccgucucugcuaccuca	gucggcggaggcagggugacg	ccgccccgucucugcuaccucauaauaaagucauaaugugagucggcggaggcagggugacg	gi|312144721|ref|NC_007120.5|DanioreriostrainTuebingenchromosome9,Zv9:10934329..10934391:+
18	gis-dre-mir-441	12.5	97 +/- 4%	-	18	14	0	4	no	-	hsa-miR-5008-3p	ucugugcuaaacuuguuuaga	cuaaacaaguuuagcacagacu	cuaaacaaguuuagcacagacuuugcugacaucaaagucugugcuaaacuuguuuaga	gi|312144710|ref|NC_007131.5|DanioreriostrainTuebingenchromosome20,Zv9:5294714..5294772:+
19	gis-dre-mir-440	12.5	97 +/- 4%	-	18	14	0	4	no	-	hsa-miR-5008-3p	ucugugcuaaacuuguuuaga	cuaaacaaguuuagcacagacu	cuaaacaaguuuagcacagacuuugaugucagcaaagucugugcuaaacuuguuuaga	gi|312144710|ref|NC_007131.5|DanioreriostrainTuebingenchromosome20,Zv9:5294712..5294770:-
20	gis-dre-mir-413	12.3	97 +/- 4%	-	26	23	0	3	no	-	-	cuccaaccuugaucaagcagcu	cugauugaacaggguuggaagu	cuccaaccuugaucaagcagcucaauaauaauuacagacggcugauugaacaggguuggaagu	gi|312144720|ref|NC_007121.5|DanioreriostrainTuebingenchromosome10,Zv9:11112706..11112769:-
21	gis-dre-mir-352	11.1	97 +/- 4%	-	24	16	0	8	no	-	-	uacaaagaaauacauuuggaca	uuccaaauguauuucuauguau	uuccaaauguauuucuauguauuauuuauacaaagaaauacauuuggaca	gi|312144709|ref|NC_007132.5|DanioreriostrainTuebingenchromosome21,Zv9:37913844..37913894:+
22	gis-dre-mir-55	8	97 +/- 4%	-	19	9	0	10	no	-	-	agaucuacuuugauuguucaga	ugauuggucaaauaggucuac	agaucuacuuugauuguucagaugacucugcucugcucugauuggucaaauaggucuac	gi|312144707|ref|NC_007134.5|DanioreriostrainTuebingenchromosome23,Zv9:934371..934430:-
23	gis-dre-mir-420	7.8	97 +/- 4%	-	18	15	0	3	no	-	-	uuuuaucgccuuguuccauucc	ugauggaaugggacgacaaagcc	ugauggaaugggacgacaaagccaaaaaaacauacuucuuugcuuuuaucgccuuguuccauucc	gi|312122268|ref|NW_003336272.1|DanioreriostrainTuebingenunplacedgenomicscaffold,Zv9_NA654:50030..50095:-
24	gis-dre-mir-387	7	97 +/- 4%	-	8	7	0	1	no	-	hsa-miR-549a	agacaacuugcuggagagcuu	agcucuccagcgaauugcccuac	agacaacuugcuggagagcuuuuuuuucugugauuuuucaaugaacucuaaaaagcucuccagcgaauugcccuac	gi|312144722|ref|NC_007119.5|DanioreriostrainTuebingenchromosome8,Zv9:52681439..52681515:+
25	gis-dre-mir-381	6.8	97 +/- 4%	-	15	10	0	5	no	-	-	aacacggcuagugacugguca	cuccagucauggguuguguggu	aacacggcuagugacuggucaagguuuacuuucuucuccagucauggguuguguggu	gi|312144706|ref|NC_007135.5|DanioreriostrainTuebingenchromosome24,Zv9:41619808..41619865:+
26	gis-dre-mir-407	5.7	96 +/- 4%	-	12	6	0	6	no	-	-	cuacauugcacuucuacgagu	cgaguagcagugcgauguggcugu	cgaguagcagugcgauguggcugugauuauauacagcuacauugcacuucuacgagu	gi|312144710|ref|NC_007131.5|DanioreriostrainTuebingenchromosome20,Zv9:39536263..39536320:-
27	gis-dre-mir-114	5	96 +/- 4%	-	68	68	0	0	no	-	hsa-miR-4660	cgcagcucugcucaaauggcu	ccauuugggcagagcugagcu	ccauuugggcagagcugagcuccagugaggggcucaugcucccccuggcuggagcgcagcucugcucaaauggcu	gi|312144713|ref|NC_007128.5|DanioreriostrainTuebingenchromosome17,Zv9:23402830..23402905:+
28	gis-dre-mir-171	4.8	95 +/- 3%	-	5	3	0	2	no	-	hsa-miR-148b-5p	gaguucugagguuuuuguauuugu	agugcaaauccaucagaucugu	gaguucugagguuuuuguauuugucaucauuaaucacauacgcaagugcaaauccaucagaucugu	gi|312144712|ref|NC_007129.5|DanioreriostrainTuebingenchromosome18,Zv9:46847924..46847990:-
29	gis-dre-mir-406	4.7	95 +/- 3%	-	4	3	0	1	no	-	hsa-miR-3976	uauagagaucaauggcuacaagu	ccuguagccacugacuuucau	ccuguagccacugacuuucauaguauguguuuuuccuacuauagagaucaauggcuacaagu	gi|312144714|ref|NC_007127.5|DanioreriostrainTuebingenchromosome16,Zv9:6516195..6516257:+
30	gis-dre-mir-82	4.1	95 +/- 3%	-	9	4	0	5	no	-	-	aucuuugcauugccuucaugu	augaagucaaugcaaagauugg	augaagucaaugcaaagauuggauuaggcaucccauuucaaucuuugcauugccuucaugu	gi|312144728|ref|NC_007113.5|DanioreriostrainTuebingenchromosome2,Zv9:19238818..19238879:-
31	gis-dre-mir-126	4.1	95 +/- 3%	-	15	15	0	0	no	-	hsa-miR-4665-3p	uucggccggccagucggacaga	cggccgauuggccggccgcccg	cggccgauuggccggccgcccggucgaucguucagucguucggccggccagucggacaga	gi|312144729|ref|NC_007112.5|DanioreriostrainTuebingenchromosome1,Zv9:50640017..50640077:+
32	gis-dre-mir-436	4	95 +/- 3%	-	25	25	0	0	no	-	hsa-miR-548az-5p	caaaaguguaccgaaccaaaccg	guucgguuugguacgcuuuuaugac	guucgguuugguacgcuuuuaugaccauuuccauugucaaaaguguaccgaaccaaaccg	gi|312144714|ref|NC_007127.5|DanioreriostrainTuebingenchromosome16,Zv9:22196197..22196257:+
33	gis-dre-mir-257	4	95 +/- 3%	-	10	5	0	5	no	-	-	ucaauaacauuuugggcucaug	uaagcgcaaaauguuguugauu	ucaauaacauuuugggcucaugaagguauuuaaauaagcgcaaaauguuguugauu	gi|312144706|ref|NC_007135.5|DanioreriostrainTuebingenchromosome24,Zv9:43172772..43172828:-
34	gis-dre-mir-437	4	95 +/- 3%	-	25	25	0	0	no	-	hsa-miR-548az-5p	caaaaguguaccgaaccaaaccg	guucgguuugguacgcuuuuauggc	guucgguuugguacgcuuuuauggccguuuccacugucaaaaguguaccgaaccaaaccg	gi|312144719|ref|NC_007122.5|DanioreriostrainTuebingenchromosome11,Zv9:12855203..12855263:+
35	gis-dre-mir-435	3.9	92 +/- 4%	-	25	25	0	0	no	-	hsa-miR-548az-5p	caaaaguguaccgaaccaaaccg	guucgguucgguacgcuuuuauggc	guucgguucgguacgcuuuuauggccguuuccacugucaaaaguguaccgaaccaaaccg	gi|312121861|ref|NW_003336679.1|DanioreriostrainTuebingenunplacedgenomicscaffold,Zv9_NA409:30242..30302:+
36	gis-dre-mir-382	3.6	92 +/- 4%	-	19	19	0	0	no	-	hsa-miR-4427	ucugaauacacggacugcucc	aacagcccugaaauucagaca	aacagcccugaaauucagacagcugugcagugacuucaugucugaauacacggacugcucc	gi|312144721|ref|NC_007120.5|DanioreriostrainTuebingenchromosome9,Zv9:14238801..14238862:-
37	gis-dre-mir-383	3.5	92 +/- 4%	-	41	41	0	0	no	-	hsa-miR-3688-3p	aauggaaauacucgcugauacu	uauaagccaguauuuccgauac	aauggaaauacucgcugauacugcaagaauuguggcaucgguauaagccaguauuuccgauac	gi|312144728|ref|NC_007113.5|DanioreriostrainTuebingenchromosome2,Zv9:56905295..56905358:-
38	gis-dre-mir-233	3.4	92 +/- 4%	-	12	12	0	0	no	-	hsa-miR-4461	uauugagaucaaugguuaag	uaaccauugaccuccauagu	uaaccauugaccuccauaguauuuguuuaugcuacuauugagaucaaugguuaag	gi|312144718|ref|NC_007123.5|DanioreriostrainTuebingenchromosome12,Zv9:4305655..4305710:-
39	gis-dre-mir-446	3.4	92 +/- 4%	-	8	6	0	2	no	-	-	ucauagcagugcgauuguggcug	auccacgucacacugcuacgag	ucauagcagugcgauuguggcuguaaauacauccacgucacacugcuacgag	gi|312144709|ref|NC_007132.5|DanioreriostrainTuebingenchromosome21,Zv9:18686842..18686894:+
40	gis-dre-mir-100	3.4	92 +/- 4%	-	26	26	0	0	no	-	hsa-miR-4796-3p	caaagugggucggagagcuguu	caguuccccguccuguugguguu	caguuccccguccuguugguguuguaauuuuagucuuaacaaagugggucggagagcuguu	gi|312144711|ref|NC_007130.5|DanioreriostrainTuebingenchromosome19,Zv9:5540480..5540541:+
41	gis-dre-mir-78	3.3	92 +/- 4%	-	14	14	0	0	no	-	hsa-miR-5705	aguuucgguuagugacucaugcc	cuggcuuacucucacguugu	aguuucgguuagugacucaugccuggaauucaggcuggcuuacucucacguugu	gi|312144722|ref|NC_007119.5|DanioreriostrainTuebingenchromosome8,Zv9:46551545..46551599:+
42	gis-dre-mir-405	3.2	92 +/- 4%	-	24	24	0	0	no	-	ola-miR-338-5p	aacaacaugucacucuaggcu	ccuagagugucaacugcuguuca	ccuagagugucaacugcuguucaaaacuagacuaguuuaacaacaugucacucuaggcu	gi|312144716|ref|NC_007125.5|DanioreriostrainTuebingenchromosome14,Zv9:53559641..53559700:+
43	gis-dre-mir-296	2.9	91 +/- 4%	-	12	12	0	0	no	-	hsa-miR-4679	ucugugauuuuggugaugugaa	cacuucaccagcauuacaauaa	ucugugauuuuggugaugugaacugaauuuacuuucacuucaccagcauuacaauaa	gi|312144710|ref|NC_007131.5|DanioreriostrainTuebingenchromosome20,Zv9:38833599..38833656:-
44	gis-dre-mir-459	2.7	91 +/- 4%	-	6	4	0	2	no	-	-	uuuauccuaucuagacuuuacc	ugaagucuagaugggauucagc	uuuauccuaucuagacuuuacccucuccugcagcauggugaagucuagaugggauucagc	gi|312144725|ref|NC_007116.5|DanioreriostrainTuebingenchromosome5,Zv9:68140762..68140822:-
45	gis-dre-mir-395	2.7	91 +/- 4%	-	8	7	0	1	no	-	-	gcccuaaaagcguaccguaacg	guacgguucacuuuuagauacc	guacgguucacuuuuagauaccuuuugacaguggaaacggcccuaaaagcguaccguaacg	gi|312144728|ref|NC_007113.5|DanioreriostrainTuebingenchromosome2,Zv9:19170175..19170236:+
46	gis-dre-mir-11	2.6	91 +/- 4%	-	6	4	0	2	no	-	-	gcauguuuugaagcucugcgcuu	aacgcagagcucuaaaacaucu	aacgcagagcucuaaaacaucugcgucguggacgcgcugcagcgcauguuuugaagcucugcgcuu	gi|312144727|ref|NC_007114.5|DanioreriostrainTuebingenchromosome3,Zv9:34838426..34838492:-
47	gis-dre-mir-281	2.5	91 +/- 4%	-	9	9	0	0	no	-	hsa-miR-645	ucuaggcuggucaagugaccaug	uggcacuugucagccuggaaa	ucuaggcuggucaagugaccauguugcuuuaaagugauuuauggcacuugucagccuggaaa	gi|312144721|ref|NC_007120.5|DanioreriostrainTuebingenchromosome9,Zv9:29399637..29399699:-
48	gis-dre-mir-324	2.3	91 +/- 4%	-	10	10	0	0	no	-	hsa-miR-509-3p	ugauuggucaaauaggucuac	ggaucuacauugguuaga	ggaucuacauugguuagagcacucuacugugauuggucuuuugacuuugcucugcucugauuggucaaauaggucuac	gi|312144707|ref|NC_007134.5|DanioreriostrainTuebingenchromosome23,Zv9:934198..934276:-
49	gis-dre-mir-324	2.3	91 +/- 4%	-	10	10	0	0	no	-	hsa-miR-509-3p	ugauuggucaaauaggucuac	ggaucuacauugguuaga	ggaucuacauugguuagagcacucuacugugauuggucuuuugacuuugcucugcucugauuggucaaauaggucuac	gi|312144707|ref|NC_007134.5|DanioreriostrainTuebingenchromosome23,Zv9:934048..934126:-
50	gis-dre-mir-241	2.2	91 +/- 4%	-	30	30	0	0	no	-	hsa-miR-181d	uacauucauugaugucguugggu	ucacugaccaaugagugcaaa	uacauucauugaugucguuggguuucacaugugagcgacucacugaccaaugagugcaaa	gi|312144709|ref|NC_007132.5|DanioreriostrainTuebingenchromosome21,Zv9:7721362..7721422:-
51	gis-dre-mir-439	2	91 +/- 4%	-	9	9	0	0	no	-	hsa-miR-6509-3p	cuccacugcucugccuccccu	ugggggcaaucaguggagcu	ugggggcaaucaguggagcucaugcugcugcugcuccacugcucugccuccccu	gi|312144729|ref|NC_007112.5|DanioreriostrainTuebingenchromosome1,Zv9:31128257..31128311:+
52	gis-dre-mir-307	1.6	87 +/- 5%	-	4	3	0	1	no	-	-	ucacaucgcacugcuucucgug	ugaguagcaaugcgauguggcug	ugaguagcaaugcgauguggcuguagcgucccaccagugaugucacaucgcacugcuucucgug	gi|312144710|ref|NC_007131.5|DanioreriostrainTuebingenchromosome20,Zv9:38028067..38028131:+
53	gis-dre-mir-312	1.1	87 +/- 5%	-	10	10	0	0	no	-	hsa-miR-509-3p	ugauuggucaaauaggucuac	cgacucugcuaugauuggucaga	ugauuggucaaauaggucuacauugauugaucaaaugacuacuuugcuaugauuggucuggcgacucugcuaugauuggucaga	gi|312144707|ref|NC_007134.5|DanioreriostrainTuebingenchromosome23,Zv9:934308..934392:-
54	gis-dre-mir-36	1.1	87 +/- 5%	-	5	5	0	0	no	-	hsa-miR-3911	uguguggagaaucugauuucuag	agaaaucagauucuccacauaca	agaaaucagauucuccacauacacuuugacuaaaugcuucuguguggagaaucugauuucuag	gi|312144718|ref|NC_007123.5|DanioreriostrainTuebingenchromosome12,Zv9:46074784..46074847:+
55	gis-dre-mir-68	1	87 +/- 5%	-	64	48	0	16	no	-	-	ucagcacucggacagccucuuc	aggcuguccgagugcugauagu	aggcuguccgagugcugauagucgugacauuaauguaauaucagcacucggacagccucuuc	gi|312144729|ref|NC_007112.5|DanioreriostrainTuebingenchromosome1,Zv9:10170922..10170984:-
56	gis-dre-mir-455	1	87 +/- 5%	-	6	6	0	0	no	-	hsa-miR-3130-3p	ucugcaccuguauacacacaca	uguguguguguguguauguaug	uguguguguguguguauguaugugcauacuuauuugcaugcaugucugcaccuguauacacacaca	gi|312144725|ref|NC_007116.5|DanioreriostrainTuebingenchromosome5,Zv9:75130531..75130597:-
57	gis-dre-mir-438	0.9	83 +/- 4%	-	15	15	0	0	no	-	hsa-miR-26b-3p	ucuguucuaaggcaccuaguuuagc	ugaaaucaaagguggcuaguugggcagccc	ugaaaucaaagguggcuaguugggcagcccaucucuguucuaaggcaccuaguuuagc	gi|312144727|ref|NC_007114.5|DanioreriostrainTuebingenchromosome3,Zv9:51827740..51827798:+
58	gis-dre-mir-380	0.8	83 +/- 4%	-	5	5	0	0	no	-	hsa-miR-802	aaguaacaagugucaagugacu	ucacuugacacuuguuacuuuu	aaguaacaagugucaagugacuggacaccaucgucacuugacacuuguuacuuuu	gi|312144708|ref|NC_007133.5|DanioreriostrainTuebingenchromosome22,Zv9:8785314..8785369:+
59	gis-dre-mir-248	0.7	83 +/- 4%	-	5	5	0	0	no	-	hsa-miR-548az-5p	caaaaguguaccgaaccaaac	uagguuugguaugcuuuuauggc	uagguuugguaugcuuuuauggccguuuccacugucaaaaguguaccgaaccaaac	gi|312144710|ref|NC_007131.5|DanioreriostrainTuebingenchromosome20,Zv9:2480931..2480987:-
60	gis-dre-mir-433	0.6	83 +/- 4%	-	20	20	0	0	no	-	-	ugaacgcuagaugggauacag	guauccuaucuggacuucaca	guauccuaucuggacuucacagucuccugcagcauggugaacgcuagaugggauacag	gi|312144728|ref|NC_007113.5|DanioreriostrainTuebingenchromosome2,Zv9:17203991..17204049:-
61	gis-dre-mir-422	0.6	83 +/- 4%	-	229	229	0	0	no	-	-	agacucuccaguacacuggcccu	ggccgguguucugcugaguuuagcuag	ggccgguguucugcugaguuuagcuaggguuggaccuagacucuccaguacacuggcccu	gi|312144705|ref|NC_007136.5|DanioreriostrainTuebingenchromosome25,Zv9:1483896..1483956:+
62	gis-dre-mir-429	0.6	83 +/- 4%	-	46	45	0	1	no	-	-	aggcguaccuaaccgaacugu	uugguucgguaugccuuuugac	uugguucgguaugccuuuugacaguggaaacggcuauaaaggcguaccuaaccgaacugu	gi|312144721|ref|NC_007120.5|DanioreriostrainTuebingenchromosome9,Zv9:50938998..50939058:+
63	gis-dre-mir-156	0.6	83 +/- 4%	-	5	4	0	1	no	-	hsa-miR-320c	gaaagcugauuacugugacugc	gcagucacaguaaucagcuuuu	gaaagcugauuacugugacugcagugcacacuguaaaagcugcagucacaguaaucagcuuuu	gi|312144712|ref|NC_007129.5|DanioreriostrainTuebingenchromosome18,Zv9:10374597..10374660:-
64	gis-dre-mir-31	0.5	83 +/- 4%	-	5	5	0	0	no	-	hsa-miR-548at-5p	gaaaguuaaugguuaucgguuu	accgguaaccaucgacuuccau	accgguaaccaucgacuuccauaguaggaaaaacaaaugcuaugaaaguuaaugguuaucgguuu	gi|312144706|ref|NC_007135.5|DanioreriostrainTuebingenchromosome24,Zv9:34515642..34515707:+
65	gis-dre-mir-328	0.5	83 +/- 4%	-	12	11	1	0	no	-	-	aauuauugauaugugggccaga	uggcccagauguuaauaauuga	uggcccagauguuaauaauugauaugugggccagauguaaaauguaguauuuggcccagauguuaauuauugauaugugggccaga	gi|312144707|ref|NC_007134.5|DanioreriostrainTuebingenchromosome23,Zv9:2141330..2141416:-
66	gis-dre-mir-327	0.5	83 +/- 4%	-	18	18	0	0	no	-	-	ucucgugcccccaaaagacacu	uggcauuuggaggcacgagacc	uggcauuuggaggcacgagaccacuguuugugagugaggucucgugcccccaaaagacacu	gi|312144723|ref|NC_007118.5|DanioreriostrainTuebingenchromosome7,Zv9:52037607..52037668:-
67	gis-dre-mir-360	0.4	83 +/- 4%	-	6	6	0	0	no	-	hsa-miR-580	uugagaaucacugcaaucauu	uguuuguguguuucucagag	uugagaaucacugcaaucauucagcuuaauauucugguggugacuuuaacuggauguuuguguguuucucagag	gi|312144714|ref|NC_007127.5|DanioreriostrainTuebingenchromosome16,Zv9:13993267..13993341:+
68	gis-dre-mir-386	0.4	83 +/- 4%	-	15	15	0	0	no	-	-	uauuguuguccaaacucgguc	cugaguuuggacaccauuguu	cugaguuuggacaccauuguucuauaaauuaugauauuguuguccaaacucgguc	gi|312144716|ref|NC_007125.5|DanioreriostrainTuebingenchromosome14,Zv9:31629528..31629583:+
69	gis-dre-mir-410	0.4	83 +/- 4%	-	21	21	0	0	no	-	-	ugaaccacagacgauuaccgcu	cguguaauuguuugugguuuaua	cguguaauuguuugugguuuauacgguguaggugaccauaugaaccacagacgauuaccgcu	gi|312144725|ref|NC_007116.5|DanioreriostrainTuebingenchromosome5,Zv9:17754687..17754749:+
70	gis-dre-mir-174	0.3	83 +/- 4%	-	27	27	0	0	no	-	-	cuauugaagucgaugggugcca	gcacccaucgacuuucauagua	gcacccaucgacuuucauaguauuuguuuucccuacuauugaagucgaugggugcca	gi|312144721|ref|NC_007120.5|DanioreriostrainTuebingenchromosome9,Zv9:45461464..45461521:+
71	gis-dre-mir-424	0.3	83 +/- 4%	-	5	5	0	0	no	-	hsa-miR-4638-3p	gcuggacauuugcgcaagcaau	ugcaugcauaaauguccgguaa	gcuggacauuugcgcaagcaauuuuaucucuaaaauugcaugcauaaauguccgguaa	gi|312144721|ref|NC_007120.5|DanioreriostrainTuebingenchromosome9,Zv9:2259314..2259372:-
72	gis-dre-mir-390	0.3	83 +/- 4%	-	14	14	0	0	no	-	-	uacuaagcaagucaguggucac	agccauugacuuucuuaguaug	agccauugacuuucuuaguaugaaaaacaacuacuaagcaagucaguggucac	gi|312144706|ref|NC_007135.5|DanioreriostrainTuebingenchromosome24,Zv9:31423023..31423076:+
73	gis-dre-mir-123	0.3	83 +/- 4%	-	11	11	0	0	no	-	-	cauuuuccaggcuuucuaggac	ccuagaaaaucuggaaaagugcu	ccuagaaaaucuggaaaagugcuggaguuuugacaaggcauuuuccaggcuuucuaggac	gi|312144708|ref|NC_007133.5|DanioreriostrainTuebingenchromosome22,Zv9:40594421..40594481:+
74	gis-dre-mir-391	0.3	83 +/- 4%	-	31	31	0	0	no	-	-	cuagugugggucaaccggcgc	gcugguuaacccacaccagca	gcugguuaacccacaccagcagaacccaccgcuucaugcuagugugggucaaccggcgc	gi|312144706|ref|NC_007135.5|DanioreriostrainTuebingenchromosome24,Zv9:43848600..43848659:-
75	gis-dre-mir-311	0.2	83 +/- 4%	-	10	10	0	0	no	-	hsa-miR-509-3p	ugauuggucaaauaggucuac	cgacucugcuaggauugaucaga	ugauuggucaaauaggucuacauugauugaucaaaugacuacuuugcuaugauuggucuggcgacucugcuaggauugaucaga	gi|312144707|ref|NC_007134.5|DanioreriostrainTuebingenchromosome23,Zv9:933985..934069:-
76	gis-dre-mir-24	0.2	83 +/- 4%	-	12	11	1	0	no	-	-	aauuauugauaugugggccaga	uggcccagauguuaauaauuga	aauuauugauaugugggccagauguaaaauguaguauuuggcccagauguuaauaauuga	gi|312144707|ref|NC_007134.5|DanioreriostrainTuebingenchromosome23,Zv9:2141292..2141352:-
77	gis-dre-mir-148	0.2	83 +/- 4%	-	31	31	0	0	no	-	-	cuguacgguucaguuugguaug	uaccaaaccgaaccguaucaua	cuguacgguucaguuugguauguuuccacugucaaaaggcguaccaaaccgaaccguaucaua	gi|312144725|ref|NC_007116.5|DanioreriostrainTuebingenchromosome5,Zv9:15697394..15697457:-
78	gis-dre-mir-415	0.2	83 +/- 4%	-	17	17	0	0	no	-	-	cugguggucggguacccugc	aggacaccggaccuccagga	cugguggucggguacccugcaggguuuagcuaaaaucugcaggacaccggaccuccagga	gi|312144713|ref|NC_007128.5|DanioreriostrainTuebingenchromosome17,Zv9:2427829..2427889:-
79	gis-dre-mir-400	0.2	83 +/- 4%	-	47	47	0	0	no	-	-	auguauaucgacacuggugagu	ccaccagugaugauauacagcc	auguauaucgacacuggugaguggagugccuuauugucccaccagugaugauauacagcc	gi|312144706|ref|NC_007135.5|DanioreriostrainTuebingenchromosome24,Zv9:7521389..7521449:+
80	gis-dre-mir-147	0.1	83 +/- 4%	-	28	28	0	0	no	-	-	cuguacgguucaguuugguaug	uaccgaaccguacuguaccgua	cuguacgguucaguuugguaugcauuuauggccguuuccacugucaaaagacauaccgaaccguacuguaccgua	gi|312122246|ref|NW_003336294.1|DanioreriostrainTuebingenunplacedgenomicscaffold,Zv9_NA834:48293..48368:-
81	gis-dre-mir-409	0.1	83 +/- 4%	-	25	25	0	0	no	-	-	ucaaaagguguaccggaccgua	cgguuugguaggcuuuuauggcu	cgguuugguaggcuuuuauggcuguuuccacugucaaaagguguaccggaccgua	gi|312144718|ref|NC_007123.5|DanioreriostrainTuebingenchromosome12,Zv9:14469177..14469232:+
82	gis-dre-mir-411	0.1	83 +/- 4%	-	34	34	0	0	no	-	-	uacuccuuggauguugacugga	uagucacauucaggcgaguucu	uagucacauucaggcgaguucuuugauuauuuugaauucaugguacuccuuggauguugacugga	gi|312144728|ref|NC_007113.5|DanioreriostrainTuebingenchromosome2,Zv9:59732019..59732084:+
83	gis-dre-mir-452	0.1	83 +/- 4%	-	16	16	0	0	no	-	-	ugacagaaucggaggacucgag	ugagucuucugguucuugagucguu	ugagucuucugguucuugagucguucguucaucacgugacagaaucggaggacucgag	gi|312144726|ref|NC_007115.5|DanioreriostrainTuebingenchromosome4,Zv9:45853242..45853300:-
84	gis-dre-mir-2	0.1	83 +/- 4%	-	62	62	0	0	no	-	-	augggaguugauggcuguuuuga	aaagcagccauugacauccagugg	aaagcagccauugacauccagugggaacuaaaaauacuaugggaguugauggcuguuuuga	gi|312144729|ref|NC_007112.5|DanioreriostrainTuebingenchromosome1,Zv9:54118261..54118322:+
85	gis-dre-mir-392	0	83 +/- 4%	-	44	44	0	0	no	-	-	ucaucccgaaagcaccucccucc	aggagguggagucgggacacggcc	aggagguggagucgggacacggccaggcuuguuaggaaugucaucccgaaagcaccucccucc	gi|312144727|ref|NC_007114.5|DanioreriostrainTuebingenchromosome3,Zv9:55339930..55339993:-
86	gis-dre-mir-379	0	83 +/- 4%	-	21	21	0	0	no	-	-	uugcauaauuagggucucgcu	aaagauccuaauuaugccaca	aaagauccuaauuaugccacacaucgucguuuguugcauaauuagggucucgcu	gi|312144726|ref|NC_007115.5|DanioreriostrainTuebingenchromosome4,Zv9:18384191..18384245:-
87	gis-dre-mir-10	0	83 +/- 4%	-	4	4	0	0	no	-	hsa-miR-634	aaccagcagacguugacaucc	aagucaauggcugcugcuucc	aaccagcagacguugacauccauaguaggaagaaaaaaauacuauggaagucaauggcugcugcuucc	gi|312144724|ref|NC_007117.5|DanioreriostrainTuebingenchromosome6,Zv9:37784258..37784326:+
88	gis-dre-mir-426	0	83 +/- 4%	-	15	11	0	4	no	-	-	ggccaguugccugacauggacga	ucguggcacgcuauccuggcauc	ggccaguugccugacauggacgagaugccuacggguuguucguggcacgcuauccuggcauc	gi|312144708|ref|NC_007133.5|DanioreriostrainTuebingenchromosome22,Zv9:3613309..3613371:-
89	gis-dre-mir-451	0	83 +/- 4%	-	54	53	0	1	no	-	-	ugagccacugauguccauagu	acuauggaagucuguggcugcuu	ugagccacugauguccauaguaggaacaaaaaaauacuauggaagucuguggcugcuu	gi|312144713|ref|NC_007128.5|DanioreriostrainTuebingenchromosome17,Zv9:26983474..26983532:+

## Sheet: Male_Liver
Male Liver Novel miRNAs details
S.No	ID	miRDeep2 score	estimated probability that the miRNA candidate is a true positive	rfam alert	total read count	mature read count	loop read count	star read count	significant randfold p-value	miRBase miRNA	example miRBase miRNA with the same seed	consensus mature sequence	consensus star sequence	consensus precursor sequence	precursor coordinate
1	gis-dre-mir-417	167	88 +/- 10%	0	329	315	0	14	no	0	0	gacuuggucuaagcuccucagu	ugaggaguuuagagcaaguaa	gacuuggucuaagcuccucagugugaugauuaaaccugaggaguuuagagcaaguaa	gi|312122346|ref|NW_003040930.2|DanioreriostrainTuebingenunplacedgenomicscaffold,Zv9_scaffold3487:171756..171813:+
2	gis-dre-mir-442	83.1	88 +/- 10%	0	164	162	0	2	no	0	0	uaacguuucgagcccacugacug	ccguggacuugaaacguugca	uaacguuucgagcccacugacugucuuauaaagagccguggacuugaaacguugca	gi|312144706|ref|NC_007135.5|DanioreriostrainTuebingenchromosome24,Zv9:1848872..1848928:-
3	gis-dre-mir-450	44.4	88 +/- 10%	0	88	39	0	49	no	0	hsa-miR-432-5p	ucuuggagaauaaauguuggaac	ucacaauauuuuuucucugaca	ucuuggagaauaaauguuggaacggcuugccauauagcgugcucacaauauuuuuucucugaca	gi|312144718|ref|NC_007123.5|DanioreriostrainTuebingenchromosome12,Zv9:33400959..33401023:+
4	gis-dre-mir-383	29.7	88 +/- 10%	0	53	52	0	1	no	0	hsa-miR-3688-3p	aauggaaauacucgcugauacu	guauaagccaguauuuccgaua	aauggaaauacucgcugauacugcaagaauuguggcaucgguauaagccaguauuuccgaua	gi|312144728|ref|NC_007113.5|DanioreriostrainTuebingenchromosome2,Zv9:56905296..56905358:-
5	gis-dre-mir-453	24.3	88 +/- 10%	0	49	48	0	1	no	0	0	uguaccaugcugguagccagu	cugguaaccagcguugugcccc	uguaccaugcugguagccaguaugaaauagggcuugcugguaaccagcguugugcccc	gi|312144706|ref|NC_007135.5|DanioreriostrainTuebingenchromosome24,Zv9:10720304..10720362:-
6	gis-dre-mir-433	18.6	88 +/- 10%	0	37	36	0	1	no	0	0	ugaacgcuagaugggauacagc	uguauccuaucuggacuucaca	uguauccuaucuggacuucacagucuccugcagcauggugaacgcuagaugggauacagc	gi|312144728|ref|NC_007113.5|DanioreriostrainTuebingenchromosome2,Zv9:17203990..17204050:-
7	gis-dre-mir-447	18.6	88 +/- 10%	0	38	36	0	2	no	0	0	ucaucccucugcucuauccccu	ggauuagggcauaaggaugagc	ucaucccucugcucuauccccuucaaagggacccuccaaagggauuagggcauaaggaugagc	gi|312144710|ref|NC_007131.5|DanioreriostrainTuebingenchromosome20,Zv9:37855741..37855804:+
8	gis-dre-mir-249	17.4	88 +/- 10%	0	39	29	1	9	no	0	0	uaguauuucagcuccaggacugccc	cguacuuggauuccgcuguggugagcuuc	uaguauuucagcuccaggacugcccacuuuauugccagggccucuuucucaauggcugcguacuuggauuccgcuguggugagcuuc	gi|312144708|ref|NC_007133.5|DanioreriostrainTuebingenchromosome22,Zv9:30163680..30163767:-
9	gis-dre-mir-400	17.2	88 +/- 10%	0	35	34	0	1	no	0	0	auguauaucgacacuggugagu	ccaccagugaugauauacagcc	auguauaucgacacuggugaguggagugccuuauugucccaccagugaugauauacagcc	gi|312144706|ref|NC_007135.5|DanioreriostrainTuebingenchromosome24,Zv9:7521389..7521449:+
10	gis-dre-mir-151	14.1	88 +/- 10%	0	29	19	0	10	no	0	0	cuuacaauuaaaggauauuucu	aaauaucucuuaauuguuuggu	cuuacaauuaaaggauauuucuugagccgaaacuagcagaaauaucucuuaauuguuuggu	gi|312144713|ref|NC_007128.5|DanioreriostrainTuebingenchromosome17,Zv9:25795657..25795718:-
11	gis-dre-mir-251	12.4	88 +/- 10%	0	39	38	0	1	no	0	0	acccgugguauucgucguagcuagc	uagucuuguugguaccugguggugauuguu	uagucuuguugguaccugguggugauuguuuacccgugguauucgucguagcuagc	gi|312144726|ref|NC_007115.5|DanioreriostrainTuebingenchromosome4,Zv9:28623336..28623392:+
12	gis-dre-mir-272	11.5	88 +/- 10%	0	25	24	0	1	no	0	0	caccgguaaagucguucuggaa	uccagaacguucuugccugugugg	uccagaacguucuugccuguguggacauauuugaauucaccgguaaagucguucuggaa	gi|312144723|ref|NC_007118.5|DanioreriostrainTuebingenchromosome7,Zv9:73203804..73203863:-
13	gis-dre-mir-420	9.8	91 +/- 7%	0	22	21	0	1	no	0	0	uuuuaucgccuuguuccauucca	gauggaaugggacgacaaagcca	gauggaaugggacgacaaagccaaaaaaacauacuucuuugcuuuuaucgccuuguuccauucca	gi|312122268|ref|NW_003336272.1|DanioreriostrainTuebingenunplacedgenomicscaffold,Zv9_NA654:50029..50094:-
14	gis-dre-mir-413	9.7	91 +/- 7%	0	21	14	0	7	no	0	0	cuccaaccuugaucaagcagcu	cugauugaacaggguuggaag	cuccaaccuugaucaagcagcucaauaauaauuacagacggcugauugaacaggguuggaag	gi|312144720|ref|NC_007121.5|DanioreriostrainTuebingenchromosome10,Zv9:11112707..11112769:-
15	gis-dre-mir-295	9.7	91 +/- 7%	0	22	18	0	4	no	0	0	ucuguacaagauuccauuaagcacu	cugcuuaaggauccguaacacauacaggugu	ucuguacaagauuccauuaagcacugaaaguuugucccacugcuuaaggauccguaacacauacaggugu	gi|312144726|ref|NC_007115.5|DanioreriostrainTuebingenchromosome4,Zv9:53974650..53974720:-
16	gis-dre-mir-389	9.6	91 +/- 7%	0	20	18	0	2	no	0	0	agagagaaaugucuauggcuug	gucauugauaauucucuuggc	agagagaaaugucuauggcuuggguggcuggagucauugauaauucucuuggc	gi|312144726|ref|NC_007115.5|DanioreriostrainTuebingenchromosome4,Zv9:5285612..5285665:+
17	gis-dre-mir-295	9.2	91 +/- 7%	0	22	18	0	4	no	0	0	ucuguacaagauuccauuaagcacu	cugcuuaaggauccguaacacauacaggugu	ucuguacaagauuccauuaagcacugaaaguuugucccacugcuuaaggauccguaacacauacaggugu	gi|312144715|ref|NC_007126.5|DanioreriostrainTuebingenchromosome15,Zv9:39443898..39443968:+
18	gis-dre-mir-295	9	91 +/- 7%	0	22	18	0	4	no	0	0	ucuguacaagauuccauuaagcacu	cugcuuaaggauccguaacacauacaggugu	ucuguacaagauuccauuaagcacugaaaguuugucccacugcuuaaggauccguaacacauacaggugu	gi|312144712|ref|NC_007129.5|DanioreriostrainTuebingenchromosome18,Zv9:29775075..29775145:-
19	gis-dre-mir-295	8.9	92 +/- 7%	0	22	18	0	4	no	0	0	ucuguacaagauuccauuaagcacu	cugcuuaaggauccguaacacauacaggugu	ucuguacaagauuccauuaagcacugaaaguuugucccacugcuuaaggauccguaacacauacaggugu	gi|312144726|ref|NC_007115.5|DanioreriostrainTuebingenchromosome4,Zv9:35633007..35633077:-
20	gis-dre-mir-331	8.6	92 +/- 7%	0	19	14	0	5	no	0	0	uguagcacugugauacuggcugu	aggcauaucgcacugcuaugagu	uguagcacugugauacuggcuguauaucgauacaguauauaggcauaucgcacugcuaugagu	gi|312144722|ref|NC_007119.5|DanioreriostrainTuebingenchromosome8,Zv9:1885576..1885639:-
21	gis-dre-mir-119	8.5	92 +/- 7%	0	18	15	0	3	no	0	0	ccgccccgucucugcuaccu	gucggcggaggcagggugacg	ccgccccgucucugcuaccucauaauaaagucauaaugugagucggcggaggcagggugacg	gi|312144721|ref|NC_007120.5|DanioreriostrainTuebingenchromosome9,Zv9:10934329..10934391:+
22	gis-dre-mir-171	6.8	92 +/- 6%	0	9	7	1	1	no	0	hsa-miR-148b-5p	gaguucugagguuuuuguauuug	agugcaaauccaucagaucugu	gaguucugagguuuuuguauuugucaucauuaaucacauacgcaagugcaaauccaucagaucugu	gi|312144712|ref|NC_007129.5|DanioreriostrainTuebingenchromosome18,Zv9:46847924..46847990:-
23	gis-dre-mir-379	6.8	92 +/- 6%	0	15	13	0	2	no	0	0	ugcauaauuagggucucgcuaca	agaaagauccuaauuaugccaca	agaaagauccuaauuaugccacacaucgucguuuguugcauaauuagggucucgcuaca	gi|312144726|ref|NC_007115.5|DanioreriostrainTuebingenchromosome4,Zv9:18384188..18384247:-
24	gis-dre-mir-377	6.3	92 +/- 6%	0	14	13	0	1	no	0	0	uuuucggucagugacuggugcc	gcuuucucucacguccugagaccccgc	uuuucggucagugacuggugccaguaauugagcuggcuuucucucacguccugagaccccgc	gi|312144721|ref|NC_007120.5|DanioreriostrainTuebingenchromosome9,Zv9:20866785..20866847:+
25	gis-dre-mir-55	5	92 +/- 6%	0	6	5	0	1	no	0	hsa-miR-509-3p	ugauuggucaaauaggucuaca	agaucuacuuugauuguucaga	agaucuacuuugauuguucagaugacucugcucugcucugauuggucaaauaggucuaca	gi|312144707|ref|NC_007134.5|DanioreriostrainTuebingenchromosome23,Zv9:934370..934430:-
26	gis-dre-mir-401	5	92 +/- 6%	0	11	10	0	1	no	0	0	acaucuccacucaucugucaug	augucagaugugagaugagcgu	augucagaugugagaugagcgugaucagauuauaccgcagcacaucuccacucaucugucaug	gi|312144721|ref|NC_007120.5|DanioreriostrainTuebingenchromosome9,Zv9:58007656..58007719:-
27	gis-dre-mir-114	5	92 +/- 6%	0	90	90	0	0	no	0	hsa-miR-4660	cgcagcucugcucaaauggcu	ccauuugggcagagcugagcu	ccauuugggcagagcugagcuccagugaggggcucaugcucccccuggcuggagcgcagcucugcucaaauggcu	gi|312144713|ref|NC_007128.5|DanioreriostrainTuebingenchromosome17,Zv9:23402830..23402905:+
28	gis-dre-mir-426	4.7	93 +/- 4%	0	11	3	0	8	no	0	0	ucguggcacgcuauccuggcauc	ggccaguugccugacauggacga	ggccaguugccugacauggacgagaugccuacggguuguucguggcacgcuauccuggcauc	gi|312144708|ref|NC_007133.5|DanioreriostrainTuebingenchromosome22,Zv9:3613309..3613371:-
29	gis-dre-mir-394	4.5	93 +/- 4%	0	12	10	0	2	no	0	0	ucaugucgcuggacuguagaagccu	guaccugcgaaugcuuggccaugaguguuu	guaccugcgaaugcuuggccaugaguguuucuugcugcacuaggacuuacucaugucgcuggacuguagaagccu	gi|312144729|ref|NC_007112.5|DanioreriostrainTuebingenchromosome1,Zv9:34572262..34572337:-
30	gis-dre-mir-299	4.3	93 +/- 4%	0	6	5	0	1	no	0	hsa-miR-6128	ucuggaauaaugggucaugaagugg	ugaaccagcgggccuaucuucc	ugaaccagcgggccuaucuuccugaugcaucuggaauaaugggucaugaagugg	gi|312122345|ref|NW_001884448.3|DanioreriostrainTuebingenunplacedgenomicscaffold,Zv9_scaffold3488:180283..180337:-
31	gis-dre-mir-299	4.3	93 +/- 4%	0	6	5	0	1	no	0	hsa-miR-6128	ucuggaauaaugggucaugaagugg	ugaaccagcgggccuaucuucc	ugaaccagcgggccuaucuuccugaugcaucuggaauaaugggucaugaagugg	gi|312144729|ref|NC_007112.5|DanioreriostrainTuebingenchromosome1,Zv9:31470973..31471027:-
32	gis-dre-mir-299	4.3	93 +/- 4%	0	6	5	0	1	no	0	hsa-miR-6128	ucuggaauaaugggucaugaagugg	ugaaccagcgggccuaucuucc	ugaaccagcgggccuaucuuccugaugcaucuggaauaaugggucaugaagugg	gi|312144708|ref|NC_007133.5|DanioreriostrainTuebingenchromosome22,Zv9:19661950..19662004:+
33	gis-dre-mir-299	4.3	93 +/- 4%	0	6	5	0	1	no	0	hsa-miR-6128	ucuggaauaaugggucaugaagugg	ugaaccagcgggccuaucuucc	ugaaccagcgggccuaucuuccugaugcaucuggaauaaugggucaugaagugg	gi|312144720|ref|NC_007121.5|DanioreriostrainTuebingenchromosome10,Zv9:11899503..11899557:-
34	gis-dre-mir-299	4.3	93 +/- 4%	0	6	5	0	1	no	0	hsa-miR-6128	ucuggaauaaugggucaugaagugg	ugaaccagcgggccuaucuucc	ugaaccagcgggccuaucuuccugaugcaucuggaauaaugggucaugaagugg	gi|312144725|ref|NC_007116.5|DanioreriostrainTuebingenchromosome5,Zv9:75439999..75440053:+
35	gis-dre-mir-236	4.2	93 +/- 4%	0	11	10	0	1	no	0	0	ugaugguacgggaacaugcaugugc	uaaugcuaagaaagucuuuguaaguc	uaaugcuaagaaagucuuuguaagucccuaagugcugugcaggcaaggugaugguacgggaacaugcaugugc	gi|312122029|ref|NW_003336511.1|DanioreriostrainTuebingenunplacedgenomicscaffold,Zv9_NA725:2432..2505:+
36	gis-dre-mir-236	4.2	93 +/- 4%	0	11	10	0	1	no	0	0	ugaugguacgggaacaugcaugugc	uaaugcuaagaaagucuuuguaaguc	uaaugcuaagaaagucuuuguaagucccuaagugcugugcaggcaaggugaugguacgggaacaugcaugugc	gi|312144726|ref|NC_007115.5|DanioreriostrainTuebingenchromosome4,Zv9:55596070..55596143:+
37	gis-dre-mir-437	4	93 +/- 4%	0	16	16	0	0	no	0	hsa-miR-548az-5p	caaaaguguaccgaaccaaacc	uucgguuugguacgcuuuuauggc	uucgguuugguacgcuuuuauggccguuuccacugucaaaaguguaccgaaccaaacc	gi|312144719|ref|NC_007122.5|DanioreriostrainTuebingenchromosome11,Zv9:12855204..12855262:+
38	gis-dre-mir-436	4	93 +/- 4%	0	16	16	0	0	no	0	hsa-miR-548az-5p	caaaaguguaccgaaccaaacc	uucgguuugguacgcuuuuaugac	uucgguuugguacgcuuuuaugaccauuuccauugucaaaaguguaccgaaccaaacc	gi|312144714|ref|NC_007127.5|DanioreriostrainTuebingenchromosome16,Zv9:22196198..22196256:+
39	gis-dre-mir-435	3.9	89 +/- 5%	0	16	16	0	0	no	0	hsa-miR-548az-5p	caaaaguguaccgaaccaaacc	uucgguucgguacgcuuuuauggc	uucgguucgguacgcuuuuauggccguuuccacugucaaaaguguaccgaaccaaacc	gi|312121861|ref|NW_003336679.1|DanioreriostrainTuebingenunplacedgenomicscaffold,Zv9_NA409:30243..30301:+
40	gis-dre-mir-382	3.6	89 +/- 5%	0	23	23	0	0	no	0	hsa-miR-4427	ucugaauacacggacugcucc	aacagcccugaaauucagaca	aacagcccugaaauucagacagcugugcagugacuucaugucugaauacacggacugcucc	gi|312144721|ref|NC_007120.5|DanioreriostrainTuebingenchromosome9,Zv9:14238801..14238862:-
41	gis-dre-mir-6	3.6	89 +/- 5%	0	24	24	0	0	no	0	ola-miR-338-5p	aacaacaugucacucuaggcu	ucuagagcaacauguuguuaa	aacaacaugucacucuaggcuagagcgcuaucugcaguucaaaacuagucuagagcaacauguuguuaa	gi|312144716|ref|NC_007125.5|DanioreriostrainTuebingenchromosome14,Zv9:53559679..53559748:+
42	gis-dre-mir-100	3.4	89 +/- 5%	0	82	82	0	0	no	0	hsa-miR-4796-3p	caaagugggucggagagcuguu	caguuccccguccuguugguguu	caguuccccguccuguugguguuguaauuuuagucuuaacaaagugggucggagagcuguu	gi|312144711|ref|NC_007130.5|DanioreriostrainTuebingenchromosome19,Zv9:5540480..5540541:+
43	gis-dre-mir-446	3.4	89 +/- 5%	0	8	3	0	5	no	0	0	uccacgucacacugcuacgag	ucauagcagugcgauuguggcugua	ucauagcagugcgauuguggcuguaaauacauccacgucacacugcuacgag	gi|312144709|ref|NC_007132.5|DanioreriostrainTuebingenchromosome21,Zv9:18686842..18686894:+
44	gis-dre-mir-428	3.3	89 +/- 5%	0	14	14	0	0	no	0	ccr-miR-7133	uaguuugauucacagcacaaga	ugguguuguguguuaaacugua	ugguguuguguguuaaacuguauuccuaaacaacaucuauaguuugauucacagcacaaga	gi|312144722|ref|NC_007119.5|DanioreriostrainTuebingenchromosome8,Zv9:10565105..10565166:+
45	gis-dre-mir-405	3.2	89 +/- 5%	0	24	24	0	0	no	0	ola-miR-338-5p	aacaacaugucacucuaggcu	ccuagagugucaacugcuguuca	ccuagagugucaacugcuguucaaaacuagacuaguuuaacaacaugucacucuaggcu	gi|312144716|ref|NC_007125.5|DanioreriostrainTuebingenchromosome14,Zv9:53559641..53559700:+
46	gis-dre-mir-296	2.9	86 +/- 5%	0	12	12	0	0	no	0	hsa-miR-4679	ucugugauuuuggugaugugaa	cacuucaccagcauuacaauaa	ucugugauuuuggugaugugaacugaauuuacuuucacuucaccagcauuacaauaa	gi|312144710|ref|NC_007131.5|DanioreriostrainTuebingenchromosome20,Zv9:38833599..38833656:-
47	gis-dre-mir-292	2.6	86 +/- 5%	0	2	1	0	1	no	0	hsa-miR-18a-3p	ucugcccuaggguguccuggug	ugauggauacccuuaugcucgaaca	ucugcccuaggguguccuggugucaugugcacugauggauacccuuaugcucgaaca	gi|312121338|ref|NW_003337202.1|DanioreriostrainTuebingenunplacedgenomicscaffold,Zv9_NA482:7114..7171:+
48	gis-dre-mir-292	2.6	86 +/- 5%	0	2	1	0	1	no	0	hsa-miR-18a-3p	ucugcccuaggguguccuggug	ugauggauacccuuaugcucgaaca	ucugcccuaggguguccuggugucaugugcacugauggauacccuuaugcucgaaca	gi|312122373|ref|NW_001878353.3|DanioreriostrainTuebingenunplacedgenomicscaffold,Zv9_scaffold3459:400804..400861:+
49	gis-dre-mir-215	2.4	86 +/- 5%	0	5	3	0	2	no	0	0	guaucccaucuggacuucacc	ugaagucuagaugggauacagc	guaucccaucuggacuucaccggccccugcagcauagugaagucuagaugggauacagc	gi|312144728|ref|NC_007113.5|DanioreriostrainTuebingenchromosome2,Zv9:17204213..17204272:-
50	gis-dre-mir-407	2.2	86 +/- 5%	0	5	3	0	2	no	0	0	cuacauugcacuucuacgagu	gaguagcagugcgauguggcug	gaguagcagugcgauguggcugugauuauauacagcuacauugcacuucuacgagu	gi|312144710|ref|NC_007131.5|DanioreriostrainTuebingenchromosome20,Zv9:39536263..39536319:-
51	gis-dre-mir-241	2.2	86 +/- 5%	0	23	23	0	0	no	0	hsa-miR-181d	uacauucauugaugucguugggu	ucacugaccaaugagugcaaa	uacauucauugaugucguuggguuucacaugugagcgacucacugaccaaugagugcaaa	gi|312144709|ref|NC_007132.5|DanioreriostrainTuebingenchromosome21,Zv9:7721362..7721422:-
52	gis-dre-mir-335	2	86 +/- 5%	0	4	2	0	2	no	0	0	ugaagucuagaugggauacagc	uguaucccaucuggacuucauu	uguaucccaucuggacuucauugcccuguagaagauggugaagucuagaugggauacagc	gi|312144725|ref|NC_007116.5|DanioreriostrainTuebingenchromosome5,Zv9:29335280..29335340:+
53	gis-dre-mir-243	1.8	82 +/- 5%	0	9	9	0	0	no	0	hsa-miR-510	uacucaggaucgcuggucagcagug	ucccugcucagucuccuguuccgu	uacucaggaucgcuggucagcagugccucaaaggccuuuaccacuuuuugucuggcuugagcaucccugcucagucuccuguuccgu	gi|312144727|ref|NC_007114.5|DanioreriostrainTuebingenchromosome3,Zv9:58787346..58787433:-
54	gis-dre-mir-248	1.7	82 +/- 5%	0	7	7	0	0	no	0	hsa-miR-548az-5p	caaaaguguaccgaaccaaac	uagguuugguaugcuuuuauggc	uagguuugguaugcuuuuauggccguuuccacugucaaaaguguaccgaaccaaac	gi|312144710|ref|NC_007131.5|DanioreriostrainTuebingenchromosome20,Zv9:2480931..2480987:-
55	gis-dre-mir-229	1.4	82 +/- 5%	0	5	4	0	1	no	0	0	gacugugcucgaaauguugcaug	guguaacguuucaugcacaccggcc	guguaacguuucaugcacaccggccuuccucagacugugcucgaaauguugcaug	gi|312144723|ref|NC_007118.5|DanioreriostrainTuebingenchromosome7,Zv9:53209637..53209692:-
56	gis-dre-mir-307	1.1	82 +/- 5%	0	3	2	0	1	no	0	0	ucacaucgcacugcuucucgug	ugaguagcaaugcgauguggcu	ugaguagcaaugcgauguggcuguagcgucccaccagugaugucacaucgcacugcuucucgug	gi|312144710|ref|NC_007131.5|DanioreriostrainTuebingenchromosome20,Zv9:38028067..38028131:+
57	gis-dre-mir-68	1	82 +/- 5%	0	28	22	0	6	no	0	0	ucagcacucggacagccucuuc	aggcuguccgagugcugauagu	aggcuguccgagugcugauagucgugacauuaauguaauaucagcacucggacagccucuuc	gi|312144729|ref|NC_007112.5|DanioreriostrainTuebingenchromosome1,Zv9:10170922..10170984:-
58	gis-dre-mir-52	0.9	76 +/- 5%	0	22	22	0	0	no	0	0	ucagcacucggacagccucuuc	agaggcuguccgagugcugaua	agaggcuguccgagugcugauauuacauuaaugucacgacuaucagcacucggacagccucuuc	gi|312144729|ref|NC_007112.5|DanioreriostrainTuebingenchromosome1,Zv9:10170925..10170989:+
59	gis-dre-mir-380	0.8	76 +/- 5%	0	5	5	0	0	no	0	hsa-miR-802	aaguaacaagugucaagugacu	ucacuugacacuuguuacuuuu	aaguaacaagugucaagugacuggacaccaucgucacuugacacuuguuacuuuu	gi|312144708|ref|NC_007133.5|DanioreriostrainTuebingenchromosome22,Zv9:8785314..8785369:+
60	gis-dre-mir-402	0.8	76 +/- 5%	0	5	4	0	1	no	0	0	uaagugaacugagaaaaacagg	auguuucuccagcuugcugauu	auguuucuccagcuugcugauuuugcauuucugcucaaaucuaagugaacugagaaaaacagg	gi|312144719|ref|NC_007122.5|DanioreriostrainTuebingenchromosome11,Zv9:38501511..38501574:+
61	gis-dre-mir-381	0.7	76 +/- 5%	0	3	2	0	1	no	0	0	aacacggcuagugacugguca	cuccagucauggguugugugguu	aacacggcuagugacuggucaagguuuacuuucuucuccagucauggguugugugguu	gi|312144706|ref|NC_007135.5|DanioreriostrainTuebingenchromosome24,Zv9:41619808..41619866:+
62	gis-dre-mir-342	0.7	76 +/- 5%	0	3	2	0	1	no	0	0	ugaugugccucuccgaguaaa	uuacuuggaaggucacaucac	uuacuuggaaggucacaucaccaugaguaguuaagaauggguugaugaugugccucuccgaguaaa	gi|312144723|ref|NC_007118.5|DanioreriostrainTuebingenchromosome7,Zv9:33049423..33049489:-
63	gis-dre-mir-395	0.6	76 +/- 5%	0	4	3	0	1	no	0	0	gcccuaaaagcguaccguaacg	guacgguucacuuuuagauacc	guacgguucacuuuuagauaccuuuugacaguggaaacggcccuaaaagcguaccguaacg	gi|312144728|ref|NC_007113.5|DanioreriostrainTuebingenchromosome2,Zv9:19170175..19170236:+
64	gis-dre-mir-429	0.6	76 +/- 5%	0	14	14	0	0	no	0	0	aggcguaccuaaccgaacugu	gguuugguucgguaugccuuu	gguuugguucgguaugccuuuugacaguggaaacggcuauaaaggcguaccuaaccgaacugu	gi|312144721|ref|NC_007120.5|DanioreriostrainTuebingenchromosome9,Zv9:50938995..50939058:+
65	gis-dre-mir-422	0.6	76 +/- 5%	0	85	84	0	1	no	0	0	agacucuccaguacacuggcccu	gguguucugcugaguuuagcu	gguguucugcugaguuuagcuaggguuggaccuagacucuccaguacacuggcccu	gi|312144705|ref|NC_007136.5|DanioreriostrainTuebingenchromosome25,Zv9:1483900..1483956:+
66	gis-dre-mir-410	0.3	76 +/- 5%	0	14	14	0	0	no	0	0	ugaaccacagacgauuaccgcu	cguguaauuguuugugguuuaua	cguguaauuguuugugguuuauacgguguaggugaccauaugaaccacagacgauuaccgcu	gi|312144725|ref|NC_007116.5|DanioreriostrainTuebingenchromosome5,Zv9:17754687..17754749:+
67	gis-dre-mir-174	0.3	76 +/- 5%	0	15	15	0	0	no	0	0	cuauugaagucgaugggugcca	gcacccaucgacuuucauagua	gcacccaucgacuuucauaguauuuguuuucccuacuauugaagucgaugggugcca	gi|312144721|ref|NC_007120.5|DanioreriostrainTuebingenchromosome9,Zv9:45461464..45461521:+
68	gis-dre-mir-384	0.3	76 +/- 5%	0	20	20	0	0	no	0	0	uucuagaacauuuugucgugucu	acacgauacaauguucuagaaug	acacgauacaauguucuagaaugcugggauggccauucuagaacauuuugucgugucu	gi|312144725|ref|NC_007116.5|DanioreriostrainTuebingenchromosome5,Zv9:41522398..41522456:-
69	gis-dre-mir-391	0.3	76 +/- 5%	0	14	14	0	0	no	0	0	cuagugugggucaaccggcgc	gcugguuaacccacaccagca	gcugguuaacccacaccagcagaacccaccgcuucaugcuagugugggucaaccggcgc	gi|312144706|ref|NC_007135.5|DanioreriostrainTuebingenchromosome24,Zv9:43848600..43848659:-
70	gis-dre-mir-202	0.2	76 +/- 5%	0	15	15	0	0	no	0	0	caguuuacuuguucuuuucgu	ggggagaacauguaaacucugca	ggggagaacauguaaacucugcauagaaacgacauuuugugcaguuuacuuguucuuuucgu	gi|312144714|ref|NC_007127.5|DanioreriostrainTuebingenchromosome16,Zv9:34573228..34573290:+
71	gis-dre-mir-147	0.1	76 +/- 5%	0	35	35	0	0	no	0	0	cuguacgguucaguuugguaug	uaccgaaccguacuguaccgua	cuguacgguucaguuugguaugcauuuauggccguuuccacugucaaaagacauaccgaaccguacuguaccgua	gi|312122246|ref|NW_003336294.1|DanioreriostrainTuebingenunplacedgenomicscaffold,Zv9_NA834:48293..48368:-
72	gis-dre-mir-430	0.1	76 +/- 5%	0	19	19	0	0	no	0	0	uacaugagucaaugguuaccgg	uguagccauugacuucuauaguguuug	uguagccauugacuucuauaguguuuguuuuuccgacuacaugagucaaugguuaccgg	gi|312144715|ref|NC_007126.5|DanioreriostrainTuebingenchromosome15,Zv9:16080996..16081055:+
73	gis-dre-mir-225	0.1	76 +/- 5%	0	26	26	0	0	no	0	0	aacguccugcucagaacaaacaugc	gugaguguccugagugggaaacggg	gugaguguccugagugggaaacgggacagagaaacuguucugcuaacguccugcucagaacaaacaugc	gi|312144707|ref|NC_007134.5|DanioreriostrainTuebingenchromosome23,Zv9:2454117..2454186:+
74	gis-dre-mir-2	0.1	76 +/- 5%	0	12	12	0	0	no	0	0	augggaguugauggcuguuuuga	aaagcagccauugacauccagugg	aaagcagccauugacauccagugggaacuaaaaauacuaugggaguugauggcuguuuuga	gi|312144729|ref|NC_007112.5|DanioreriostrainTuebingenchromosome1,Zv9:54118261..54118322:+
75	gis-dre-mir-409	0.1	76 +/- 5%	0	14	14	0	0	no	0	0	ucaaaagguguaccggaccguac	ucgguuugguaggcuuuuauggcu	ucgguuugguaggcuuuuauggcuguuuccacugucaaaagguguaccggaccguac	gi|312144718|ref|NC_007123.5|DanioreriostrainTuebingenchromosome12,Zv9:14469176..14469233:+
76	gis-dre-mir-148	0.1	76 +/- 5%	0	37	37	0	0	no	0	0	cuguacgguucaguuugguaug	uaccaaaccgaaccguaucaua	cuguacgguucaguuugguauguuuccacugucaaaaggcguaccaaaccgaaccguaucaua	gi|312144725|ref|NC_007116.5|DanioreriostrainTuebingenchromosome5,Zv9:15697394..15697457:-
77	gis-dre-mir-363	0.1	76 +/- 5%	0	5	5	0	0	no	0	hsa-miR-4531	uuggagaaaggauuuccugaac	ugaggauccucucucgca	uuggagaaaggauuuccugaacaaaggaagauguguuuguugaggauccucucucgca	gi|312144713|ref|NC_007128.5|DanioreriostrainTuebingenchromosome17,Zv9:10130711..10130769:+
78	gis-dre-mir-34	0	76 +/- 5%	0	14	11	1	2	no	0	0	ggcucgugcagaggugucgugg	acuugaggcaggugugcaugagcggcgc	acuugaggcaggugugcaugagcggcgccgaggaaacgcugguucugaaggagguggcucgugcagaggugucgugg	gi|312144722|ref|NC_007119.5|DanioreriostrainTuebingenchromosome8,Zv9:47769360..47769437:-
79	gis-dre-mir-451	0	76 +/- 5%	0	17	17	0	0	no	0	0	ugagccacugauguccauagu	uauggaagucuguggcugcuuu	ugagccacugauguccauaguaggaacaaaaaaauacuauggaagucuguggcugcuuu	gi|312144713|ref|NC_007128.5|DanioreriostrainTuebingenchromosome17,Zv9:26983474..26983533:+
80	gis-dre-mir-398	0	76 +/- 5%	0	6	2	0	4	no	0	hsa-miR-4666b	augcaugucaaugguuaucagu	gauaaccaucgauguccauagg	gauaaccaucgauguccauagguuuuauuuuuccaucuaugcaugucaaugguuaucagu	gi|312144708|ref|NC_007133.5|DanioreriostrainTuebingenchromosome22,Zv9:22218030..22218090:-
81	gis-dre-mir-396	0	76 +/- 5%	0	127	126	0	1	no	0	0	ugcgcaugcgugaacuuuguacc	agugcaaaguuuaacaugcgcg	agugcaaaguuuaacaugcgcgcugugugugucagcugugugcgcaugcgugaacuuuguacc	gi|312144710|ref|NC_007131.5|DanioreriostrainTuebingenchromosome20,Zv9:21422143..21422206:+
82	gis-dre-mir-144	0	76 +/- 5%	0	5	5	0	0	no	0	hsa-miR-543	caacauucagcugaucucugggu	cuggagaucagcagaauggauuc	cuggagaucagcagaauggauucaguauugguaaaccucaacauucagcugaucucugggu	gi|312144711|ref|NC_007130.5|DanioreriostrainTuebingenchromosome19,Zv9:17863073..17863134:-
83	gis-dre-mir-392	0	76 +/- 5%	0	22	22	0	0	no	0	0	ucaucccgaaagcaccucccucc	aggagguggagucgggacacggcc	aggagguggagucgggacacggccaggcuuguuaggaaugucaucccgaaagcaccucccucc	gi|312144727|ref|NC_007114.5|DanioreriostrainTuebingenchromosome3,Zv9:55339930..55339993:-
84	gis-dre-mir-49	0	76 +/- 5%	0	17	17	0	0	no	0	0	agagagaaaugucuauggcuug	agucgcugaugauuaucuuggc	agagagaaaugucuauggcuuggguggcuggagucgcugaugauuaucuuggc	gi|312144706|ref|NC_007135.5|DanioreriostrainTuebingenchromosome24,Zv9:33339163..33339216:-

## Sheet: Female_Liver
Female Liver Novel miRNAs details
S.No	ID	miRDeep2 score	estimated probability that the miRNA candidate is a true positive	rfam alert	total read count	mature read count	loop read count	star read count	significant randfold p-value	miRBase miRNA	example miRBase miRNA with the same seed	consensus mature sequence	consensus star sequence	consensus precursor sequence	precursor coordinate
1	gis-dre-mir-393	58.6	97 +/- 7%	0	117	116	0	1	no	0	0	ucugguccugucuuggcuuac	agggccaugacggaaaucagccu	agggccaugacggaaaucagccuguguucuuuaagguucucucugguccugucuuggcuuac	gi|312144711|ref|NC_007130.5|DanioreriostrainTuebingenchromosome19,Zv9:1617052..1617114:+
2	gis-dre-mir-417	41.6	97 +/- 7%	0	83	79	0	4	no	0	0	gacuuggucuaagcuccucagu	ugaggaguuuagagcaaguaaa	gacuuggucuaagcuccucagugugaugauuaaaccugaggaguuuagagcaaguaaa	gi|312122346|ref|NW_003040930.2|DanioreriostrainTuebingenunplacedgenomicscaffold,Zv9_scaffold3487:171756..171814:+
3	gis-dre-mir-383	21.5	97 +/- 7%	0	37	35	0	2	no	0	hsa-miR-3688-3p	aauggaaauacucgcugauacu	uauaagccaguauuuccgaua	aauggaaauacucgcugauacugcaagaauuguggcaucgguauaagccaguauuuccgaua	gi|312144728|ref|NC_007113.5|DanioreriostrainTuebingenchromosome2,Zv9:56905296..56905358:-
4	gis-dre-mir-433	20.7	97 +/- 7%	0	41	40	0	1	no	0	0	ugaacgcuagaugggauacagc	uguauccuaucuggacuucaca	uguauccuaucuggacuucacagucuccugcagcauggugaacgcuagaugggauacagc	gi|312144728|ref|NC_007113.5|DanioreriostrainTuebingenchromosome2,Zv9:17203990..17204050:-
5	gis-dre-mir-453	19.3	97 +/- 7%	0	39	38	0	1	no	0	0	uguaccaugcugguagccagu	cugguaaccagcguugugccc	uguaccaugcugguagccaguaugaaauagggcuugcugguaaccagcguugugccc	gi|312144706|ref|NC_007135.5|DanioreriostrainTuebingenchromosome24,Zv9:10720305..10720362:-
6	gis-dre-mir-456	16.3	97 +/- 7%	0	34	33	0	1	no	0	0	uguugcuauugaccuccauagu	gauagaagucauuaguuacggg	uguugcuauugaccuccauaguguguuuuuuuuuucuacgauagaagucauuaguuacggg	gi|312144729|ref|NC_007112.5|DanioreriostrainTuebingenchromosome1,Zv9:16645157..16645218:+
7	gis-dre-mir-447	10	97 +/- 7%	0	21	16	0	5	no	0	0	ucaucccucugcucuauccccu	ggauuagggcauaaggaugagc	ucaucccucugcucuauccccuucaaagggacccuccaaagggauuagggcauaaggaugagc	gi|312144710|ref|NC_007131.5|DanioreriostrainTuebingenchromosome20,Zv9:37855741..37855804:+
8	gis-dre-mir-192	9.5	97 +/- 6%	0	19	14	0	5	no	0	0	ggauagaaucagccgagcgggg	ccgcuccgcugauucugucagu	ggauagaaucagccgagcggggagcgcucucucuacccgcuccgcugauucugucagu	gi|312144725|ref|NC_007116.5|DanioreriostrainTuebingenchromosome5,Zv9:9395837..9395895:+
9	gis-dre-mir-6	8.9	97 +/- 5%	0	12	11	0	1	no	0	ola-miR-338-5p	aacaacaugucacucuaggcu	ucuagagcaacauguuguuaa	aacaacaugucacucuaggcuagagcgcuaucugcaguucaaaacuagucuagagcaacauguuguuaa	gi|312144716|ref|NC_007125.5|DanioreriostrainTuebingenchromosome14,Zv9:53559679..53559748:+
10	gis-dre-mir-331	7.6	97 +/- 5%	0	17	15	0	2	no	0	0	uguagcacugugauacuggcugu	uaggcauaucgcacugcuauga	uguagcacugugauacuggcuguauaucgauacaguauauaggcauaucgcacugcuauga	gi|312144722|ref|NC_007119.5|DanioreriostrainTuebingenchromosome8,Zv9:1885578..1885639:-
11	gis-dre-mir-55	7	97 +/- 5%	0	17	6	0	11	no	0	0	agaucuacuuugauuguucaga	ugauuggucaaauaggucuaca	agaucuacuuugauuguucagaugacucugcucugcucugauuggucaaauaggucuaca	gi|312144707|ref|NC_007134.5|DanioreriostrainTuebingenchromosome23,Zv9:934370..934430:-
12	gis-dre-mir-114	5	96 +/- 5%	0	118	118	0	0	no	0	hsa-miR-4660	cgcagcucugcucaaauggcu	ccauuugggcagagcugagcu	ccauuugggcagagcugagcuccagugaggggcucaugcucccccuggcuggagcgcagcucugcucaaauggcu	gi|312144713|ref|NC_007128.5|DanioreriostrainTuebingenchromosome17,Zv9:23402830..23402905:+
13	gis-dre-mir-100	3.4	88 +/- 10%	0	47	47	0	0	no	0	hsa-miR-4796-3p	caaagugggucggagagcuguu	caguuccccguccuguugguguu	caguuccccguccuguugguguuguaauuuuagucuuaacaaagugggucggagagcuguu	gi|312144711|ref|NC_007130.5|DanioreriostrainTuebingenchromosome19,Zv9:5540480..5540541:+
14	gis-dre-mir-162	3.1	88 +/- 10%	0	23	6	0	17	no	0	hsa-miR-3714	uaaggcagagcggccggaugugccu	gaagcauccuuuguccucugcccccgg	gaagcauccuuuguccucugcccccggagcccgagcccuaaggcagagcggccggaugugccu	gi|312144709|ref|NC_007132.5|DanioreriostrainTuebingenchromosome21,Zv9:34864881..34864944:+
15	gis-dre-mir-300	2.9	89 +/- 7%	0	11	10	0	1	no	0	0	gugaggaugacuguaaccguucugg	ugaacgugguacagaggagucuaacgc	ugaacgugguacagaggagucuaacgcggguccagagaugagugaggaugacuguaaccguucugg	gi|312121833|ref|NW_003336707.1|DanioreriostrainTuebingenunplacedgenomicscaffold,Zv9_NA250:14200..14266:-
16	gis-dre-mir-296	2.9	89 +/- 7%	0	14	14	0	0	no	0	hsa-miR-4679	ucugugauuuuggugaugugaa	cacuucaccagcauuacaauaa	ucugugauuuuggugaugugaacugaauuuacuuucacuucaccagcauuacaauaa	gi|312144710|ref|NC_007131.5|DanioreriostrainTuebingenchromosome20,Zv9:38833599..38833656:-
17	gis-dre-mir-324	2.8	89 +/- 7%	0	11	11	0	0	no	0	hsa-miR-509-3p	ugauuggucaaauaggucuaca	uggaucuacauugguuaga	uggaucuacauugguuagagcacucuacugugauuggucuuuugacuuugcucugcucugauuggucaaauaggucuaca	gi|312144707|ref|NC_007134.5|DanioreriostrainTuebingenchromosome23,Zv9:934197..934277:-
18	gis-dre-mir-324	2.8	89 +/- 7%	0	11	11	0	0	no	0	hsa-miR-509-3p	ugauuggucaaauaggucuaca	uggaucuacauugguuaga	uggaucuacauugguuagagcacucuacugugauuggucuuuugacuuugcucugcucugauuggucaaauaggucuaca	gi|312144707|ref|NC_007134.5|DanioreriostrainTuebingenchromosome23,Zv9:934047..934127:-
19	gis-dre-mir-405	2.8	89 +/- 7%	0	11	11	0	0	no	0	ola-miR-338-5p	aacaacaugucacucuaggcu	ccuagagugucaacugcuguuca	ccuagagugucaacugcuguucaaaacuagacuaguuuaacaacaugucacucuaggcu	gi|312144716|ref|NC_007125.5|DanioreriostrainTuebingenchromosome14,Zv9:53559641..53559700:+
20	gis-dre-mir-437	2.6	89 +/- 7%	0	9	9	0	0	no	0	hsa-miR-548az-5p	caaaaguguaccgaaccaaacc	uucgguuugguacgcuuuuauggc	uucgguuugguacgcuuuuauggccguuuccacugucaaaaguguaccgaaccaaacc	gi|312144719|ref|NC_007122.5|DanioreriostrainTuebingenchromosome11,Zv9:12855204..12855262:+
21	gis-dre-mir-413	2.6	89 +/- 7%	0	7	6	0	1	no	0	0	cuccaaccuugaucaagcagcu	cugauugaacaggguuggaagu	cuccaaccuugaucaagcagcucaauaauaauuacagacggcugauugaacaggguuggaagu	gi|312144720|ref|NC_007121.5|DanioreriostrainTuebingenchromosome10,Zv9:11112706..11112769:-
22	gis-dre-mir-376	2.6	89 +/- 7%	0	9	9	0	0	no	0	hsa-miR-659-3p	uuugguucgguucgcuuuugac	uaaaagcguaccaaaccgaacc	uuugguucgguucgcuuuugacaguggaaacggccauaaaagcguaccaaaccgaacc	gi|312144728|ref|NC_007113.5|DanioreriostrainTuebingenchromosome2,Zv9:17188569..17188627:-
23	gis-dre-mir-161	2.6	89 +/- 7%	0	15	6	0	9	no	0	hsa-miR-3714	uaaggcagagcggccggaugugccu	gaagcauccuuuguccucugccccc	gaagcauccuuuguccucugcccccgaagcccgagcccuaaggcagagcggccggaugugccu	gi|312144709|ref|NC_007132.5|DanioreriostrainTuebingenchromosome21,Zv9:34863007..34863070:+
24	gis-dre-mir-435	2.5	89 +/- 7%	0	9	9	0	0	no	0	hsa-miR-548az-5p	caaaaguguaccgaaccaaacc	uucgguucgguacgcuuuuauggc	uucgguucgguacgcuuuuauggccguuuccacugucaaaaguguaccgaaccaaacc	gi|312121861|ref|NW_003336679.1|DanioreriostrainTuebingenunplacedgenomicscaffold,Zv9_NA409:30243..30301:+
25	gis-dre-mir-284	1.9	88 +/- 6%	0	19	19	0	0	no	0	hsa-miR-4766-5p	ucugaaagcauagugccauggacc	accuugaauuauguauccggagu	ucugaaagcauagugccauggaccuuucuggagaccuugaauuauguauccggagu	gi|312144723|ref|NC_007118.5|DanioreriostrainTuebingenchromosome7,Zv9:162504..162560:-
26	gis-dre-mir-448	1.9	88 +/- 6%	0	19	19	0	0	no	0	hsa-miR-4766-5p	ucugaaagcauagugccauggacc	accuugaauuauguaaccggagu	ucugaaagcauagugccauggaccuuucuggagaccuugaauuauguaaccggagu	gi|312144710|ref|NC_007131.5|DanioreriostrainTuebingenchromosome20,Zv9:55602329..55602385:-
27	gis-dre-mir-382	1.7	88 +/- 6%	0	8	8	0	0	no	0	hsa-miR-4427	ucugaauacacggacugcucc	aacagcccugaaauucagaca	aacagcccugaaauucagacagcugugcagugacuucaugucugaauacacggacugcucc	gi|312144721|ref|NC_007120.5|DanioreriostrainTuebingenchromosome9,Zv9:14238801..14238862:-
28	gis-dre-mir-3	1.5	88 +/- 6%	0	4	1	0	3	no	0	0	ugcagucacaguaaucagcuuu	aaagcugauuacugugacugc	aaagcugauuacugugacugcagcuuuuacagugugcacugcagucacaguaaucagcuuu	gi|312144712|ref|NC_007129.5|DanioreriostrainTuebingenchromosome18,Zv9:10374599..10374660:+
29	gis-dre-mir-440	1.2	88 +/- 6%	0	6	6	0	0	no	0	hsa-miR-5008-3p	ucugugcuaaacuuguuuaga	uaaacaaguuuagcacagacu	uaaacaaguuuagcacagacuuugaugucagcaaagucugugcuaaacuuguuuaga	gi|312144710|ref|NC_007131.5|DanioreriostrainTuebingenchromosome20,Zv9:5294712..5294769:-
30	gis-dre-mir-441	1.2	88 +/- 6%	0	6	6	0	0	no	0	hsa-miR-5008-3p	ucugugcuaaacuuguuuaga	uaaacaaguuuagcacagacu	uaaacaaguuuagcacagacuuugcugacaucaaagucugugcuaaacuuguuuaga	gi|312144710|ref|NC_007131.5|DanioreriostrainTuebingenchromosome20,Zv9:5294715..5294772:+
31	gis-dre-mir-342	1.1	88 +/- 6%	0	4	3	0	1	no	0	0	uuacuuggaaggucacaucac	ugaugugccucuccgaguaaa	uuacuuggaaggucacaucaccaugaguaguuaagaauggguugaugaugugccucuccgaguaaa	gi|312144723|ref|NC_007118.5|DanioreriostrainTuebingenchromosome7,Zv9:33049423..33049489:-
32	gis-dre-mir-312	1.1	88 +/- 6%	0	11	11	0	0	no	0	hsa-miR-509-3p	ugauuggucaaauaggucuaca	gcgacucugcuaugauuggucaga	ugauuggucaaauaggucuacauugauugaucaaaugacuacuuugcuaugauuggucuggcgacucugcuaugauuggucaga	gi|312144707|ref|NC_007134.5|DanioreriostrainTuebingenchromosome23,Zv9:934308..934392:-
33	gis-dre-mir-432	0.9	80 +/- 6%	0	26	26	0	0	no	0	0	ugaggucuagaugggauacagc	uguaucccaucuagacuucacu	uguaucccaucuagacuucacuucacugcaggagagggugaggucuagaugggauacagc	gi|312122242|ref|NW_003336298.1|DanioreriostrainTuebingenunplacedgenomicscaffold,Zv9_NA540:17190..17250:-
34	gis-dre-mir-311	0.7	80 +/- 6%	0	11	11	0	0	no	0	hsa-miR-509-3p	ugauuggucaaauaggucuaca	gcgacucugcuaggauugaucaga	ugauuggucaaauaggucuacauugauugaucaaaugacuacuuugcuaugauuggucuggcgacucugcuaggauugaucaga	gi|312144707|ref|NC_007134.5|DanioreriostrainTuebingenchromosome23,Zv9:933985..934069:-
35	gis-dre-mir-422	0.6	80 +/- 6%	0	45	45	0	0	no	0	0	agacucuccaguacacuggcccu	ggccgguguucugcugaguuuagcuag	ggccgguguucugcugaguuuagcuaggguuggaccuagacucuccaguacacuggcccu	gi|312144705|ref|NC_007136.5|DanioreriostrainTuebingenchromosome25,Zv9:1483896..1483956:+
36	gis-dre-mir-439	0.5	80 +/- 6%	0	6	5	0	1	no	0	hsa-miR-6509-3p	cuccacugcucugccuccccu	guugggggcaaucaguggagcu	guugggggcaaucaguggagcucaugcugcugcugcuccacugcucugccuccccu	gi|312144729|ref|NC_007112.5|DanioreriostrainTuebingenchromosome1,Zv9:31128255..31128311:+
37	gis-dre-mir-390	0.3	80 +/- 6%	0	12	12	0	0	no	0	0	uacuaagcaagucaguggucaca	uagccauugacuuucuuaguaug	uagccauugacuuucuuaguaugaaaaacaacuacuaagcaagucaguggucaca	gi|312144706|ref|NC_007135.5|DanioreriostrainTuebingenchromosome24,Zv9:31423022..31423077:+
38	gis-dre-mir-391	0.3	80 +/- 6%	0	16	16	0	0	no	0	0	cuagugugggucaaccggcgcu	agcugguuaacccacaccagca	agcugguuaacccacaccagcagaacccaccgcuucaugcuagugugggucaaccggcgcu	gi|312144706|ref|NC_007135.5|DanioreriostrainTuebingenchromosome24,Zv9:43848599..43848660:-
39	gis-dre-mir-442	0.3	80 +/- 6%	0	81	81	0	0	no	0	0	uaacguuucgagcccacugacug	gccguggacuugaaacguugca	uaacguuucgagcccacugacugucuuauaaagagccguggacuugaaacguugca	gi|312144706|ref|NC_007135.5|DanioreriostrainTuebingenchromosome24,Zv9:1848872..1848928:-
40	gis-dre-mir-410	0.3	80 +/- 6%	0	17	17	0	0	no	0	0	ugaaccacagacgauuaccgcu	cguguaauuguuugugguuuaua	cguguaauuguuugugguuuauacgguguaggugaccauaugaaccacagacgauuaccgcu	gi|312144725|ref|NC_007116.5|DanioreriostrainTuebingenchromosome5,Zv9:17754687..17754749:+
41	gis-dre-mir-400	0.2	80 +/- 6%	0	35	35	0	0	no	0	0	auguauaucgacacuggugagu	ccaccagugaugauauacagcc	auguauaucgacacuggugaguggagugccuuauugucccaccagugaugauauacagcc	gi|312144706|ref|NC_007135.5|DanioreriostrainTuebingenchromosome24,Zv9:7521389..7521449:+
42	gis-dre-mir-68	0.1	80 +/- 6%	0	10	6	0	4	no	0	0	ucagcacucggacagccucuuc	aggcuguccgagugcugauagu	aggcuguccgagugcugauagucgugacauuaauguaauaucagcacucggacagccucuuc	gi|312144729|ref|NC_007112.5|DanioreriostrainTuebingenchromosome1,Zv9:10170922..10170984:-
43	gis-dre-mir-428	0	80 +/- 6%	0	5	5	0	0	no	0	ccr-miR-7133	uaguuugauucacagcacaaga	ugguguuguguguuaaacugua	ugguguuguguguuaaacuguauuccuaaacaacaucuauaguuugauucacagcacaaga	gi|312144722|ref|NC_007119.5|DanioreriostrainTuebingenchromosome8,Zv9:10565105..10565166:+
44	gis-dre-mir-174	0	80 +/- 6%	0	11	11	0	0	no	0	0	cuauugaagucgaugggugcca	gcacccaucgacuuucauagua	gcacccaucgacuuucauaguauuuguuuucccuacuauugaagucgaugggugcca	gi|312144721|ref|NC_007120.5|DanioreriostrainTuebingenchromosome9,Zv9:45461464..45461521:+
45	gis-dre-mir-396	0	80 +/- 6%	0	68	68	0	0	no	0	0	ugcgcaugcgugaacuuuguacc	ugcaaaguuuaacaugcgcgcu	ugcaaaguuuaacaugcgcgcugugugugucagcugugugcgcaugcgugaacuuuguacc	gi|312144710|ref|NC_007131.5|DanioreriostrainTuebingenchromosome20,Zv9:21422145..21422206:+
46	gis-dre-mir-392	0	80 +/- 6%	0	12	12	0	0	no	0	0	ucaucccgaaagcaccucccuc	ggagguggagucgggacacggcc	ggagguggagucgggacacggccaggcuuguuaggaaugucaucccgaaagcaccucccuc	gi|312144727|ref|NC_007114.5|DanioreriostrainTuebingenchromosome3,Zv9:55339931..55339992:-
47	gis-dre-mir-379	0	80 +/- 6%	0	27	27	0	0	no	0	0	ugcauaauuagggucucgcu	aaagauccuaauuaugccac	aaagauccuaauuaugccacacaucgucguuuguugcauaauuagggucucgcu	gi|312144726|ref|NC_007115.5|DanioreriostrainTuebingenchromosome4,Zv9:18384191..18384245:-

## Sheet: Ovary
Ovary Novel miRNAs details
S.No	ID	miRDeep2 score	estimated probability that the miRNA candidate is a true positive	rfam alert	total read count	mature read count	loop read count	star read count	significant randfold p-value	miRBase miRNA	example miRBase miRNA with the same seed	consensus mature sequence	consensus star sequence	consensus precursor sequence	precursor coordinate
1	gis-dre-mir-412	383.3	52 +/- 18%	-	754	752	0	2	no	-	-	uacuccuuggauguugacugga	uagucacauuugggcgaguucu	uagucacauuugggcgaguucuuuguucaucuugaauucaugguacuccuuggauguugacugga	gi|312144713|ref|NC_007128.5|DanioreriostrainTuebingenchromosome17,Zv9:53935865..53935930:+
2	gis-dre-mir-448	268.8	52 +/- 18%	-	525	524	0	1	no	-	hsa-miR-4766-5p	ucugaaagcauagugccauggacc	gaccuugaauuauguaaccggaguuaagu	ucugaaagcauagugccauggaccuuucuggagaccuugaauuauguaaccggaguuaagu	gi|312144710|ref|NC_007131.5|DanioreriostrainTuebingenchromosome20,Zv9:55602324..55602385:-
3	gis-dre-mir-393	254.9	52 +/- 18%	-	502	501	0	1	no	-	-	ucugguccugucuuggcuuaca	agggccaugacggaaaucagccu	agggccaugacggaaaucagccuguguucuuuaagguucucucugguccugucuuggcuuaca	gi|312144711|ref|NC_007130.5|DanioreriostrainTuebingenchromosome19,Zv9:1617052..1617115:+
4	gis-dre-mir-438	189.2	52 +/- 18%	-	371	363	0	8	no	-	hsa-miR-26b-3p	ucuguucuaaggcaccuaguuuagc	guugaaaucaaagguggcuaguugggca	guugaaaucaaagguggcuaguugggcagcccaucucuguucuaaggcaccuaguuuagc	gi|312144727|ref|NC_007114.5|DanioreriostrainTuebingenchromosome3,Zv9:51827738..51827798:+
5	gis-dre-mir-394	182.5	52 +/- 18%	-	361	354	0	7	no	-	-	ucaugucgcuggacuguagaagccu	aguaccugcgaaugcuuggccaugagugu	aguaccugcgaaugcuuggccaugaguguuucuugcugcacuaggacuuacucaugucgcuggacuguagaagccu	gi|312144729|ref|NC_007112.5|DanioreriostrainTuebingenchromosome1,Zv9:34572262..34572338:-
6	gis-dre-mir-137	168.6	52 +/- 18%	-	338	332	5	1	no	-	-	uaaugauguacugaacggaaugccu	cucuuccuucuacgucauuaaaccgcg	cucuuccuucuacgucauuaaaccgcggagaagcaccacauugucgaaaguuuaaugauguacugaacggaaugccu	gi|312122313|ref|NW_001878267.3|DanioreriostrainTuebingenunplacedgenomicscaffold,Zv9_scaffold3520:395005..395082:-
7	gis-dre-mir-305	144.7	52 +/- 18%	-	286	198	0	88	no	-	-	ucuauccacccguccaucuucugg	ugagagaugcgacgacguguugggagc	ugagagaugcgacgacguguugggagcccuauggaggaaucuauccacccguccaucuucugg	gi|312144727|ref|NC_007114.5|DanioreriostrainTuebingenchromosome3,Zv9:5960324..5960387:+
8	gis-dre-mir-396	62.9	52 +/- 18%	-	125	120	0	5	no	-	-	ugcgcaugcgugaacuuuguacc	ugcaaaguuuaacaugcgcgcu	ugcaaaguuuaacaugcgcgcugugugugucagcugugugcgcaugcgugaacuuuguacc	gi|312144710|ref|NC_007131.5|DanioreriostrainTuebingenchromosome20,Zv9:21422145..21422206:+
9	gis-dre-mir-262	61.2	52 +/- 18%	-	124	123	0	1	no	-	-	ucaggaaucauggggguuggaccg	uccuuguucagguggaggugauggag	ucaggaaucauggggguuggaccgcgguaugguccuuguucagguggaggugauggag	gi|312144717|ref|NC_007124.5|DanioreriostrainTuebingenchromosome13,Zv9:49316431..49316489:-
10	gis-dre-mir-262	61.2	52 +/- 18%	-	124	123	0	1	no	-	-	ucaggaaucauggggguuggaccg	uccuuguucagguggaggugauggag	ucaggaaucauggggguuggaccgcgguaugguccuuguucagguggaggugauggag	gi|312144724|ref|NC_007117.5|DanioreriostrainTuebingenchromosome6,Zv9:49093046..49093104:-
11	gis-dre-mir-262	61	52 +/- 18%	-	124	123	0	1	no	-	-	ucaggaaucauggggguuggaccg	uccuuguucagguggaggugauggag	ucaggaaucauggggguuggaccgcgguaugguccuuguucagguggaggugauggag	gi|312144705|ref|NC_007136.5|DanioreriostrainTuebingenchromosome25,Zv9:19282282..19282340:+
12	gis-dre-mir-271	51.9	52 +/- 18%	-	108	107	0	1	no	-	-	ucugagaucuccugccggcaccca	ucauguccgaggauaaucucuuugcagag	ucauguccgaggauaaucucuuugcagaggaugacgcccuccuugccaaggcuccucugagaucuccugccggcaccca	gi|312144715|ref|NC_007126.5|DanioreriostrainTuebingenchromosome15,Zv9:9767737..9767816:+
13	gis-dre-mir-424	45.8	52 +/- 18%	-	84	60	0	24	no	-	hsa-miR-4638-3p	gcuggacauuugcgcaagcaau	ugcaugcauaaauguccgguaa	gcuggacauuugcgcaagcaauuuuaucucuaaaauugcaugcauaaauguccgguaa	gi|312144721|ref|NC_007120.5|DanioreriostrainTuebingenchromosome9,Zv9:2259314..2259372:-
14	gis-dre-mir-75	30.9	52 +/- 18%	-	62	61	0	1	no	-	-	ugcugguuuuuuuccgggggagccu	aguucaggagggagacagcucu	aguucaggagggagacagcucuggggaaaaagcuguuccucagucugcugguuuuuuuccgggggagccu	gi|312144716|ref|NC_007125.5|DanioreriostrainTuebingenchromosome14,Zv9:19352264..19352334:-
15	gis-dre-mir-453	24.9	52 +/- 18%	-	50	49	0	1	no	-	-	uguaccaugcugguagccagua	cugguaaccagcguugugcccc	uguaccaugcugguagccaguaugaaauagggcuugcugguaaccagcguugugcccc	gi|312144706|ref|NC_007135.5|DanioreriostrainTuebingenchromosome24,Zv9:10720304..10720362:-
16	gis-dre-mir-442	17.9	52 +/- 18%	-	36	33	0	3	no	-	-	uaacguuucgagcccacugacu	ccguggacuugaaacguugca	uaacguuucgagcccacugacugucuuauaaagagccguggacuugaaacguugca	gi|312144706|ref|NC_007135.5|DanioreriostrainTuebingenchromosome24,Zv9:1848872..1848928:-
17	gis-dre-mir-240	15.7	52 +/- 18%	-	38	34	3	1	no	-	-	caacgucaaaaggaggauuauggcu	uacaugaacagucuugacagagccaca	uacaugaacagucuugacagagccacaggagucaccugcugaaaggagggaugcagacugcucaacgucaaaaggaggauuauggcu	gi|312144710|ref|NC_007131.5|DanioreriostrainTuebingenchromosome20,Zv9:47437754..47437841:-
18	gis-dre-mir-258	8.8	53 +/- 18%	-	40	38	0	2	no	-	-	ucacaauguagaucuauagauaugu	acaaguagaauagccagugugagguc	ucacaauguagaucuauagauauguacagagcaacaaguagaauagccagugugagguc	gi|312144720|ref|NC_007121.5|DanioreriostrainTuebingenchromosome10,Zv9:3316806..3316865:+
19	gis-dre-mir-255	5.2	56 +/- 16%	-	17	16	0	1	no	-	-	uauugacgcauuccuuucguaggug	aucuaugauagaggaugacguuuaaccauu	uauugacgcauuccuuucguaggugacaucuaauguauaaaucuaugauagaggaugacguuuaaccauu	gi|312144716|ref|NC_007125.5|DanioreriostrainTuebingenchromosome14,Zv9:17116154..17116224:+
20	gis-dre-mir-114	5	56 +/- 16%	-	20	20	0	0	no	-	hsa-miR-4660	cgcagcucugcucaaauggcu	ccauuugggcagagcugagcu	ccauuugggcagagcugagcuccagugaggggcucaugcucccccuggcuggagcgcagcucugcucaaauggcu	gi|312144713|ref|NC_007128.5|DanioreriostrainTuebingenchromosome17,Zv9:23402830..23402905:+
21	gis-dre-mir-100	3.5	50 +/- 15%	-	13	13	0	0	no	-	hsa-miR-4796-3p	caaagugggucggagagcuguu	caguuccccguccuguugguguu	caguuccccguccuguugguguuguaauuuuagucuuaacaaagugggucggagagcuguu	gi|312144711|ref|NC_007130.5|DanioreriostrainTuebingenchromosome19,Zv9:5540480..5540541:+
22	gis-dre-mir-428	3.3	50 +/- 15%	-	71	71	0	0	no	-	ccr-miR-7133	uaguuugauucacagcacaaga	ugguguuguguguuaaacugua	ugguguuguguguuaaacuguauuccuaaacaacaucuauaguuugauucacagcacaaga	gi|312144722|ref|NC_007119.5|DanioreriostrainTuebingenchromosome8,Zv9:10565105..10565166:+
23	gis-dre-mir-188	3	50 +/- 15%	-	28	20	8	0	no	-	hsa-miR-4769-5p	ugugggauuauggugucagacgg	gcugccacaugggccacagg	gcugccacaugggccacaggagugugccauuccacgcccuucgggacaucucggugggggaggagcuauugugggauuauggugucagacgg	gi|312144726|ref|NC_007115.5|DanioreriostrainTuebingenchromosome4,Zv9:34961455..34961547:-
24	gis-dre-mir-237	2.8	42 +/- 14%	-	19	19	0	0	no	-	hsa-miR-6513-5p	cuugggaugaucuggcucgcugga	uaaugggcugacaaaacagua	uaaugggcugacaaaacaguauagagauuuagcgcucacuggcugugcugaauuuuuaacuugggaugaucuggcucgcugga	gi|312122279|ref|NW_001879158.3|DanioreriostrainTuebingenunplacedgenomicscaffold,Zv9_scaffold3554:132118..132201:+
25	gis-dre-mir-153	2.5	42 +/- 14%	-	19	19	0	0	no	-	hsa-miR-6513-5p	cuugggaugaucuggcucgcugga	cagagggccauucauuccuuacc	cuugggaugaucuggcucgcuggaguacaaaguguuguggaagacuuaggugucagagggccauucauuccuuacc	gi|312144722|ref|NC_007119.5|DanioreriostrainTuebingenchromosome8,Zv9:47592837..47592913:+
26	gis-dre-mir-284	1.9	41 +/- 14%	-	524	524	0	0	no	-	hsa-miR-4766-5p	ucugaaagcauagugccauggacc	accuugaauuauguauccggagu	ucugaaagcauagugccauggaccuuucuggagaccuugaauuauguauccggagu	gi|312144723|ref|NC_007118.5|DanioreriostrainTuebingenchromosome7,Zv9:162504..162560:-
27	gis-dre-mir-120	1.5	41 +/- 14%	-	117	116	1	0	no	-	hsa-miR-3669	ccggaauauagaguuggauugggcu	ccacaaccgauuguuuaauuuuugug	ccggaauauagaguuggauugggcucucagaguuggguaauccauggcaucaguagagaagccacaaccgauuguuuaauuuuugug	gi|312144718|ref|NC_007123.5|DanioreriostrainTuebingenchromosome12,Zv9:16254774..16254861:-
28	gis-dre-mir-110	1.3	41 +/- 14%	-	374	373	0	1	no	-	hsa-miR-4251	ucugagaaaugcuguaauuggugua	ccaccacugcaauuccaucaugaugaaaaa	ccaccacugcaauuccaucaugaugaaaaagaagucugagaaaugcuguaauuggugua	gi|312144726|ref|NC_007115.5|DanioreriostrainTuebingenchromosome4,Zv9:28360279..28360338:-
29	gis-dre-mir-143	1.3	41 +/- 14%	-	16	12	0	4	no	-	-	cuggaacacaugcguuagcacagca	acaaugcuaaucgucaacagucuagu	cuggaacacaugcguuagcacagcaacacaaugcuaaucgucaacagucuagu	gi|312144708|ref|NC_007133.5|DanioreriostrainTuebingenchromosome22,Zv9:26782408..26782461:+
30	gis-dre-mir-68	1	41 +/- 14%	-	57	48	0	9	no	-	-	ucagcacucggacagccucuuc	aggcuguccgagugcugauagu	aggcuguccgagugcugauagucgugacauuaauguaauaucagcacucggacagccucuuc	gi|312144729|ref|NC_007112.5|DanioreriostrainTuebingenchromosome1,Zv9:10170922..10170984:-
31	gis-dre-mir-52	0.9	54 +/- 9%	-	48	48	0	0	no	-	-	ucagcacucggacagccucuuc	agaggcuguccgagugcugaua	agaggcuguccgagugcugauauuacauuaaugucacgacuaucagcacucggacagccucuuc	gi|312144729|ref|NC_007112.5|DanioreriostrainTuebingenchromosome1,Zv9:10170925..10170989:+
32	gis-dre-mir-26	0.7	54 +/- 9%	-	32	32	0	0	no	-	hsa-miR-3606-5p	auagugaauaugccuguuguguag	acacugaaaggguauguaaaucaccaaca	acacugaaaggguauguaaaucaccaacaguuacacaaaaaugaagcucauagugaauaugccuguuguguag	gi|312144711|ref|NC_007130.5|DanioreriostrainTuebingenchromosome19,Zv9:23999091..23999164:-
33	gis-dre-mir-27	0.7	54 +/- 9%	-	32	32	0	0	no	-	hsa-miR-3606-5p	auagugaauaugccuguuguguag	acacugaaaggguauguaaaucaccaaca	acacugaaaggguauguaaaucaccaacaguuacacacaaaugaagcucauagugaauaugccuguuguguag	gi|312144710|ref|NC_007131.5|DanioreriostrainTuebingenchromosome20,Zv9:12350803..12350876:-
34	gis-dre-mir-26	0.7	54 +/- 9%	-	32	32	0	0	no	-	hsa-miR-3606-5p	auagugaauaugccuguuguguag	acacugaaaggguauguaaaucaccaaca	acacugaaaggguauguaaaucaccaacaguuacacaaaaaugaagcucauagugaauaugccuguuguguag	gi|312144711|ref|NC_007130.5|DanioreriostrainTuebingenchromosome19,Zv9:23894364..23894437:-
35	gis-dre-mir-422	0.6	54 +/- 9%	-	22	22	0	0	no	-	-	agacucuccaguacacuggcccu	ggccgguguucugcugaguuuagcuag	ggccgguguucugcugaguuuagcuaggguuggaccuagacucuccaguacacuggcccu	gi|312144705|ref|NC_007136.5|DanioreriostrainTuebingenchromosome25,Zv9:1483896..1483956:+
36	gis-dre-mir-323	0.6	54 +/- 9%	-	21	21	0	0	no	-	-	ugcuugagaacgagggcucgccgg	ggcgcugcuugagggcgaaggcucg	ugcuugagaacgagggcucgccggcgcugcuugagggcgaaggcucgccggcgcugcuugagggcgaaggcucg	gi|312144716|ref|NC_007125.5|DanioreriostrainTuebingenchromosome14,Zv9:11132375..11132449:+
37	gis-dre-mir-297	0.5	54 +/- 9%	-	25	25	0	0	no	-	hsa-miR-4511	caagaacugaacggcuugugagggc	ucuuacuguugcucaauggaguu	ucuuacuguugcucaauggaguuggacaaugaagaaccgacaagaacugaacggcuugugagggc	gi|312144729|ref|NC_007112.5|DanioreriostrainTuebingenchromosome1,Zv9:32881440..32881505:+
38	gis-dre-mir-179	0.5	54 +/- 9%	-	21	21	0	0	no	-	-	ugcaaguccaaggagaguuuggccc	gccagggaccucuuagguggagggcaaa	gccagggaccucuuagguggagggcaaauggcccucuggggcccagacugcaaguccaaggagaguuuggccc	gi|312144716|ref|NC_007125.5|DanioreriostrainTuebingenchromosome14,Zv9:15947561..15947634:-
39	gis-dre-mir-408	0.4	54 +/- 9%	-	22	21	1	0	no	-	-	ugcuugagaacgagggcucgccgg	ggcacuuuggggcgaaggcucg	ggcacuuuggggcgaaggcucgccggcacuuuggggcgaaggcucgccggcgcugcuugagaacgagggcucgccgg	gi|312144716|ref|NC_007125.5|DanioreriostrainTuebingenchromosome14,Zv9:11132322..11132399:+
40	gis-dre-mir-410	0.4	54 +/- 9%	-	13	13	0	0	no	-	-	ugaaccacagacgauuaccgcu	cguguaauuguuugugguuuaua	cguguaauuguuugugguuuauacgguguaggugaccauaugaaccacagacgauuaccgcu	gi|312144725|ref|NC_007116.5|DanioreriostrainTuebingenchromosome5,Zv9:17754687..17754749:+
41	gis-dre-mir-408	0.4	54 +/- 9%	-	60	59	1	0	no	-	-	ugcuugagaacgagggcucgccgg	ggcacuuuggggcgaaggcucg	ggcacuuuggggcgaaggcucgccggcacuuuggggcgaaggcucgccggcgcugcuugagaacgagggcucgccgg	gi|312144716|ref|NC_007125.5|DanioreriostrainTuebingenchromosome14,Zv9:11132583..11132660:+
42	gis-dre-mir-384	0.3	54 +/- 9%	-	39	39	0	0	no	-	-	uucuagaacauuuugucguguc	cacgauacaauguucuagaaug	cacgauacaauguucuagaaugcugggauggccauucuagaacauuuugucguguc	gi|312144725|ref|NC_007116.5|DanioreriostrainTuebingenchromosome5,Zv9:41522399..41522455:-
43	gis-dre-mir-274	0.3	54 +/- 9%	-	25	25	0	0	no	-	-	uccaucuauuuggucuguucug	gcccaggccagauggaggagc	uccaucuauuuggucuguucugagcgacucuccagcccaggccagauggaggagc	gi|312144711|ref|NC_007130.5|DanioreriostrainTuebingenchromosome19,Zv9:39600616..39600671:+
44	gis-dre-mir-313	0.3	54 +/- 9%	-	19	19	0	0	no	-	-	ugcaaguccaaggagaguuuggccc	guaaucuuauguggggggcaag	ugcaaguccaaggagaguuuggccccucaguagcuugcuggguucaggguaaucuuauguggggggcaag	gi|312144724|ref|NC_007117.5|DanioreriostrainTuebingenchromosome6,Zv9:25962088..25962158:-
45	gis-dre-mir-245	0.2	54 +/- 9%	-	48	48	0	0	no	-	-	uguagacaugauacacucuaua	uagaguguaucaugucuacgua	uagaguguaucaugucuacguauguaaugaauauguguagacaugauacacucuaua	gi|312144722|ref|NC_007119.5|DanioreriostrainTuebingenchromosome8,Zv9:45274479..45274536:+
46	gis-dre-mir-147	0.1	54 +/- 9%	-	15	15	0	0	no	-	-	cuguacgguucaguuugguaug	uaccgaaccguacuguaccgua	cuguacgguucaguuugguaugcauuuauggccguuuccacugucaaaagacauaccgaaccguacuguaccgua	gi|312122246|ref|NW_003336294.1|DanioreriostrainTuebingenunplacedgenomicscaffold,Zv9_NA834:48293..48368:-
47	gis-dre-mir-411	0.1	54 +/- 9%	-	754	752	0	2	no	-	-	uacuccuuggauguugacugga	cuagucacauucaggcgagu	cuagucacauucaggcgaguucuuugauuauuuugaauucaugguacuccuuggauguugacugga	gi|312144728|ref|NC_007113.5|DanioreriostrainTuebingenchromosome2,Zv9:59732018..59732084:+
48	gis-dre-mir-341	0.1	54 +/- 9%	-	12	12	0	0	no	-	-	uguuauacacagacccggauuggcc	ccagucuguuuuuuggccgcgag	uguuauacacagacccggauuggccaaucgggaggaccgggagaguucccggugggccagucuguuuuuuggccgcgag	gi|312144712|ref|NC_007129.5|DanioreriostrainTuebingenchromosome18,Zv9:42624603..42624682:+
49	gis-dre-mir-445	0.1	54 +/- 9%	-	771	752	0	19	no	-	-	uacuccuuggauguugacugga	ucacauucaggugaguucuuug	ucacauucaggugaguucuuugauuaucuugaauucaugguacuccuuggauguugacugga	gi|312144709|ref|NC_007132.5|DanioreriostrainTuebingenchromosome21,Zv9:73968..74030:-
50	gis-dre-mir-417	0.1	54 +/- 9%	-	25	25	0	0	no	-	-	gacuuggucuaagcuccucagu	ugaggaguuuagagcaaguaaa	gacuuggucuaagcuccucagugugaugauuaaaccugaggaguuuagagcaaguaaa	gi|312122346|ref|NW_003040930.2|DanioreriostrainTuebingenunplacedgenomicscaffold,Zv9_scaffold3487:171756..171814:+
51	gis-dre-mir-447	0	54 +/- 9%	-	22	20	0	2	no	-	-	ucaucccucugcucuauccccu	agggauuagggcauaaggaug	ucaucccucugcucuauccccuucaaagggacccuccaaagggauuagggcauaaggaug	gi|312144710|ref|NC_007131.5|DanioreriostrainTuebingenchromosome20,Zv9:37855741..37855801:+
52	gis-dre-mir-138	0	54 +/- 9%	-	20	20	0	0	no	-	-	cugaagcaaaaacucgggccugg	aggccagacugcauuguugacgcg	cugaagcaaaaacucgggccuggauagaguucaggaaggccagacugcauuguugacgcg	gi|312144707|ref|NC_007134.5|DanioreriostrainTuebingenchromosome23,Zv9:42769913..42769973:-
53	gis-dre-mir-163	0	54 +/- 9%	-	18	14	4	0	no	-	-	uccgaggugaugccacgccggacu	gaagguagugagcugugccuuaaaac	gaagguagugagcugugccuuaaaacuggacuggguucuucaauagagccgggagaaguguccgaggugaugccacgccggacu	gi|312144706|ref|NC_007135.5|DanioreriostrainTuebingenchromosome24,Zv9:40420328..40420412:+
54	gis-dre-mir-250	0	54 +/- 9%	-	22	22	0	0	no	-	-	acuccuugaauguugacugga	uagucacauaugagugaguuc	uagucacauaugagugaguucuuuggucacauuggauuuauauaacuccuugaauguugacugga	gi|312144728|ref|NC_007113.5|DanioreriostrainTuebingenchromosome2,Zv9:42700..42765:-

## Sheet: Testis
Testis Novel miRNAs details
S.No	ID	miRDeep2 score	estimated probability that the miRNA candidate is a true positive	rfam alert	total read count	mature read count	loop read count	star read count	significant randfold p-value	miRBase miRNA	example miRBase miRNA with the same seed	consensus mature sequence	consensus star sequence	consensus precursor sequence	precursor coordinate
1	gis-dre-mir-244	2762.7	26 +/- 20%	-	5419	5337	0	82	no	-	hsa-miR-4257	ucagaggucccgauuguaaguuauu	uacuccaagucuguaaccuuugcaaauaca	uacuccaagucuguaaccuuugcaaauacaucagaggucccgauuguaaguuauu	gi|312144713|ref|NC_007128.5|DanioreriostrainTuebingenchromosome17,Zv9:50142409..50142464:+
2	gis-dre-mir-56	1399.1	26 +/- 20%	-	2748	2725	0	23	no	-	-	guagaucgacggggacuugacccuu	agauucaucacgacugacgguguacga	agauucaucacgacugacgguguacgacggaggaguagaucgacggggacuugacccuu	gi|312144706|ref|NC_007135.5|DanioreriostrainTuebingenchromosome24,Zv9:10198879..10198938:+
3	gis-dre-mir-291	648.9	26 +/- 20%	-	1283	1277	5	1	no	-	-	ucugauaguauugugcucugggccu	aaaccagguauaauaauuauugcga	ucugauaguauugugcucugggccuguaaaaacaaagagcuuaaagcaagcuucaacagaaaaccagguauaauaauuauugcga	gi|312144725|ref|NC_007116.5|DanioreriostrainTuebingenchromosome5,Zv9:53967308..53967393:+
4	gis-dre-mir-253	267.8	26 +/- 20%	-	553	550	0	3	no	-	-	uguacucuguuuguaagaauauu	uaucuugauaaaauauauccugcaagu	uaucuugauaaaauauauccugcaaguugaccuuuaaaauggucuuuaacuguacucuguuuguaagaauauu	gi|312144705|ref|NC_007136.5|DanioreriostrainTuebingenchromosome25,Zv9:26960909..26960982:-
5	gis-dre-mir-253	267.8	26 +/- 20%	-	553	550	0	3	no	-	-	uguacucuguuuguaagaauauu	uaucuugauaaaauauauccugcaagu	uaucuugauaaaauauauccugcaaguugaccuuuaaaauggucuuuaacuguacucuguuuguaagaauauu	gi|312144705|ref|NC_007136.5|DanioreriostrainTuebingenchromosome25,Zv9:26873404..26873477:-
6	gis-dre-mir-384	236.1	26 +/- 20%	-	464	462	0	2	no	-	-	uucuagaacauuuugucgugucu	acacgauacaauguucuagaaugcug	acacgauacaauguucuagaaugcugggauggccauucuagaacauuuugucgugucu	gi|312144725|ref|NC_007116.5|DanioreriostrainTuebingenchromosome5,Zv9:41522398..41522456:-
7	gis-dre-mir-396	136.8	26 +/- 20%	-	270	269	0	1	no	-	-	ugcgcaugcgugaacuuuguacc	ugcaaaguuuaacaugcgcgcug	ugcaaaguuuaacaugcgcgcugugugugucagcugugugcgcaugcgugaacuuuguacc	gi|312144710|ref|NC_007131.5|DanioreriostrainTuebingenchromosome20,Zv9:21422145..21422206:+
8	gis-dre-mir-442	54.6	26 +/- 20%	-	108	106	0	2	no	-	-	uaacguuucgagcccacugacug	ccguggacuugaaacguugca	uaacguuucgagcccacugacugucuuauaaagagccguggacuugaaacguugca	gi|312144706|ref|NC_007135.5|DanioreriostrainTuebingenchromosome24,Zv9:1848872..1848928:-
9	gis-dre-mir-238	45.6	26 +/- 20%	-	105	100	0	5	no	-	-	uaauuuccacauugggucauuucug	uacauggacaucaguaauggaauuauuugg	uaauuuccacauugggucauuucugaacaugacuguuuacauggacaucaguaauggaauuauuugg	gi|312144725|ref|NC_007116.5|DanioreriostrainTuebingenchromosome5,Zv9:1010924..1010991:-
10	gis-dre-mir-269	21.3	26 +/- 20%	-	44	37	0	7	no	-	-	ucuugaaaugucuuggccguccgug	ucauggcccugaugucuucggaaugaa	ucauggcccugaugucuucggaaugaagcuuggugacuuuggucaucuugaaaugucuuggccguccgug	gi|312144715|ref|NC_007126.5|DanioreriostrainTuebingenchromosome15,Zv9:1034647..1034717:+
11	gis-dre-mir-447	19.1	26 +/- 20%	-	39	38	0	1	no	-	-	ucaucccucugcucuauccccu	ggauuagggcauaaggaugagc	ucaucccucugcucuauccccuucaaagggacccuccaaagggauuagggcauaaggaugagc	gi|312144710|ref|NC_007131.5|DanioreriostrainTuebingenchromosome20,Zv9:37855741..37855804:+
12	gis-dre-mir-239	11.2	26 +/- 20%	-	51	49	0	2	no	-	-	uacacuggguuuagauuuucugag	uuagaccagauuauaccagacacauua	uacacuggguuuagauuuucugagguaaauuagaccagauuauaccagacacauua	gi|312144710|ref|NC_007131.5|DanioreriostrainTuebingenchromosome20,Zv9:3170998..3171054:-
13	gis-dre-mir-417	7.5	34 +/- 20%	-	16	14	0	2	no	-	-	gacuuggucuaagcuccucagu	ugaggaguuuagagcaaguaaa	gacuuggucuaagcuccucagugugaugauuaaaccugaggaguuuagagcaaguaaa	gi|312122346|ref|NW_003040930.2|DanioreriostrainTuebingenunplacedgenomicscaffold,Zv9_scaffold3487:171756..171814:+
14	gis-dre-mir-400	7	34 +/- 20%	-	15	14	0	1	no	-	-	auguauaucgacacuggugagu	cccaccagugaugauauacagc	auguauaucgacacuggugaguggagugccuuauugucccaccagugaugauauacagc	gi|312144706|ref|NC_007135.5|DanioreriostrainTuebingenchromosome24,Zv9:7521389..7521448:+
15	gis-dre-mir-381	6.3	38 +/- 19%	-	14	11	0	3	no	-	-	aacacggcuagugacugguca	cuccagucauggguuguguggu	aacacggcuagugacuggucaagguuuacuuucuucuccagucauggguuguguggu	gi|312144706|ref|NC_007135.5|DanioreriostrainTuebingenchromosome24,Zv9:41619808..41619865:+
16	gis-dre-mir-424	3.8	43 +/- 16%	-	24	20	0	4	no	-	hsa-miR-4638-3p	gcuggacauuugcgcaagcaau	auugcaugcauaaauguccggu	gcuggacauuugcgcaagcaauuuuaucucuaaaauugcaugcauaaauguccggu	gi|312144721|ref|NC_007120.5|DanioreriostrainTuebingenchromosome9,Zv9:2259316..2259372:-
17	gis-dre-mir-406	3.5	43 +/- 16%	-	32	32	0	0	no	-	hsa-miR-3976	uauagagaucaauggcuacaagu	cuguagccacugacuuucauagu	cuguagccacugacuuucauaguauguguuuuuccuacuauagagaucaauggcuacaagu	gi|312144714|ref|NC_007127.5|DanioreriostrainTuebingenchromosome16,Zv9:6516196..6516257:+
18	gis-dre-mir-100	3.5	43 +/- 16%	-	31	31	0	0	no	-	hsa-miR-4796-3p	caaagugggucggagagcuguu	caguuccccguccuguugguguu	caguuccccguccuguugguguuguaauuuuagucuuaacaaagugggucggagagcuguu	gi|312144711|ref|NC_007130.5|DanioreriostrainTuebingenchromosome19,Zv9:5540480..5540541:+
19	gis-dre-mir-428	3.3	43 +/- 16%	-	58	58	0	0	no	-	ccr-miR-7133	uaguuugauucacagcacaaga	ugguguuguguguuaaacugua	ugguguuguguguuaaacuguauuccuaaacaacaucuauaguuugauucacagcacaaga	gi|312144722|ref|NC_007119.5|DanioreriostrainTuebingenchromosome8,Zv9:10565105..10565166:+
20	gis-dre-mir-180	2.8	45 +/- 15%	-	15	15	0	0	no	-	hsa-miR-1277-3p	aacguagauauaccagaucggcug	gccaucugacagguccaguuca	gccaucugacagguccaguucagugucacuguugaauuauagagcgguggaaaaaaacguagauauaccagaucggcug	gi|312122101|ref|NW_003336439.1|DanioreriostrainTuebingenunplacedgenomicscaffold,Zv9_NA278:1557..1636:+
21	gis-dre-mir-232	2.4	45 +/- 15%	-	40	40	0	0	no	-	hsa-miR-548b-5p	uaaaguaacuugagaaccccagugg	acacacuuucucaguuuagcauuauc	uaaaguaacuugagaaccccagugggaaacacccacacacuuucucaguuuagcauuauc	gi|312144712|ref|NC_007129.5|DanioreriostrainTuebingenchromosome18,Zv9:29519153..29519213:-
22	gis-dre-mir-241	2.2	45 +/- 15%	-	25	25	0	0	no	-	hsa-miR-181d	uacauucauugaugucguugggu	ucacugaccaaugagugcaaa	uacauucauugaugucguuggguuucacaugugagcgacucacugaccaaugagugcaaa	gi|312144709|ref|NC_007132.5|DanioreriostrainTuebingenchromosome21,Zv9:7721362..7721422:-
23	gis-dre-mir-108	2	45 +/- 15%	-	60	59	0	1	no	-	hsa-miR-375	uuuguucgcaaggagcuguggcguc	ccaaaucguauguucacugugaauacugu	ccaaaucguauguucacugugaauacuguaaaggccuguuuguucgcaaggagcuguggcguc	gi|312144726|ref|NC_007115.5|DanioreriostrainTuebingenchromosome4,Zv9:28060417..28060480:-
24	gis-dre-mir-68	1	39 +/- 14%	-	29	14	1	14	no	-	-	aggcuguccgagugcugauagu	ucagcacucggacagccucuuc	aggcuguccgagugcugauagucgugacauuaauguaauaucagcacucggacagccucuuc	gi|312144729|ref|NC_007112.5|DanioreriostrainTuebingenchromosome1,Zv9:10170922..10170984:-
25	gis-dre-mir-422	0.6	44 +/- 11%	-	77	77	0	0	no	-	-	agacucuccaguacacuggcccu	ggccgguguucugcugaguuuagcuag	ggccgguguucugcugaguuuagcuaggguuggaccuagacucuccaguacacuggcccu	gi|312144705|ref|NC_007136.5|DanioreriostrainTuebingenchromosome25,Zv9:1483896..1483956:+
26	gis-dre-mir-274	0.3	44 +/- 11%	-	356	356	0	0	no	-	-	uccaucuauuuggucuguucug	gcccaggccagauggaggagc	uccaucuauuuggucuguucugagcgacucuccagcccaggccagauggaggagc	gi|312144711|ref|NC_007130.5|DanioreriostrainTuebingenchromosome19,Zv9:39600616..39600671:+
27	gis-dre-mir-148	0.2	44 +/- 11%	-	329	329	0	0	no	-	-	cuguacgguucaguuugguaug	uaccaaaccgaaccguaucaua	cuguacgguucaguuugguauguuuccacugucaaaaggcguaccaaaccgaaccguaucaua	gi|312144725|ref|NC_007116.5|DanioreriostrainTuebingenchromosome5,Zv9:15697394..15697457:-
28	gis-dre-mir-73	0.2	44 +/- 11%	-	14	14	0	0	no	-	-	ccgacucaaacccgaggacucg	agucuucugguucuugagucguuc	agucuucugguucuugagucguucguucaucaugugacagaccgacucaaacccgaggacucg	gi|312144724|ref|NC_007117.5|DanioreriostrainTuebingenchromosome6,Zv9:5518756..5518819:+
29	gis-dre-mir-453	0.2	44 +/- 11%	-	79	79	0	0	no	-	-	uguaccaugcugguagccagu	ugguaaccagcguugugcccc	uguaccaugcugguagccaguaugaaauagggcuugcugguaaccagcguugugcccc	gi|312144706|ref|NC_007135.5|DanioreriostrainTuebingenchromosome24,Zv9:10720304..10720362:-
30	gis-dre-mir-409	0.1	44 +/- 11%	-	17	17	0	0	no	-	-	ucaaaagguguaccggaccguac	ucgguuugguaggcuuuuauggcu	ucgguuugguaggcuuuuauggcuguuuccacugucaaaagguguaccggaccguac	gi|312144718|ref|NC_007123.5|DanioreriostrainTuebingenchromosome12,Zv9:14469176..14469233:+
31	gis-dre-mir-147	0.1	44 +/- 11%	-	308	308	0	0	no	-	-	cuguacgguucaguuugguaug	uaccgaaccguacuguaccgua	cuguacgguucaguuugguaugcauuuauggccguuuccacugucaaaagacauaccgaaccguacuguaccgua	gi|312122246|ref|NW_003336294.1|DanioreriostrainTuebingenunplacedgenomicscaffold,Zv9_NA834:48293..48368:-
32	gis-dre-mir-60	0.1	44 +/- 11%	-	44	35	9	0	no	-	-	ucgggaccgccggucugcugacugg	agccaaccaggcacgugcaguggagu	agccaaccaggcacgugcaguggaguuuacugguucagugggcaugggcucauccgccggacucgggaccgccggucugcugacugg	gi|312144710|ref|NC_007131.5|DanioreriostrainTuebingenchromosome20,Zv9:30718943..30719030:+
33	gis-dre-mir-65	0.1	44 +/- 11%	-	108	97	0	11	no	-	-	gucgggucgcuaaugacgucacc	agcggcgucagaagcgauggcc	agcggcgucagaagcgauggccgugucucuauccaauaggucgggucgcuaaugacgucacc	gi|312144723|ref|NC_007118.5|DanioreriostrainTuebingenchromosome7,Zv9:33269277..33269339:+
34	gis-dre-mir-49	0	44 +/- 11%	-	166	166	0	0	no	-	-	agagagaaaugucuauggcuug	agucgcugaugauuaucuuggc	agagagaaaugucuauggcuuggguggcuggagucgcugaugauuaucuuggc	gi|312144706|ref|NC_007135.5|DanioreriostrainTuebingenchromosome24,Zv9:33339163..33339216:-
35	gis-dre-mir-320	0	44 +/- 11%	-	86	86	0	0	no	-	-	ugcguuugaaagucgagcuuggc	caaguccuccccuucgggcgcucu	ugcguuugaaagucgagcuuggcaauaccaaguccuccccuucgggcgcucu	gi|312144720|ref|NC_007121.5|DanioreriostrainTuebingenchromosome10,Zv9:13276005..13276057:-

## Sheet: Eye
Eye Novel miRNAs details
S.No	ID	miRDeep2 score	estimated probability that the miRNA candidate is a true positive	rfam alert	total read count	mature read count	loop read count	star read count	significant randfold p-value	miRBase miRNA	example miRBase miRNA with the same seed	consensus mature sequence	consensus star sequence	consensus precursor sequence	precursor coordinate
1	gis-dre-mir-393	1456.1	99 +/- 3%	-	2858	2850	0	8	no	-	-	ucugguccugucuuggcuuaca	agggccaugacggaaaucagcc	agggccaugacggaaaucagccuguguucuuuaagguucucucugguccugucuuggcuuaca	gi|312144711|ref|NC_007130.5|DanioreriostrainTuebingenchromosome19,Zv9:1617052..1617115:+
2	gis-dre-mir-389	278.3	99 +/- 3%	-	547	535	0	12	no	-	-	agagagaaaugucuauggcuug	agucauugauaauucucuuggc	agagagaaaugucuauggcuuggguggcuggagucauugauaauucucuuggc	gi|312144726|ref|NC_007115.5|DanioreriostrainTuebingenchromosome4,Zv9:5285612..5285665:+
3	gis-dre-mir-417	149.2	99 +/- 3%	-	294	279	0	15	no	-	-	gacuuggucuaagcuccucagu	ugaggaguuuagagcaaguaa	gacuuggucuaagcuccucagugugaugauuaaaccugaggaguuuagagcaaguaa	gi|312122346|ref|NW_003040930.2|DanioreriostrainTuebingenunplacedgenomicscaffold,Zv9_scaffold3487:171756..171813:+
4	gis-dre-mir-453	80.9	99 +/- 3%	-	160	155	0	5	no	-	-	uguaccaugcugguagccagu	cugguaaccagcguugugcccca	uguaccaugcugguagccaguaugaaauagggcuugcugguaaccagcguugugcccca	gi|312144706|ref|NC_007135.5|DanioreriostrainTuebingenchromosome24,Zv9:10720303..10720362:-
5	gis-dre-mir-419	48.2	99 +/- 3%	-	96	86	0	10	no	-	-	uccaucagucacgugaccuacc	gaggucacgcgagugguggcag	gaggucacgcgagugguggcaggguuaccacaaacuaaccgaaucuuccaucagucacgugaccuacc	gi|312144725|ref|NC_007116.5|DanioreriostrainTuebingenchromosome5,Zv9:37563845..37563913:-
6	gis-dre-mir-151	25.4	99 +/- 3%	-	51	21	0	30	no	-	-	aaauaucucuuaauuguuuggu	cuuacaauuaaaggauauuucu	cuuacaauuaaaggauauuucuugagccgaaacuagcagaaauaucucuuaauuguuuggu	gi|312144713|ref|NC_007128.5|DanioreriostrainTuebingenchromosome17,Zv9:25795657..25795718:-
7	gis-dre-mir-155	21.8	99 +/- 3%	-	37	34	0	3	no	-	hsa-miR-551b-3p	gcgacccauccuugguuucuga	gaaaccaagcauggguguggccu	gaaaccaagcauggguguggccugaauccuccaauggcgacccauccuugguuucuga	gi|312144715|ref|NC_007126.5|DanioreriostrainTuebingenchromosome15,Zv9:34583544..34583602:+
8	gis-dre-mir-197	20.5	99 +/- 3%	-	40	39	0	1	no	-	-	ggauagaaucagcggagcgggg	ccgcucugcugauuuugucagu	ggauagaaucagcggagcggggagcgcucuuucuccccgcucugcugauuuugucagu	gi|312144713|ref|NC_007128.5|DanioreriostrainTuebingenchromosome17,Zv9:36886521..36886579:-
9	gis-dre-mir-32	18.9	99 +/- 3%	-	37	36	0	1	no	-	-	acggauagaaucagcggagcugg	cgcuccgcugauuuugucagug	acggauagaaucagcggagcugggagcgcucucucuccccgcuccgcugauuuugucagug	gi|312144725|ref|NC_007116.5|DanioreriostrainTuebingenchromosome5,Zv9:71995371..71995432:+
10	gis-dre-mir-48	17.2	99 +/- 3%	-	29	12	0	17	no	-	hsa-miR-616-3p	agucauugauaauucucuuggc	agagagaaaagucuuuggcuug	agagagaaaagucuuuggcuugggugacuggagucauugauaauucucuuggc	gi|312144729|ref|NC_007112.5|DanioreriostrainTuebingenchromosome1,Zv9:25213731..25213784:-
11	gis-dre-mir-209	16.4	99 +/- 3%	-	39	37	0	2	no	-	-	guaaaagaacaagggaaugccu	guuuuccucguucuuccacagg	guaaaagaacaagggaaugccucaguuuuuaauucaagcuaaagagcuuugaaaugaagaguuuuccucguucuuccacagg	gi|312144722|ref|NC_007119.5|DanioreriostrainTuebingenchromosome8,Zv9:19038518..19038600:-
12	gis-dre-mir-119	16.1	99 +/- 3%	-	33	31	0	2	no	-	-	ccgccccgucucugcuaccu	gucggcggaggcagggugacg	ccgccccgucucugcuaccucauaauaaagucauaaugugagucggcggaggcagggugacg	gi|312144721|ref|NC_007120.5|DanioreriostrainTuebingenchromosome9,Zv9:10934329..10934391:+
13	gis-dre-mir-192	15.7	99 +/- 3%	-	31	20	0	11	no	-	-	ggauagaaucagccgagcggg	ccgcuccgcugauucugucagu	ggauagaaucagccgagcggggagcgcucucucuacccgcuccgcugauucugucagu	gi|312144725|ref|NC_007116.5|DanioreriostrainTuebingenchromosome5,Zv9:9395837..9395895:+
14	gis-dre-mir-442	14.8	99 +/- 3%	-	30	29	0	1	no	-	-	uaacguuucgagcccacugacu	ccguggacuugaaacguugca	uaacguuucgagcccacugacugucuuauaaagagccguggacuugaaacguugca	gi|312144706|ref|NC_007135.5|DanioreriostrainTuebingenchromosome24,Zv9:1848872..1848928:-
15	gis-dre-mir-416	14.1	99 +/- 3%	-	32	30	0	2	no	-	-	uuacaauuaaaggauauuucuu	agaaaugucccuuaauuguuug	uuacaauuaaaggauauuucuugcggcugaauacgagaacagaaaugucccuuaauuguuug	gi|312144718|ref|NC_007123.5|DanioreriostrainTuebingenchromosome12,Zv9:13216991..13217053:-
16	gis-dre-mir-447	12	99 +/- 3%	-	25	22	0	3	no	-	-	ucaucccucugcucuauccccu	ggauuagggcauaaggaugagc	ucaucccucugcucuauccccuucaaagggacccuccaaagggauuagggcauaaggaugagc	gi|312144710|ref|NC_007131.5|DanioreriostrainTuebingenchromosome20,Zv9:37855741..37855804:+
17	gis-dre-mir-55	11.6	99 +/- 3%	-	19	12	0	7	no	-	hsa-miR-509-3p	ugauuggucaaauaggucuaca	agaucuacuuugauuguucaga	agaucuacuuugauuguucagaugacucugcucugcucugauuggucaaauaggucuaca	gi|312144707|ref|NC_007134.5|DanioreriostrainTuebingenchromosome23,Zv9:934370..934430:-
18	gis-dre-mir-449	9.1	99 +/- 3%	-	20	14	0	6	no	-	-	guguacgcuggagaacagacu	ucugcauccaguguacauucag	ucugcauccaguguacauucagagaacggagacaugguguacgcuggagaacagacu	gi|312144717|ref|NC_007124.5|DanioreriostrainTuebingenchromosome13,Zv9:18325632..18325689:+
19	gis-dre-mir-80	9.1	99 +/- 3%	-	19	11	0	8	no	-	-	ugauggaacagcugauagacgu	aucuaucagaugauccaucuguc	aucuaucagaugauccaucugucaacagauuuaugagagauccacugauggaacagcugauagacgu	gi|312144718|ref|NC_007123.5|DanioreriostrainTuebingenchromosome12,Zv9:11751632..11751699:-
20	gis-dre-mir-87	8.9	99 +/- 3%	-	18	16	0	2	no	-	-	cgccgcaucuggccggaaucg	auuccggcgcggaugcggcagcg	auuccggcgcggaugcggcagcgucggcucgcuuacggccgccgcaucuggccggaaucg	gi|312144715|ref|NC_007126.5|DanioreriostrainTuebingenchromosome15,Zv9:46083729..46083789:-
21	gis-dre-mir-436	7.8	99 +/- 3%	-	9	8	0	1	no	-	hsa-miR-548az-5p	caaaaguguaccgaaccaaacc	ucgguuugguacgcuuuuauga	ucgguuugguacgcuuuuaugaccauuuccauugucaaaaguguaccgaaccaaacc	gi|312144714|ref|NC_007127.5|DanioreriostrainTuebingenchromosome16,Zv9:22196199..22196256:+
22	gis-dre-mir-20	5.6	98 +/- 3%	-	13	12	0	1	no	-	-	augacucaaacccaaggacucg	aaguuuucugguucuugagucgu	aaguuuucugguucuugagucguuuguucaucacaugacagaaugacucaaacccaaggacucg	gi|312144728|ref|NC_007113.5|DanioreriostrainTuebingenchromosome2,Zv9:8329305..8329369:+
23	gis-dre-mir-426	5.2	98 +/- 3%	-	12	11	0	1	no	-	-	ggccaguugccugacauggacg	guucguggcacgcuauccuggca	ggccaguugccugacauggacgagaugccuacggguuguucguggcacgcuauccuggca	gi|312144708|ref|NC_007133.5|DanioreriostrainTuebingenchromosome22,Zv9:3613311..3613371:-
24	gis-dre-mir-413	4.6	98 +/- 3%	-	11	9	0	2	no	-	-	cuccaaccuugaucaagcagcu	cugauugaacaggguuggaagu	cuccaaccuugaucaagcagcucaauaauaauuacagacggcugauugaacaggguuggaagu	gi|312144720|ref|NC_007121.5|DanioreriostrainTuebingenchromosome10,Zv9:11112706..11112769:-
25	gis-dre-mir-443	4.5	98 +/- 3%	-	3	2	0	1	no	-	hsa-miR-6510-3p	uaccgacucacggucucucucc	agacagagagcugcgagucggcugc	uaccgacucacggucucucuccucgcucacaagcgccauuuuggagacagagagcugcgagucggcugc	gi|312144710|ref|NC_007131.5|DanioreriostrainTuebingenchromosome20,Zv9:28381953..28382022:-
26	gis-dre-mir-235	4.2	98 +/- 3%	-	12	10	0	2	no	-	-	ucuagauuuaguuguucuugga	uaagcacagcuaauuuagagu	uaagcacagcuaauuuagaguuugcaccucaguacucuagauuuaguuguucuugga	gi|312144720|ref|NC_007121.5|DanioreriostrainTuebingenchromosome10,Zv9:24891908..24891965:+
27	gis-dre-mir-455	4	98 +/- 3%	-	16	16	0	0	no	-	hsa-miR-3130-3p	ucugcaccuguauacacacaca	uguguguauguaugugcauacu	uguguguauguaugugcauacuuauuugcaugcaugucugcaccuguauacacacaca	gi|312144725|ref|NC_007116.5|DanioreriostrainTuebingenchromosome5,Zv9:75130531..75130589:-
28	gis-dre-mir-382	3.6	96 +/- 3%	-	17	17	0	0	no	-	hsa-miR-4427	ucugaauacacggacugcuc	acagcccugaaauucagaca	acagcccugaaauucagacagcugugcagugacuucaugucugaauacacggacugcuc	gi|312144721|ref|NC_007120.5|DanioreriostrainTuebingenchromosome9,Zv9:14238802..14238861:-
29	gis-dre-mir-114	3.5	96 +/- 3%	-	9	9	0	0	no	-	hsa-miR-4660	cgcagcucugcucaaauggcu	ccauuugggcagagcugagcu	ccauuugggcagagcugagcuccagugaggggcucaugcucccccuggcuggagcgcagcucugcucaaauggcu	gi|312144713|ref|NC_007128.5|DanioreriostrainTuebingenchromosome17,Zv9:23402830..23402905:+
30	gis-dre-mir-100	3.4	96 +/- 3%	-	20	20	0	0	no	-	hsa-miR-4796-3p	caaagugggucggagagcuguu	caguuccccguccuguugguguu	caguuccccguccuguugguguuguaauuuuagucuuaacaaagugggucggagagcuguu	gi|312144711|ref|NC_007130.5|DanioreriostrainTuebingenchromosome19,Zv9:5540480..5540541:+
31	gis-dre-mir-50	3.3	96 +/- 3%	-	12	12	0	0	no	-	hsa-miR-616-3p	agucauugauaauucucuuggc	agagaggaaagucuaugucuug	agagaggaaagucuaugucuuggguggcuggagucauugauaauucucuuggc	gi|312144715|ref|NC_007126.5|DanioreriostrainTuebingenchromosome15,Zv9:31020109..31020162:+
32	gis-dre-mir-242	3.3	96 +/- 3%	-	8	6	0	2	no	-	-	caaaaggccuaccgaaccaaac	uacgguuugguaagcuuuuaugg	uacgguuugguaagcuuuuauggcuguuuccacugucaaaaggccuaccgaaccaaac	gi|312144717|ref|NC_007124.5|DanioreriostrainTuebingenchromosome13,Zv9:20296724..20296782:+
33	gis-dre-mir-428	3.3	96 +/- 3%	-	13	13	0	0	no	-	ccr-miR-7133	uaguuugauucacagcacaag	gguguuguguguuaaacugua	gguguuguguguuaaacuguauuccuaaacaacaucuauaguuugauucacagcacaag	gi|312144722|ref|NC_007119.5|DanioreriostrainTuebingenchromosome8,Zv9:10565106..10565165:+
34	gis-dre-mir-414	3.2	96 +/- 3%	-	8	7	0	1	no	-	-	cucgcucuccuucgacuuguu	acagggagauggagagggaggga	cucgcucuccuucgacuuguugugacgcagacauaaaacacagggagauggagagggaggga	gi|312144714|ref|NC_007127.5|DanioreriostrainTuebingenchromosome16,Zv9:48488908..48488970:-
35	gis-dre-mir-324	3.2	96 +/- 3%	-	12	12	0	0	no	-	hsa-miR-509-3p	ugauuggucaaauaggucuaca	uggaucuacauugguuaga	uggaucuacauugguuagagcacucuacugugauuggucuuuugacuuugcucugcucugauuggucaaauaggucuaca	gi|312144707|ref|NC_007134.5|DanioreriostrainTuebingenchromosome23,Zv9:934197..934277:-
36	gis-dre-mir-420	3.2	96 +/- 3%	-	9	5	0	4	no	-	-	uuuuaucgccuuguuccauucc	gauggaaugggacgacaaagc	gauggaaugggacgacaaagccaaaaaaacauacuucuuugcuuuuaucgccuuguuccauucc	gi|312122268|ref|NW_003336272.1|DanioreriostrainTuebingenunplacedgenomicscaffold,Zv9_NA654:50030..50094:-
37	gis-dre-mir-324	3.2	96 +/- 3%	-	12	12	0	0	no	-	hsa-miR-509-3p	ugauuggucaaauaggucuaca	uggaucuacauugguuaga	uggaucuacauugguuagagcacucuacugugauuggucuuuugacuuugcucugcucugauuggucaaauaggucuaca	gi|312144707|ref|NC_007134.5|DanioreriostrainTuebingenchromosome23,Zv9:934047..934127:-
38	gis-dre-mir-427	2.6	95 +/- 3%	-	9	8	0	1	no	-	hsa-miR-1470	ucccuccgucauugaauuccugc	ggcucaaagauggagagagug	ggcucaaagauggagagagugcaguucauucacucccuccgucauugaauuccugc	gi|312144716|ref|NC_007125.5|DanioreriostrainTuebingenchromosome14,Zv9:50150187..50150243:-
39	gis-dre-mir-385	2.5	95 +/- 3%	-	6	5	0	1	no	-	-	ugcuguggccaaauuccuguaa	acaggaauuuggccacugca	acaggaauuuggccacugcacucuuucagauaaguuuggugcuguggccaaauuccuguaa	gi|312144715|ref|NC_007126.5|DanioreriostrainTuebingenchromosome15,Zv9:36423756..36423817:-
40	gis-dre-mir-368	2.5	95 +/- 3%	-	6	5	0	1	no	-	-	uuuagaggagagaugauggagcg	ucuguauucucuccucugaggac	uuuagaggagagaugauggagcgcuguguguugaaugcucuguauucucuccucugaggac	gi|312144720|ref|NC_007121.5|DanioreriostrainTuebingenchromosome10,Zv9:36406028..36406089:-
41	gis-dre-mir-278	2.3	95 +/- 3%	-	6	4	0	2	no	-	-	ugcugauaguguaucugucgga	ucggcaggcucugcuaucagcac	ucggcaggcucugcuaucagcacaggucuuuuguauugaagugcugauaguguaucugucgga	gi|312144720|ref|NC_007121.5|DanioreriostrainTuebingenchromosome10,Zv9:14937387..14937450:-
42	gis-dre-mir-434	2.2	95 +/- 3%	-	7	5	0	2	no	-	-	ugacuuuucucuggucugcaca	gugaggaucaucgugaggucagu	gugaggaucaucgugaggucaguguguguuuauaaugagcgucucuuauuaaaagcacugacuuuucucuggucugcaca	gi|312144729|ref|NC_007112.5|DanioreriostrainTuebingenchromosome1,Zv9:55848540..55848620:+
43	gis-dre-mir-241	2.2	95 +/- 3%	-	2278	2278	0	0	no	-	hsa-miR-181d	uacauucauugaugucguugggu	ucacugaccaaugagugcaaa	uacauucauugaugucguuggguuucacaugugagcgacucacugaccaaugagugcaaa	gi|312144709|ref|NC_007132.5|DanioreriostrainTuebingenchromosome21,Zv9:7721362..7721422:-
44	gis-dre-mir-219	2.2	95 +/- 3%	-	18	18	0	0	no	-	hsa-miR-433	gucaugaugagcugauuacu	ucaucagccugaucguuggcgu	gucaugaugagcugauuacucaguugaacucucuuugaggaucaucaucaucaucagccugaucguuggcgu	gi|312144724|ref|NC_007117.5|DanioreriostrainTuebingenchromosome6,Zv9:59562138..59562210:+
45	gis-dre-mir-312	2	95 +/- 3%	-	12	12	0	0	no	-	hsa-miR-509-3p	ugauuggucaaauaggucuaca	gcgacucugcuaugauuggucaga	ugauuggucaaauaggucuacauugauugaucaaaugacuacuuugcuaugauuggucuggcgacucugcuaugauuggucaga	gi|312144707|ref|NC_007134.5|DanioreriostrainTuebingenchromosome23,Zv9:934308..934392:-
46	gis-dre-mir-398	2	95 +/- 3%	-	7	4	0	3	no	-	-	auaaccaucgauguccauagg	uaugcaugucaaugguuaucagu	auaaccaucgauguccauagguuuuauuuuuccaucuaugcaugucaaugguuaucagu	gi|312144708|ref|NC_007133.5|DanioreriostrainTuebingenchromosome22,Zv9:22218030..22218089:-
47	gis-dre-mir-264	1.4	94 +/- 3%	-	3	2	0	1	no	-	hsa-miR-4269	ucaggcacugucagguucggac	ccagccuucucucugccugccu	ucaggcacugucagguucggaccuuuacuguaucgcccagccuucucucugccugccu	gi|312144722|ref|NC_007119.5|DanioreriostrainTuebingenchromosome8,Zv9:24592928..24592986:+
48	gis-dre-mir-190	1.4	94 +/- 3%	-	7	6	0	1	no	-	-	auccaucuggauugaaaaguu	gcuuuucaccauguuggaugc	gcuuuucaccauguuggaugcaguaaugguugccccauccaucuggauugaaaaguu	gi|312144705|ref|NC_007136.5|DanioreriostrainTuebingenchromosome25,Zv9:1134426..1134483:+
49	gis-dre-mir-28	1.4	94 +/- 3%	-	7	6	0	1	no	-	-	acagagagucagugauuaggcu	ccuagccucugucugucugugu	acagagagucagugauuaggcugcaaaacaaagcugauuagccuagccucugucugucugugu	gi|312144727|ref|NC_007114.5|DanioreriostrainTuebingenchromosome3,Zv9:44283623..44283686:-
50	gis-dre-mir-459	1.2	94 +/- 3%	-	3	2	0	1	no	-	-	uuuauccuaucuagacuuuacc	ugaagucuagaugggauucagcug	uuuauccuaucuagacuuuacccucuccugcagcauggugaagucuagaugggauucagcug	gi|312144725|ref|NC_007116.5|DanioreriostrainTuebingenchromosome5,Zv9:68140760..68140822:-
51	gis-dre-mir-311	1.1	94 +/- 3%	-	12	12	0	0	no	-	hsa-miR-509-3p	ugauuggucaaauaggucuaca	gcgacucugcuaggauugaucaga	ugauuggucaaauaggucuacauugauugaucaaaugacuacuuugcuaugauuggucuggcgacucugcuaggauugaucaga	gi|312144707|ref|NC_007134.5|DanioreriostrainTuebingenchromosome23,Zv9:933985..934069:-
52	gis-dre-mir-39	1.1	94 +/- 3%	-	4	3	0	1	no	-	-	ugaaccugucgggcggcgaaca	agacgcugacucugauggguua	agacgcugacucugauggguuagucagugagaugaaccugucgggcggcgaaca	gi|312144725|ref|NC_007116.5|DanioreriostrainTuebingenchromosome5,Zv9:35577672..35577726:-
53	gis-dre-mir-281	1	94 +/- 3%	-	6	6	0	0	no	-	hsa-miR-645	ucuaggcuggucaagugaccaug	uggcacuugucagccuggaaa	ucuaggcuggucaagugaccauguugcuuuaaagugauuuauggcacuugucagccuggaaa	gi|312144721|ref|NC_007120.5|DanioreriostrainTuebingenchromosome9,Zv9:29399637..29399699:-
54	gis-dre-mir-68	1	94 +/- 3%	-	239	88	1	150	no	-	-	aggcuguccgagugcugauagu	ucagcacucggacagccucuuc	aggcuguccgagugcugauagucgugacauuaauguaauaucagcacucggacagccucuuc	gi|312144729|ref|NC_007112.5|DanioreriostrainTuebingenchromosome1,Zv9:10170922..10170984:-
55	gis-dre-mir-52	0.9	92 +/- 3%	-	150	150	0	0	no	-	-	ucagcacucggacagccucuuc	agaggcuguccgagugcugaua	agaggcuguccgagugcugauauuacauuaaugucacgacuaucagcacucggacagccucuuc	gi|312144729|ref|NC_007112.5|DanioreriostrainTuebingenchromosome1,Zv9:10170925..10170989:+
56	gis-dre-mir-399	0.8	92 +/- 3%	-	2	1	0	1	no	-	-	ucuccuaccagugcugauauac	auaucagcacuggugggaggugu	auaucagcacuggugggaggugugcguugcucuuagucuccuaccagugcugauauac	gi|312144725|ref|NC_007116.5|DanioreriostrainTuebingenchromosome5,Zv9:594098..594156:+
57	gis-dre-mir-338	0.7	92 +/- 3%	-	2	1	0	1	no	-	hsa-miR-1294	ugugaggucuuggguugguacu	guauauucguagcuucaguacc	ugugaggucuuggguugguacuauauaagagucaaauucuagguuuucguagucuguauauucguagcuucaguacc	gi|15079186|ref|NC_002333.2|Danioreriomitochondrion,completegenome:8439..8516:-
58	gis-dre-mir-422	0.6	92 +/- 3%	-	213	213	0	0	no	-	-	agacucuccaguacacuggcccu	ggccgguguucugcugaguuuagcuag	ggccgguguucugcugaguuuagcuaggguuggaccuagacucuccaguacacuggcccu	gi|312144705|ref|NC_007136.5|DanioreriostrainTuebingenchromosome25,Zv9:1483896..1483956:+
59	gis-dre-mir-404	0.6	92 +/- 3%	-	230	227	0	3	no	-	-	ggcccccgccccgccggggu	ggacggugugaggccggu	ggacggugugaggccggugucggcccccgccccgccggggu	gi|312144726|ref|NC_007115.5|DanioreriostrainTuebingenchromosome4,Zv9:61298426..61298467:-
60	gis-dre-mir-328	0.5	92 +/- 3%	-	14	14	0	0	no	-	-	aauuauugauaugugggccaga	uggcccagauguuaauaauuga	uggcccagauguuaauaauugauaugugggccagauguaaaauguaguauuuggcccagauguuaauuauugauaugugggccaga	gi|312144707|ref|NC_007134.5|DanioreriostrainTuebingenchromosome23,Zv9:2141330..2141416:-
61	gis-dre-mir-337	0.4	92 +/- 3%	-	3	2	0	1	no	-	-	gcuuucuugugaauucacaugu	ugugaacacaugggaaaacgugu	ugugaacacaugggaaaacguguguauuuggaacgcuuucuugugaauucacaugu	gi|312144716|ref|NC_007125.5|DanioreriostrainTuebingenchromosome14,Zv9:10084553..10084609:+
62	gis-dre-mir-185	0.4	92 +/- 3%	-	3	2	0	1	no	-	-	uauggucccaugauguuugcua	gcuaauguuaugagaccaucu	gcuaauguuaugagaccaucugaaugcuguggcauauggucccaugauguuugcua	gi|312144721|ref|NC_007120.5|DanioreriostrainTuebingenchromosome9,Zv9:45192003..45192059:+
63	gis-dre-mir-141	0.4	92 +/- 3%	-	2	1	0	1	no	-	-	ggauagguugauuucauugcau	cugaugaagucacucuaugacc	cugaugaagucacucuaugacccgcgggcucugugucucgggauagguugauuucauugcau	gi|312144706|ref|NC_007135.5|DanioreriostrainTuebingenchromosome24,Zv9:41619931..41619993:+
64	gis-dre-mir-274	0.3	92 +/- 3%	-	16	16	0	0	no	-	-	uccaucuauuuggucuguucug	gcccaggccagauggaggagc	uccaucuauuuggucuguucugagcgacucuccagcccaggccagauggaggagc	gi|312144711|ref|NC_007130.5|DanioreriostrainTuebingenchromosome19,Zv9:39600616..39600671:+
65	gis-dre-mir-444	0.3	92 +/- 3%	-	3	2	0	1	no	-	-	uuacuugcucuaaacuccucag	ugaggagcuuagaccaaguca	uuacuugcucuaaacuccucagguuuaaucaucacacugaggagcuuagaccaaguca	gi|312122346|ref|NW_003040930.2|DanioreriostrainTuebingenunplacedgenomicscaffold,Zv9_scaffold3487:171754..171812:-
66	gis-dre-mir-152	0.3	92 +/- 3%	-	29	29	0	0	no	-	-	ugaacacggcccugagugaggga	cuucacucgucuguguucagc	cuucacucgucuguguucagcucuggaugaugugaugcugaacacggcccugagugaggga	gi|312144712|ref|NC_007129.5|DanioreriostrainTuebingenchromosome18,Zv9:49668417..49668478:-
67	gis-dre-mir-24	0.2	92 +/- 3%	-	14	14	0	0	no	-	-	aauuauugauaugugggccaga	uggcccagauguuaauaauuga	aauuauugauaugugggccagauguaaaauguaguauuuggcccagauguuaauaauuga	gi|312144707|ref|NC_007134.5|DanioreriostrainTuebingenchromosome23,Zv9:2141292..2141352:-
68	gis-dre-mir-388	0.2	92 +/- 3%	-	71	71	0	0	no	-	-	agagagaaaagucuguggcuug	agucacugauaauucucuuggc	agagagaaaagucuguggcuuggguggcuggagucacugauaauucucuuggc	gi|312144725|ref|NC_007116.5|DanioreriostrainTuebingenchromosome5,Zv9:63974441..63974494:-
69	gis-dre-mir-6	0.2	92 +/- 3%	-	5	5	0	0	no	-	ola-miR-338-5p	aacaacaugucacucuaggcu	ucuagagcaacauguuguuaa	aacaacaugucacucuaggcuagagcgcuaucugcaguucaaaacuagucuagagcaacauguuguuaa	gi|312144716|ref|NC_007125.5|DanioreriostrainTuebingenchromosome14,Zv9:53559679..53559748:+
70	gis-dre-mir-388	0.2	92 +/- 3%	-	71	71	0	0	no	-	-	agagagaaaagucuguggcuug	agucacugauaauucucuuggc	agagagaaaagucuguggcuuggguggcuggagucacugauaauucucuuggc	gi|312144725|ref|NC_007116.5|DanioreriostrainTuebingenchromosome5,Zv9:56827843..56827896:-
71	gis-dre-mir-202	0.2	92 +/- 3%	-	27	27	0	0	no	-	-	ugcaguuuacuuguucuuuucgu	ggggagaacauguaaacucugcaua	ggggagaacauguaaacucugcauagaaacgacauuuugugcaguuuacuuguucuuuucgu	gi|312144714|ref|NC_007127.5|DanioreriostrainTuebingenchromosome16,Zv9:34573228..34573290:+
72	gis-dre-mir-400	0.2	92 +/- 3%	-	17	17	0	0	no	-	-	auguauaucgacacuggugagu	ccaccagugaugauauacagcc	auguauaucgacacuggugaguggagugccuuauugucccaccagugaugauauacagcc	gi|312144706|ref|NC_007135.5|DanioreriostrainTuebingenchromosome24,Zv9:7521389..7521449:+
73	gis-dre-mir-65	0.1	92 +/- 3%	-	52	45	0	7	no	-	-	gucgggucgcuaaugacgucacc	agcggcgucagaagcgauggccg	agcggcgucagaagcgauggccgugucucuauccaauaggucgggucgcuaaugacgucacc	gi|312144723|ref|NC_007118.5|DanioreriostrainTuebingenchromosome7,Zv9:33269277..33269339:+
74	gis-dre-mir-452	0.1	92 +/- 3%	-	18	18	0	0	no	-	-	ugacagaaucggaggacucgaga	uugagucuucugguucuugagucguu	uugagucuucugguucuugagucguucguucaucacgugacagaaucggaggacucgaga	gi|312144726|ref|NC_007115.5|DanioreriostrainTuebingenchromosome4,Zv9:45853241..45853301:-
75	gis-dre-mir-47	0.1	92 +/- 3%	-	68	68	0	0	no	-	-	agagagaaaagucuguggcuug	agucacuaauauuucucuuggc	agagagaaaagucuguggcuuggguggcuggagucacuaauauuucucuuggc	gi|312144728|ref|NC_007113.5|DanioreriostrainTuebingenchromosome2,Zv9:16759718..16759771:-
76	gis-dre-mir-223	0.1	92 +/- 3%	-	2	1	0	1	no	-	-	gucuggaccccagugacuuucag	aaagucaaugguguccgaacua	gucuggaccccagugacuuucaguggaauuacuugaaagucaaugguguccgaacua	gi|312144714|ref|NC_007127.5|DanioreriostrainTuebingenchromosome16,Zv9:32916482..32916539:-
77	gis-dre-mir-409	0.1	92 +/- 3%	-	17	17	0	0	no	-	-	ucaaaagguguaccggaccgua	cgguuugguaggcuuuuauggcu	cgguuugguaggcuuuuauggcuguuuccacugucaaaagguguaccggaccgua	gi|312144718|ref|NC_007123.5|DanioreriostrainTuebingenchromosome12,Zv9:14469177..14469232:+
78	gis-dre-mir-44	0.1	92 +/- 3%	-	29	29	0	0	no	-	-	agagagaaaagucaauggcuug	agucgcugauaauucucuuggc	agagagaaaagucaauggcuuggguggcaggagucgcugauaauucucuuggc	gi|312144711|ref|NC_007130.5|DanioreriostrainTuebingenchromosome19,Zv9:28009996..28010049:+
79	gis-dre-mir-46	0.1	92 +/- 3%	-	71	71	0	0	no	-	-	agagagaaaagucuguggcuug	gagucgcugauaauucucuuggc	agagagaaaagucuguggcuugggugacuggagucgcugauaauucucuuggc	gi|312144713|ref|NC_007128.5|DanioreriostrainTuebingenchromosome17,Zv9:41451383..41451436:-
80	gis-dre-mir-287	0.1	92 +/- 3%	-	2	1	0	1	no	-	-	acucacccuggugucagauu	ucugacaacagggugaaugaa	ucugacaacagggugaaugaaguaaaauaguuuuccccugugagaugagauuaauucacucacccuggugucagauu	gi|312144722|ref|NC_007119.5|DanioreriostrainTuebingenchromosome8,Zv9:231049..231126:-
81	gis-dre-mir-148	0.1	92 +/- 3%	-	23	23	0	0	no	-	-	cuguacgguucaguuugguaug	uaccaaaccgaaccguaucaua	cuguacgguucaguuugguauguuuccacugucaaaaggcguaccaaaccgaaccguaucaua	gi|312144725|ref|NC_007116.5|DanioreriostrainTuebingenchromosome5,Zv9:15697394..15697457:-
82	gis-dre-mir-147	0.1	92 +/- 3%	-	21	21	0	0	no	-	-	cuguacgguucaguuugguaug	uaccgaaccguacuguaccgua	cuguacgguucaguuugguaugcauuuauggccguuuccacugucaaaagacauaccgaaccguacuguaccgua	gi|312122246|ref|NW_003336294.1|DanioreriostrainTuebingenunplacedgenomicscaffold,Zv9_NA834:48293..48368:-
83	gis-dre-mir-383	0	92 +/- 3%	-	5	5	0	0	no	-	hsa-miR-3688-3p	aauggaaauacucgcugauacu	uauaagccaguauuuccgauac	aauggaaauacucgcugauacugcaagaauuguggcaucgguauaagccaguauuuccgauac	gi|312144728|ref|NC_007113.5|DanioreriostrainTuebingenchromosome2,Zv9:56905295..56905358:-
84	gis-dre-mir-392	0	92 +/- 3%	-	26	26	0	0	no	-	-	ucaucccgaaagcaccucccucc	aggagguggagucgggacacggcc	aggagguggagucgggacacggccaggcuuguuaggaaugucaucccgaaagcaccucccucc	gi|312144727|ref|NC_007114.5|DanioreriostrainTuebingenchromosome3,Zv9:55339930..55339993:-
85	gis-dre-mir-396	0	92 +/- 3%	-	237	235	0	2	no	-	-	ugcgcaugcgugaacuuuguacc	agugcaaaguuuaacaugcgcgc	agugcaaaguuuaacaugcgcgcugugugugucagcugugugcgcaugcgugaacuuuguacc	gi|312144710|ref|NC_007131.5|DanioreriostrainTuebingenchromosome20,Zv9:21422143..21422206:+
86	gis-dre-mir-1	0	92 +/- 3%	-	2	1	0	1	no	-	-	uaauucaacuagagcuguuuag	aaaauagcccuuguugaauua	aaaauagcccuuguugaauuaaacguaaauggaagcuuaagcuauauguuaauucaacuagagcuguuuag	gi|312144729|ref|NC_007112.5|DanioreriostrainTuebingenchromosome1,Zv9:21503945..21504016:-
87	gis-dre-mir-308	0	92 +/- 3%	-	2	1	0	1	no	-	-	ugaguccuguuuuagcagaguuu	gcuuugcugugacuggaucuga	ugaguccuguuuuagcagaguuuauuuaucauuugagcuuugcugugacuggaucuga	gi|312144713|ref|NC_007128.5|DanioreriostrainTuebingenchromosome17,Zv9:6242483..6242541:+
88	gis-dre-mir-43	0	92 +/- 3%	-	30	30	0	0	no	-	-	agagagaaaagucaauggcuug	aguuacugauaauucuuuuggc	agagagaaaagucaauggcuugaguggcuggaguuacugauaauucuuuuggc	gi|312144711|ref|NC_007130.5|DanioreriostrainTuebingenchromosome19,Zv9:40935792..40935845:+
89	gis-dre-mir-145	0	92 +/- 3%	-	5	5	0	0	no	-	hsa-miR-543	uaacauucagcugaucucugggu	cuggagauccgcugaauugauuc	cuggagauccgcugaauugauucgauaaugguaaaacuuaacauucagcugaucucugggu	gi|312144711|ref|NC_007130.5|DanioreriostrainTuebingenchromosome19,Zv9:17862737..17862798:-
90	gis-dre-mir-49	0	92 +/- 3%	-	535	535	0	0	no	-	-	agagagaaaugucuauggcuug	agucgcugaugauuaucuuggc	agagagaaaugucuauggcuuggguggcuggagucgcugaugauuaucuuggc	gi|312144706|ref|NC_007135.5|DanioreriostrainTuebingenchromosome24,Zv9:33339163..33339216:-
91	gis-dre-mir-64	0	92 +/- 3%	-	3	1	0	2	no	-	-	agcggaagcccuauauugaccau	ugaucaauauguggcuuccucu	agcggaagcccuauauugaccauauagucauaaaugaucaauauguggcuuccucu	gi|312144712|ref|NC_007129.5|DanioreriostrainTuebingenchromosome18,Zv9:5193963..5194019:+

[truncated: 1 more sheets: Heart]
