# Supplementary material for: Deep sequencing of small RNA facilitates tissue and sex associated microRNA discovery in zebrafish
Source: BMC Genomics. 2015 Nov 16;16:950. doi: 10.1186/s12864-015-2135-7 (PMC4647824; doi:10.1186/s12864-015-2135-7)
Supplement: Additional file 9: — Comprises of BLAST matches of the predicted novel miRNAs to all the miRNAs in the current release 21 of miRBase. (XLSX 52 kb) [file 12864_2015_2135_MOESM9_ESM.xlsx]

## Sheet: Sheet1
Our predicted pre-novel miRNAs*	Matched with these miRBase pre-miRNAs (=100% match)			Our predicted mature-novel miRNAs*	Matched with these miRBase mature miRNAs (=100% match)
query id	subject id	species		query id	subject id	species
gis-dre-mir-65	ipu-mir-7547	Ictalurus punctatus		gis-dre-mir-65.3p-matureseq	ipu-miR-7553	Ictalurus punctatus
gis-dre-mir-65	ipu-mir-7553	Ictalurus punctatus		gis-dre-mir-65.5p-matureseq	ipu-miR-7547	Ictalurus punctatus
gis-dre-mir-155	ipu-mir-551	Ictalurus punctatus		gis-dre-mir-151.5p-matureseq	ssa-miR-7552a-5p	Salmo salar
gis-dre-mir-383	dre-mir-7148	Danio rerio		gis-dre-mir-151.5p-matureseq	ssa-miR-7552b-5p	Salmo salar
gis-dre-mir-416	ipu-mir-7552	Ictalurus punctatus		gis-dre-mir-155.3p-matureseq	ccr-miR-551	Cyprinus carpio
gis-dre-mir-453	ipu-mir-7147	Ictalurus punctatus		gis-dre-mir-155.3p-matureseq	ipu-miR-551	Ictalurus punctatus
gis-dre-mir-453	dre-mir-7147	Danio rerio		gis-dre-mir-155.3p-matureseq	ssa-miR-551-3p	Salmo salar
				gis-dre-mir-233.5p-matureseq	dre-miR-7146-5p	Danio rerio
				gis-dre-mir-383.3p-matureseq	dre-miR-7148-3p	Danio rerio
* 5 uniq predicted pre-miRNAs				gis-dre-mir-383.5p-matureseq	dre-miR-7148-5p	Danio rerio
* 13 uniq predicted mature miRNAs				gis-dre-mir-416.3p-matureseq	ipu-miR-7552	Ictalurus punctatus
	latest addition in Danio rerio miRNAs Release 20/21			gis-dre-mir-416.3p-matureseq	ssa-miR-7552a-3p	Salmo salar
				gis-dre-mir-416.5p-matureseq	ssa-miR-7552a-5p	Salmo salar
				gis-dre-mir-416.5p-matureseq	ssa-miR-7552b-5p	Salmo salar
				gis-dre-mir-417.3p-matureseq	ccr-miR-7132	Cyprinus carpio
				gis-dre-mir-428.3p-matureseq	ccr-miR-7133	Cyprinus carpio
				gis-dre-mir-444.5p-matureseq	ccr-miR-7132	Cyprinus carpio
				gis-dre-mir-453.5p-matureseq	dre-miR-7147	Danio rerio
				gis-dre-mir-453.5p-matureseq	ipu-miR-7147	Ictalurus punctatus
