# Supplementary material for: Deep sequencing of small RNA facilitates tissue and sex associated microRNA discovery in zebrafish
Source: BMC Genomics. 2015 Nov 16;16:950. doi: 10.1186/s12864-015-2135-7 (PMC4647824; doi:10.1186/s12864-015-2135-7)
Supplement: Additional file 11: — Comprises of the details of the tissue associated predicted novel pre-miRNAs including the IDs, miRDeep2 scores, read counts, precursor and mature sequences and precursor coordinates. Sheet1: embryo associated novel miRNAs, Sheet2: brain associated novel miRNAs, Sheet3: gut associated novel miRNAs, Sheet4: liver associated novel miRNAs, Sheet5: ovary associated novel miRNAs, Sheet6: testis associated novel miRNAs, Sheet7: eye associated novel miRNAs, Sheet8: heart associated novel miRNAs, Sheet9: summary). For tables containing information about the brain, gut and liver tissue associated novel miRNAs, there exists an additional column indicating whether a tissue associated novel miRNA is present in male/female or both. Some tissue associated novel miRNAs are present in both male and female and some in only one sex. The summary (Sheet9) gives the unique number of tissue associated novel miRNAs that reflects the union of the two. (XLSX 62 kb) [file 12864_2015_2135_MOESM11_ESM.xlsx]

## Sheet: Embryo
Embryo associated novel miRNA details
ID	miRDeep2 score	estimated probability that the miRNA candidate is a true positive	rfam alert	total read count	mature read count	loop read count	star read count	significant randfold p-value	miRBase miRNA	example miRBase miRNA with the same seed	consensus mature sequence	consensus star sequence	consensus precursor sequence	precursor coordinate
gis-dre-mir-4	0.6	74 +/- 6%	0	13	13	0	0	no	0	0	aaaguaacaagugucaagugac	cacuugacacuuguuacuuuuc	aaaguaacaagugucaagugacgaugguguccagucacuugacacuuguuacuuuuc	gi|312144708|ref|NC_007133.5|DanioreriostrainTuebingenchromosome22,Zv9:8785310..8785367:-
gis-dre-mir-7	0.4	74 +/- 6%	0	7	7	0	0	no	0	hsa-miR-362-3p	aacacaccugucuucaaugacug	gguuggguuaguuguguuug	aacacaccugucuucaaugacugaguucuccuucagguuggguuaguuguguuug	gi|312144705|ref|NC_007136.5|DanioreriostrainTuebingenchromosome25,Zv9:38486233..38486288:-
gis-dre-mir-81	0.9	74 +/- 6%	0	10	10	0	0	no	0	hsa-miR-4293	uagccugaacaaaaccugauug	aucuuuguucuggcuaua	aucuuuguucuggcuauauugaaggaguauucagaauguagccugaacaaaaccugauug	gi|312144723|ref|NC_007118.5|DanioreriostrainTuebingenchromosome7,Zv9:1663616..1663676:+
gis-dre-mir-85	0	74 +/- 6%	0	5	4	1	0	no	0	hsa-miR-6507-5p	caagaauaggaccuucaggc	augauguccauuucugcugcg	augauguccauuucugcugcgcuugugguugucaggagugcaagaauaggaccuucaggc	gi|312144716|ref|NC_007125.5|DanioreriostrainTuebingenchromosome14,Zv9:34294884..34294944:-
gis-dre-mir-86	3	82 +/- 7%	0	7	6	0	1	no	0	0	auucacuauugacugucccuug	agggagagucaauagugaacaca	auucacuauugacugucccuuguuccaaaaucuuuacgagggagagucaauagugaacaca	gi|312144706|ref|NC_007135.5|DanioreriostrainTuebingenchromosome24,Zv9:24784671..24784732:+
gis-dre-mir-149	3.4	82 +/- 7%	0	48	48	0	0	no	0	hsa-miR-4521	gcuaaggaugaaagcaggggc	cugugcuugagucaaaaguuu	cugugcuugagucaaaaguuuguacauccagcuaaggaugaaagcaggggc	gi|312144725|ref|NC_007116.5|DanioreriostrainTuebingenchromosome5,Zv9:16282320..16282371:-
gis-dre-mir-150	2.5	79 +/- 7%	0	7	6	0	1	no	0	0	acgacacuguucugauuggcugu	cuguggucagcgcugggucgu	cuguggucagcgcugggucguugcagugugaagauauagccgacgacacuguucugauuggcugu	gi|312144710|ref|NC_007131.5|DanioreriostrainTuebingenchromosome20,Zv9:6020708..6020773:-
gis-dre-mir-177	2	79 +/- 7%	0	19	19	0	0	no	0	hsa-miR-5187-3p	ucugaaucugauguuauugcau	gcaguagugucugauucuguca	gcaguagugucugauucugucauuucauaagcaugucugaaucugauguuauugcau	gi|312122277|ref|NW_003336271.1|DanioreriostrainTuebingenunplacedgenomicscaffold,Zv9_scaffold3556:41563..41620:+
gis-dre-mir-211	6.3	85 +/- 8%	0	18	17	0	1	no	0	0	guagaagaucagaugguuuuauu	auaaaacaucuuuucugucuagc	guagaagaucagaugguuuuauuauuuguuaaguauuuaauuuccuaauaaaacaucuuuucugucuagc	gi|312144725|ref|NC_007116.5|DanioreriostrainTuebingenchromosome5,Zv9:21972661..21972731:-
gis-dre-mir-266	18.2	83 +/- 10%	0	37	33	0	4	no	0	0	cagcugaaccacugcacugugu	ucagugcagugguucagcuga	ucagugcagugguucagcugaaaucaagcauuacauuacagcugaaccacugcacugugu	gi|312121638|ref|NW_003336902.1|DanioreriostrainTuebingenunplacedgenomicscaffold,Zv9_NA92:19490..19550:+
gis-dre-mir-285	1.7	78 +/- 7%	0	19	19	0	0	no	0	hsa-miR-5187-3p	ucugaaucugauguuauugcau	aauagaaugucugauuuaaca	ucugaaucugauguuauugcauuagcaugccugauuuagccugucugauuuugaugugcuaauagaaugucugauuuaaca	gi|312122277|ref|NW_003336271.1|DanioreriostrainTuebingenunplacedgenomicscaffold,Zv9_scaffold3556:41598..41679:+
gis-dre-mir-286	2.6	79 +/- 7%	0	12	12	0	0	no	0	hsa-miR-4680-3p	ucugaauuuauuagguggaguu	cccgccucugaauucaauagg	ucugaauuuauuagguggaguuugacuucauucagccccgccucugaauucaauagg	gi|312144717|ref|NC_007124.5|DanioreriostrainTuebingenchromosome13,Zv9:422631..422688:+
gis-dre-mir-303	18.2	83 +/- 10%	0	52	51	0	1	no	0	0	ugacuugaaagggacuugcuagacc	auaagcagugacuucgcuugagucug	ugacuugaaagggacuugcuagaccaagcuacgacuugacgugacuugaaauaagcagugacuucgcuugagucug	gi|312144725|ref|NC_007116.5|DanioreriostrainTuebingenchromosome5,Zv9:881073..881149:+
gis-dre-mir-310	3.1	82 +/- 7%	0	16	14	0	2	no	0	0	agacaucgauggguagcaucca	ugaugacacccauugacuuccaucguuu	ugaugacacccauugacuuccaucguuuuucuuucuguagacaucgauggguagcaucca	gi|312144728|ref|NC_007113.5|DanioreriostrainTuebingenchromosome2,Zv9:1412475..1412535:-
gis-dre-mir-330	17.6	83 +/- 10%	0	37	35	0	2	no	0	0	uguaaucuuugaccuccguagu	uacagagggcaaugguuacaga	uguaaucuuugaccuccguaguguuuauuuuccuacuacagagggcaaugguuacaga	gi|312144716|ref|NC_007125.5|DanioreriostrainTuebingenchromosome14,Zv9:23526968..23527026:+
gis-dre-mir-343	1.1	78 +/- 7%	0	12	12	0	0	no	0	hsa-miR-151a-3p	uuagacugaaaucuguuggagcc	cuucagcacgacgggagcuaguu	uuagacugaaaucuguuggagccaacauuuuccccagccgaacugcggcucuucagcacgacgggagcuaguu	gi|312144714|ref|NC_007127.5|DanioreriostrainTuebingenchromosome16,Zv9:31610521..31610594:-
gis-dre-mir-344	1.1	78 +/- 7%	0	12	12	0	0	no	0	hsa-miR-151a-3p	uuagacugaaaucuguuggagcc	cuucagcacgacgggagcuaguu	uuagacugaaaucuguuggagccaacauuuuccccagccgagcugcggcucuucagcacgacgggagcuaguu	gi|312144729|ref|NC_007112.5|DanioreriostrainTuebingenchromosome1,Zv9:28377778..28377851:-
gis-dre-mir-346	33.8	83 +/- 10%	0	68	65	0	3	no	0	0	aacuccuuggauguugacugga	uuagucacauuugggcaaguucu	uuagucacauuugggcaaguucuuugaucaucuugauuaucuggaacuccuuggauguugacugga	gi|312144710|ref|NC_007131.5|DanioreriostrainTuebingenchromosome20,Zv9:3138..3204:+
gis-dre-mir-362	1.7	78 +/- 7%	0	7	3	0	4	no	0	0	uugcuuuauaguuuaacacucgcu	cuuguuaaacucuaaagcaca	uugcuuuauaguuuaacacucgcugguuauaaugagcuuguuaaacucuaaagcaca	gi|312144711|ref|NC_007130.5|DanioreriostrainTuebingenchromosome19,Zv9:43628116..43628173:+

## Sheet: Brain
Brain associated novel miRNA details
ID	miRDeep2 score	estimated probability that the miRNA candidate is a true positive	rfam alert	total read count	mature read count	loop read count	star read count	significant randfold p-value	miRBase miRNA	example miRBase miRNA with the same seed	consensus mature sequence	consensus star sequence	consensus precursor sequence	precursor coordinate	Male/Female Brain (MB/FB)
gis-dre-mir-5	4.6	98 +/- 2%	0	4	3	0	1	no	0	hsa-miR-3529-3p	aacaacaauggaggacaugcagc	cugcaugccgucauuguuuuau	aacaacaauggaggacaugcagcagauccuguuccugauuucugcaugccgucauuguuuuau	gi|312144724|ref|NC_007117.5|DanioreriostrainTuebingenchromosome6,Zv9:54124495..54124558:+	MB
gis-dre-mir-8	0	87 +/- 2%	0	2	1	0	1	no	0	0	ccucucuaaugccccgugcag	aacacagggugcacaauagagu	aacacagggugcacaauagaguucgcuucacuaaugcccucucuaaugccccgugcag	gi|312144713|ref|NC_007128.5|DanioreriostrainTuebingenchromosome17,Zv9:21266630..21266688:-	FB
gis-dre-mir-9	0.4	91 +/- 3%	0	5	3	0	2	no	0	0	ugugucagaucgaguauguuug	aacauuacucucuuugacacugu	aacauuacucucuuugacacuguauuucauauucacugugucagaucgaguauguuug	gi|312144724|ref|NC_007117.5|DanioreriostrainTuebingenchromosome6,Zv9:53289478..53289536:+	MB
gis-dre-mir-14	12.3	98 +/- 2%	0	27	24	0	3	no	0	0	uccaucuggauugaaagguuaug	aaggcuuuucaccauuuuggau	aaggcuuuucaccauuuuggaugaaguaaugguugccccauccaucuggauugaaagguuaug	gi|312144729|ref|NC_007112.5|DanioreriostrainTuebingenchromosome1,Zv9:34583203..34583266:-	FB
gis-dre-mir-15	11	98 +/- 2%	0	27	24	0	3	no	0	0	uccaucuggauugacaaguuaug	aaggcuuuucaccauuuuggau	aaggcuuuucaccauuuuggaugcaguaaugauugccccauccaucuggauugacaaguuaug	gi|312144726|ref|NC_007115.5|DanioreriostrainTuebingenchromosome4,Zv9:25688004..25688067:+	FB
gis-dre-mir-16	12.2	98 +/- 2%	0	27	24	0	3	no	0	0	uccaacuggauugaaaaguuaug	aaggcuuuucaccauuuuggau	aaggcuuuucaccauuuuggaugcaguaaugguugccccauccaacuggauugaaaaguuaug	gi|312144717|ref|NC_007124.5|DanioreriostrainTuebingenchromosome13,Zv9:8007022..8007085:+	FB
gis-dre-mir-17	11	98 +/- 2%	0	27	24	0	3	no	0	0	uccaucuggauugacaaguuaug	aaggcuuuucaccauuuuggau	aaggcuuuucaccauuuuggaugcaguaaugguugccccauccaucuggauugacaaguuaug	gi|312144727|ref|NC_007114.5|DanioreriostrainTuebingenchromosome3,Zv9:4415852..4415915:+	FB
gis-dre-mir-18	11.1	98 +/- 2%	0	25	22	0	3	no	0	0	uccaucuggauugaacaguuaug	aaggcuuuucaccauuuuggau	aaggcuuuucaccauuuuggaugcaguaaugguugccccguccaucuggauugaacaguuaug	gi|312144720|ref|NC_007121.5|DanioreriostrainTuebingenchromosome10,Zv9:46296883..46296946:+	FB
gis-dre-mir-19	0.6	87 +/- 2%	0	3	2	0	1	no	0	0	augacucgaacccgaggacucg	aaguuuucugguucuugagucguucg	aaguuuucugguucuugagucguucguucaucacgugacagaaugacucgaacccgaggacucg	gi|312144713|ref|NC_007128.5|DanioreriostrainTuebingenchromosome17,Zv9:50936626..50936690:+	FB
gis-dre-mir-22	6.8	98 +/- 2%	0	16	15	0	1	no	0	0	ucugauccucugucagcagucu	aaugcugauuuuggaucuugugc	aaugcugauuuuggaucuugugcccugauaauuaagaaacgcuuugaauaacaugggucugauccucugucagcagucu	gi|312144723|ref|NC_007118.5|DanioreriostrainTuebingenchromosome7,Zv9:41877836..41877915:+	MB
gis-dre-mir-22	11.9	98 +/- 2%	0	26	23	0	3	no	0	0	ucugauccucugucagcagucu	aaugcugauuuuggaucuugugccc	aaugcugauuuuggaucuugugcccugauaauuaagaaacgcuuugaauaacaugggucugauccucugucagcagucu	gi|312144723|ref|NC_007118.5|DanioreriostrainTuebingenchromosome7,Zv9:41877836..41877915:+	FB
gis-dre-mir-33	0.5	87 +/- 2%	0	4	3	0	1	no	0	0	ugaaagucuauugguggcagcca	acuggcacucauugacuucugu	acuggcacucauugacuucuguaguauuuuuuuguuucuaugaaagucuauugguggcagcca	gi|312144719|ref|NC_007122.5|DanioreriostrainTuebingenchromosome11,Zv9:27100009..27100072:-	FB
gis-dre-mir-35	20.9	98 +/- 2%	0	43	42	0	1	no	0	0	uaagucaugugaucuaggggaa	acuuugcucacgugacuugggu	acuuugcucacgugacuuggguguuucaaauagcuuaagucaugugaucuaggggaa	gi|312144728|ref|NC_007113.5|DanioreriostrainTuebingenchromosome2,Zv9:58758265..58758322:-	FB
gis-dre-mir-38	4	97 +/- 2%	0	10	5	0	5	no	0	0	agacaccucuguuaucaaacu	uguugauaacagaggugucccu	agacaccucuguuaucaaacuaaacaaaacaugagauucauuugcugcucgcuuuguugauaacagaggugucccu	gi|312144727|ref|NC_007114.5|DanioreriostrainTuebingenchromosome3,Zv9:8521523..8521599:+	FB
gis-dre-mir-41	0.2	91 +/- 3%	0	39	39	0	0	no	0	0	agacuccaucauggugcgguuc	acucacacagaaggagcucc	agacuccaucauggugcgguucagcugauaugaccuggguuucugaacucacacagaaggagcucc	gi|312144710|ref|NC_007131.5|DanioreriostrainTuebingenchromosome20,Zv9:14086126..14086192:-	MB
gis-dre-mir-41	0.2	87 +/- 2%	0	35	35	0	0	no	0	0	agacuccaucauggugcgguuc	acucacacagaaggagcucc	agacuccaucauggugcgguucagcugauaugaccuggguuucugaacucacacagaaggagcucc	gi|312144710|ref|NC_007131.5|DanioreriostrainTuebingenchromosome20,Zv9:14086126..14086192:-	FB
gis-dre-mir-51	1.7	93 +/- 3%	0	5	4	0	1	no	0	0	cugccuccagcugacagcucccu	agagcguaggcuggggccgugga	agagcguaggcuggggccguggagaggcgucugugcacugccuccagcugacagcucccu	gi|312144718|ref|NC_007123.5|DanioreriostrainTuebingenchromosome12,Zv9:28842896..28842956:+	MB
gis-dre-mir-51	1.7	92 +/- 2%	0	5	2	0	3	no	0	0	acagagcguaggcuggggccgug	cugccuccagcugacagcucccu	acagagcguaggcuggggccguggagaggcgucugugcacugccuccagcugacagcucccu	gi|312144718|ref|NC_007123.5|DanioreriostrainTuebingenchromosome12,Zv9:28842894..28842956:+	FB
gis-dre-mir-54	6.8	98 +/- 2%	0	13	10	0	3	no	0	0	agauagaaucagcggagcgggg	cagcuccgcugauucugucagu	agauagaaucagcggagcggggagaacucucucucccagcuccgcugauucugucagu	gi|312144707|ref|NC_007134.5|DanioreriostrainTuebingenchromosome23,Zv9:10201091..10201149:-	FB
gis-dre-mir-57	0	91 +/- 3%	0	12	12	0	0	no	0	0	uuaguagugugcuaagucaug	agauuuagcacacuucuggca	agauuuagcacacuucuggcauauauuaucauguuguuaguagugugcuaagucaug	gi|312144707|ref|NC_007134.5|DanioreriostrainTuebingenchromosome23,Zv9:9008878..9008935:+	MB
gis-dre-mir-57	4.2	97 +/- 2%	0	10	7	0	3	no	0	0	uuaguagugugcuaagucaug	uagauuuagcacacuucuggca	uagauuuagcacacuucuggcauauauuaucauguuguuaguagugugcuaagucaug	gi|312144707|ref|NC_007134.5|DanioreriostrainTuebingenchromosome23,Zv9:9008877..9008935:+	FB
gis-dre-mir-58	0.3	87 +/- 2%	0	3	2	0	1	no	0	0	ucugcccaggccagacuacuagu	agcaaucuagccugugcagaug	agcaaucuagccugugcagauguguaguucuccagcgaucugcccaggccagacuacuagu	gi|312144705|ref|NC_007136.5|DanioreriostrainTuebingenchromosome25,Zv9:30900391..30900452:-	FB
gis-dre-mir-59	2.3	94 +/- 3%	0	16	15	0	1	no	0	0	ucgguacacuuguguuugacc	agcagcacaaaguacuauggagagc	agcagcacaaaguacuauggagagcgucaugauaaaggcucgguacacuuguguuugacc	gi|312144715|ref|NC_007126.5|DanioreriostrainTuebingenchromosome15,Zv9:20410014..20410074:+	MB
gis-dre-mir-66	1.4	92 +/- 2%	0	4	3	0	1	no	0	0	gaagucuagaugcgauacagaug	agcuguauccuauuuagacuuu	agcuguauccuauuuagacuuuaccgugcugcaggagagugugaagucuagaugcgauacagaug	gi|312144707|ref|NC_007134.5|DanioreriostrainTuebingenchromosome23,Zv9:44409984..44410049:+	FB
gis-dre-mir-67	0.9	91 +/- 3%	0	4	3	0	1	no	0	0	gagaggagaaugucugcagccccgc	aggaugcaggacuccgcucug	aggaugcaggacuccgcucugaauaaugaggaaaagaccaaucagagaggagaaugucugcagccccgc	gi|312144719|ref|NC_007122.5|DanioreriostrainTuebingenchromosome11,Zv9:76398..76467:-	MB
gis-dre-mir-69	1.9	92 +/- 2%	0	11	11	0	0	no	0	hsa-miR-5087	agguuuguacugagacugacu	ucuuucucuguaccaaucaag	agguuuguacugagacugacuuuaaaguaaagugaugcugaggucuuucucuguaccaaucaag	gi|312144709|ref|NC_007132.5|DanioreriostrainTuebingenchromosome21,Zv9:21146085..21146149:+	FB
gis-dre-mir-70	1	92 +/- 2%	0	16	16	0	0	no	0	0	aacacagauacacggagacugg	agucuccauguaucuguguuug	agucuccauguaucuguguuugcacugggugaagagcgaaaaacugagugccaacacagauacacggagacugg	gi|312144721|ref|NC_007120.5|DanioreriostrainTuebingenchromosome9,Zv9:56315773..56315847:-	FB
gis-dre-mir-71	1.3	93 +/- 3%	0	43	42	1	0	no	0	0	aacacagauacacggagacuga	agucuccguguaucuguguuug	agucuccguguaucuguguuugcacugggugaagagcgguaaacugagugcgaacacagauacacggagacuga	gi|312144719|ref|NC_007122.5|DanioreriostrainTuebingenchromosome11,Zv9:38424541..38424615:+	MB
gis-dre-mir-72	1.1	93 +/- 3%	0	4	3	0	1	no	0	0	agucuucguucugcaucggga	ccacgauguaaacucaagaccau	agucuucguucugcaucgggacuuaccuuguaucagccacgauguaaacucaagaccau	gi|312144720|ref|NC_007121.5|DanioreriostrainTuebingenchromosome10,Zv9:32336331..32336390:-	MB
gis-dre-mir-74	0.1	87 +/- 2%	0	17	17	0	0	no	0	0	aaucucugagcccagcgcuga	agugcuguucuggaauguauuca	agugcuguucuggaauguauucagguuugguuucuucugaaucucugagcccagcgcuga	gi|312144719|ref|NC_007122.5|DanioreriostrainTuebingenchromosome11,Zv9:42940263..42940323:-	FB
gis-dre-mir-77	0	91 +/- 3%	0	2	1	0	1	no	0	0	aguuuauuguauggagcgcgucugu	gucagcgcuuauacauacuggu	aguuuauuguauggagcgcgucugucagucagcgcuuauacauacuggu	gi|312144727|ref|NC_007114.5|DanioreriostrainTuebingenchromosome3,Zv9:12803539..12803588:+	MB
gis-dre-mir-88	4.1	98 +/- 2%	0	48	48	0	0	no	0	hsa-miR-1180	auuccggcgcggaugcggcag	gccgcaucuggcccgaaucg	auuccggcgcggaugcggcagcgucggcucgcuuacggcugccgcaucuggcccgaaucg	gi|312121711|ref|NW_003336829.1|DanioreriostrainTuebingenunplacedgenomicscaffold,Zv9_NA503:158248..158308:-	MB
gis-dre-mir-89	6.6	98 +/- 2%	0	7	6	0	1	no	0	hsa-miR-1180	auuccggcgcggaugcggcagcg	cgccgcaucuggcccggaauuga	auuccggcgcggaugcggcagcguuggcucgcuuacggccgccgcaucuggcccggaauuga	gi|312144718|ref|NC_007123.5|DanioreriostrainTuebingenchromosome12,Zv9:49499454..49499516:-	FB
gis-dre-mir-90	0	91 +/- 3%	0	23	23	0	0	no	0	0	cugauggauugacugauuggc	caaucagcugaucugucugca	caaucagcugaucugucugcaagcugagauaugagugauccgcugauggauugacugauuggc	gi|312144710|ref|NC_007131.5|DanioreriostrainTuebingenchromosome20,Zv9:20098711..20098774:-	MB
gis-dre-mir-91	0	87 +/- 2%	0	15	15	0	0	no	0	0	augguacuccuuggauguugac	cacauuugggcgaguucuuuga	cacauuugggcgaguucuuugaucaucuugaauucaugguacuccuuggauguugac	gi|312144714|ref|NC_007127.5|DanioreriostrainTuebingenchromosome16,Zv9:50296343..50296400:+	FB
gis-dre-mir-92	0	87 +/- 2%	0	2	1	0	1	no	0	0	cgcagcccggacucggucaagg	cacgaccagcccgagccgcggugga	cacgaccagcccgagccgcgguggaauggagcagcgcagcccggacucggucaagg	gi|312144720|ref|NC_007121.5|DanioreriostrainTuebingenchromosome10,Zv9:208347..208403:-	FB
gis-dre-mir-94	0	91 +/- 3%	0	5	5	0	0	no	0	hsa-miR-5008-3p	ccugugcugaugucugcuucuccu	cagaggaagaccgacaggug	cagaggaagaccgacaggugaagcacacaccgcaccugugcugauugauugaucaccugugcugaugucugcuucuccu	gi|312144706|ref|NC_007135.5|DanioreriostrainTuebingenchromosome24,Zv9:43910221..43910300:-	MB
gis-dre-mir-94	0.4	87 +/- 2%	0	6	6	0	0	no	0	hsa-miR-5008-3p	ccugugcugaugucugcuucucc	agaggaagaccgacaggug	agaggaagaccgacaggugaagcacacaccgcaccugugcugauugauugaucaccugugcugaugucugcuucucc	gi|312144706|ref|NC_007135.5|DanioreriostrainTuebingenchromosome24,Zv9:43910222..43910299:-	FB
gis-dre-mir-96	0	87 +/- 2%	0	13	13	0	0	no	0	0	gcugaucagugacugcggcugcu	cagccccggucuugaaucugguccc	cagccccggucuugaaucuggucccagacuaaacauuugggcugaucagugacugcggcugcu	gi|312144713|ref|NC_007128.5|DanioreriostrainTuebingenchromosome17,Zv9:53351609..53351672:+	FB
gis-dre-mir-98	0.6	87 +/- 2%	0	9	9	0	0	no	0	hsa-miR-194-3p	ucagugggauuuggaggccaggc	caggacauccaauccgacagacc	caggacauccaauccgacagaccuugaguuagauucugaucagugggauuuggaggccaggc	gi|312144718|ref|NC_007123.5|DanioreriostrainTuebingenchromosome12,Zv9:29239906..29239968:+	FB
gis-dre-mir-99	1.9	92 +/- 2%	0	8	7	0	1	no	0	0	ucagaucugugacagacagga	cagucucucuggaucaguggu	cagucucucuggaucagugguuuucuuacagcagcgucucagaucugugacagacagga	gi|312144716|ref|NC_007125.5|DanioreriostrainTuebingenchromosome14,Zv9:31878887..31878946:-	FB
gis-dre-mir-101	0	91 +/- 3%	0	14	14	0	0	no	0	0	caguuugguucgguaggccuuu	agcuuaccaaaccguaccgua	caguuugguucgguaggccuuuugacaguggaaacagccauaaaagcuuaccaaaccguaccgua	gi|312144717|ref|NC_007124.5|DanioreriostrainTuebingenchromosome13,Zv9:20296718..20296783:-	MB
gis-dre-mir-102	0.2	91 +/- 3%	0	14	14	0	0	no	0	0	caguuugguucgguaggccuuu	agcguaccaaaccgaaccaua	caguuugguucgguaggccuuuugacaguggaaacggccauaaaagcguaccaaaccgaaccaua	gi|312144720|ref|NC_007121.5|DanioreriostrainTuebingenchromosome10,Zv9:45020752..45020817:-	MB
gis-dre-mir-103	2.8	94 +/- 3%	0	6	4	0	2	no	0	0	caucaaaugucaucgcgaucau	aucgcuaugacauuugaugacg	caucaaaugucaucgcgaucaucauauguagaaagugaucgcuaugacauuugaugacg	gi|312144729|ref|NC_007112.5|DanioreriostrainTuebingenchromosome1,Zv9:36706891..36706950:+	MB
gis-dre-mir-104	0.8	87 +/- 2%	0	4	3	0	1	no	0	0	acccgcagcucaaaucagaucu	caucuggucuaguugcaggaguu	caucuggucuaguugcaggaguucaaauauuucaacggacccgcagcucaaaucagaucu	gi|312144719|ref|NC_007122.5|DanioreriostrainTuebingenchromosome11,Zv9:31552094..31552154:+	FB
gis-dre-mir-105	0.1	87 +/- 2%	0	2	1	0	1	no	0	0	cuugaucaggauucaucaucgcc	caugaugaaugccuugaucaga	caugaugaaugccuugaucagaugcugacugugacauuaagugacggcuugaucaggauucaucaucgcc	gi|312144726|ref|NC_007115.5|DanioreriostrainTuebingenchromosome4,Zv9:1441095..1441165:-	FB
gis-dre-mir-107	522.6	98 +/- 2%	0	1029	767	0	262	no	0	0	uuuaaaaguguccuccagagc	cauuagaggucauuuuuacugu	cauuagaggucauuuuuacuguuuguaucacugcuuuaaaaguguccuccagagc	gi|312144729|ref|NC_007112.5|DanioreriostrainTuebingenchromosome1,Zv9:11004691..11004746:-	FB
gis-dre-mir-109	0.3	91 +/- 3%	0	6	6	0	0	no	0	hsa-miR-499b-5p	gcagacuucgacuugauugggu	ccaaucacuugagucuggguuuu	ccaaucacuugagucuggguuuuugaucucagcugcauccagcagguguuuucggagcagacuucgacuugauugggu	gi|312144721|ref|NC_007120.5|DanioreriostrainTuebingenchromosome9,Zv9:46602213..46602291:+	MB
gis-dre-mir-111	0.1	87 +/- 2%	0	2	1	0	1	no	0	0	uauggcaaaauguggaacuagc	ccaguuccacaauuugccauau	ccaguuccacaauuugccauauucugugcauacuugaaacauaaaauauggcaaaauguggaacuagc	gi|312144728|ref|NC_007113.5|DanioreriostrainTuebingenchromosome2,Zv9:33154625..33154693:+	FB
gis-dre-mir-116	1.5	92 +/- 2%	0	6	3	0	3	no	0	0	gcucagagugguugugcgggugu	cccccgcauguccuuugagcccc	cccccgcauguccuuugagcccccgcaucugucugcugugcucagagugguugugcgggugu	gi|312144726|ref|NC_007115.5|DanioreriostrainTuebingenchromosome4,Zv9:54540070..54540132:+	FB
gis-dre-mir-117	3.8	96 +/- 3%	0	26	26	0	0	no	0	hsa-miR-1306-5p	ucaccuccacacacagcuugggc	ccgagcuugugcagauaguggaauggua	ccgagcuugugcagauaguggaaugguaccaacaagagauaguugggcucaccuccacacacagcuugggc	gi|312144726|ref|NC_007115.5|DanioreriostrainTuebingenchromosome4,Zv9:28445309..28445380:-	MB
gis-dre-mir-117	3.7	94 +/- 3%	0	28	28	0	0	no	0	hsa-miR-1306-5p	ucaccuccacacacagcuugggc	ccgagcuugugcagauaguggaauggua	ccgagcuugugcagauaguggaaugguaccaacaagagauaguugggcucaccuccacacacagcuugggc	gi|312144726|ref|NC_007115.5|DanioreriostrainTuebingenchromosome4,Zv9:28445309..28445380:-	FB
gis-dre-mir-118	6.1	98 +/- 2%	0	6	5	0	1	no	0	hsa-miR-1306-5p	ucaccuccacacauagcuuggg	ccgagcuugugcgggaggugga	ccgagcuugugcgggagguggaacgauacugacuagggcucaccuccacacauagcuuggg	gi|312144727|ref|NC_007114.5|DanioreriostrainTuebingenchromosome3,Zv9:47396659..47396720:-	MB
gis-dre-mir-121	0.2	91 +/- 3%	0	2	1	0	1	no	0	0	ccgugccugauaaacagggacu	cgccugauaucagcgcacuggcag	ccgugccugauaaacagggacucugcuuuauagcgaucuaaaaagcgccugauaucagcgcacuggcag	gi|312144714|ref|NC_007127.5|DanioreriostrainTuebingenchromosome16,Zv9:2723940..2724009:+	MB
gis-dre-mir-124	0.3	91 +/- 3%	0	12	12	0	0	no	0	0	ccucgagcccagugcuuccuccu	uggggagccugagcucgguggau	ccucgagcccagugcuuccuccuguuggcagagcgaguggggagccugagcucgguggau	gi|312144707|ref|NC_007134.5|DanioreriostrainTuebingenchromosome23,Zv9:2388785..2388845:+	MB
gis-dre-mir-127	0.3	91 +/- 3%	0	17	17	0	0	no	0	0	uagggaacucuggacaccuga	cggcugugcauggaacucugga	cggcugugcauggaacucuggagacggcacuggccauuuagggaacucuggacaccuga	gi|312144718|ref|NC_007123.5|DanioreriostrainTuebingenchromosome12,Zv9:30616773..30616832:+	MB
gis-dre-mir-127	0.3	87 +/- 2%	0	16	16	0	0	no	0	0	uagggaacucuggacaccuga	cggcugugcauggaacucugga	cggcugugcauggaacucuggagacggcacuggccauuuagggaacucuggacaccuga	gi|312144718|ref|NC_007123.5|DanioreriostrainTuebingenchromosome12,Zv9:30616773..30616832:+	FB
gis-dre-mir-129	2.7	92 +/- 3%	0	10	10	0	0	no	0	hsa-miR-6509-3p	cuccacugucucugucggcguc	cgucuacagauacugcuggagag	cgucuacagauacugcuggagagauagaguaugaaaacuccuccacugucucugucggcguc	gi|312144724|ref|NC_007117.5|DanioreriostrainTuebingenchromosome6,Zv9:5450719..5450781:+	FB
gis-dre-mir-133	0.4	87 +/- 2%	0	10	10	0	0	no	0	hsa-miR-6509-3p	cuccacugucucugucggcguc	cgcucgacggaguguguauuu	cuccacugucucugucggcgucucuucuuucucuccgcucgacggaguguguauuu	gi|312144724|ref|NC_007117.5|DanioreriostrainTuebingenchromosome6,Zv9:5450759..5450815:+	FB
gis-dre-mir-135	0.2	91 +/- 3%	0	32	32	0	0	no	0	0	acucagagaucuguuucgaauu	cucggaguagauccuugagaga	cucggaguagauccuugagagaagucagcugagaugacucagagaucuguuucgaauu	gi|312144713|ref|NC_007128.5|DanioreriostrainTuebingenchromosome17,Zv9:50690677..50690735:+	MB
gis-dre-mir-136	57.3	98 +/- 2%	0	113	112	0	1	no	0	0	cucugacagaaucagcggagc	caccgcugauucuauccguac	cucugacagaaucagcggagcgggggagagagagcgcuccccgcaccgcugauucuauccguac	gi|312144707|ref|NC_007134.5|DanioreriostrainTuebingenchromosome23,Zv9:37877605..37877669:-	MB
gis-dre-mir-136	27.2	98 +/- 2%	0	54	52	0	2	no	0	0	cucugacagaaucagcggagcg	caccgcugauucuauccguac	cucugacagaaucagcggagcgggggagagagagcgcuccccgcaccgcugauucuauccguac	gi|312144707|ref|NC_007134.5|DanioreriostrainTuebingenchromosome23,Zv9:37877605..37877669:-	FB
gis-dre-mir-139	4.6	97 +/- 2%	0	9	7	0	2	no	0	0	ccaauucacacugggcuucagc	cugaagcccuugugaauugggc	cugaagcccuugugaauugggcauuauaagguaaagcccaauucacacugggcuucagc	gi|312144709|ref|NC_007132.5|DanioreriostrainTuebingenchromosome21,Zv9:35996420..35996479:+	FB
gis-dre-mir-140	1.2	92 +/- 2%	0	4	3	0	1	no	0	0	ucaccaugcagccgagaccaaga	cugaggccucggcugcaggucuga	cugaggccucggcugcaggucugauugcucuguuaacucuucaccaugcagccgagaccaaga	gi|312144712|ref|NC_007129.5|DanioreriostrainTuebingenchromosome18,Zv9:17544688..17544751:+	FB
gis-dre-mir-142	0.3	91 +/- 3%	0	45	45	0	0	no	0	0	cugccauccagcgcucugaaccu	gcagagcgcaggugggcgaac	cugccauccagcgcucugaaccugcggcuuucuggcgggcagagcgcaggugggcgaac	gi|312144713|ref|NC_007128.5|DanioreriostrainTuebingenchromosome17,Zv9:18502251..18502310:+	MB
gis-dre-mir-142	0.3	87 +/- 2%	0	74	74	0	0	no	0	0	cugccauccagcgcucugaaccu	gcagagcgcaggugggcgaac	cugccauccagcgcucugaaccugcggcuuucuggcgggcagagcgcaggugggcgaac	gi|312144713|ref|NC_007128.5|DanioreriostrainTuebingenchromosome17,Zv9:18502251..18502310:+	FB
gis-dre-mir-154	0	87 +/- 2%	0	32	32	0	0	no	0	0	ugaaaaucacugguuacaggcu	cuuguaaccauugaguucuaua	cuuguaaccauugaguucuauaguauuuguuuguccuacuaugaaaaucacugguuacaggcu	gi|312144711|ref|NC_007130.5|DanioreriostrainTuebingenchromosome19,Zv9:20668981..20669044:+	FB
gis-dre-mir-157	1.8	92 +/- 2%	0	9	9	0	0	no	0	hsa-miR-659-3p	uuugguucgguacgccuuuuga	gaaagggugccgaaaaagug	gaaagggugccgaaaaagugguacgguacgauuugguucgguacgccuuuuga	gi|312144721|ref|NC_007120.5|DanioreriostrainTuebingenchromosome9,Zv9:4259056..4259109:+	FB
gis-dre-mir-166	10.6	98 +/- 2%	0	23	14	0	9	no	0	0	ugcaaccauaugcaggaucugc	gacucugcaugugugugcgugu	gacucugcaugugugugcguguuuauuuuagcccacacugcaaccauaugcaggaucugc	gi|312144715|ref|NC_007126.5|DanioreriostrainTuebingenchromosome15,Zv9:12927318..12927378:+	MB
gis-dre-mir-166	14.3	98 +/- 2%	0	30	23	0	7	no	0	0	cugcaaccauaugcaggaucu	gacucugcaugugugugcgugu	gacucugcaugugugugcguguuuauuuuagcccacacugcaaccauaugcaggaucu	gi|312144715|ref|NC_007126.5|DanioreriostrainTuebingenchromosome15,Zv9:12927318..12927376:+	FB
gis-dre-mir-168	0	91 +/- 3%	0	2	1	0	1	no	0	0	gagaauaaugcacacaugagca	acucaggugugcauuauuuccu	gagaauaaugcacacaugagcaacuuaaccaacucaggugugcauuauuuccu	gi|312144715|ref|NC_007126.5|DanioreriostrainTuebingenchromosome15,Zv9:46606755..46606808:-	MB
gis-dre-mir-169	3.5	96 +/- 3%	0	3	2	0	1	no	0	hsa-miR-4735-5p	ucuaauuuuggugagccuguucug	gagaaucaucagacuaggcaau	gagaaucaucagacuaggcaauguuuuuccaaugaucuguugucuaauuuuggugagccuguucug	gi|312144728|ref|NC_007113.5|DanioreriostrainTuebingenchromosome2,Zv9:41478908..41478974:+	MB
gis-dre-mir-170	0.1	87 +/- 2%	0	2	1	0	1	no	0	0	gaggcgcggguggcgcggguag	gccacccuagacgcggauauaauug	gaggcgcggguggcgcggguaguuguggggacgccgcucucuauauucugccacccuagacgcggauauaauug	gi|312121656|ref|NW_003336884.1|DanioreriostrainTuebingenunplacedgenomicscaffold,Zv9_NA515:8096..8170:+	FB
gis-dre-mir-172	2.8	94 +/- 3%	0	10	10	0	0	no	0	hsa-miR-1976	ucuccugcagcuacuucaucuu	gaugaggcugaaggccacu	gaugaggcugaaggccacugagcaugugcaguaagucuccugcagcuacuucaucuu	gi|312144723|ref|NC_007118.5|DanioreriostrainTuebingenchromosome7,Zv9:34435773..34435830:+	MB
gis-dre-mir-172	1.3	92 +/- 2%	0	4	3	0	1	no	0	0	cuccugcagcuacuucaucuuccug	ugaggaugaggcugaaggccacu	ugaggaugaggcugaaggccacugagcaugugcaguaagucuccugcagcuacuucaucuuccug	gi|312144723|ref|NC_007118.5|DanioreriostrainTuebingenchromosome7,Zv9:34435769..34435834:+	FB
gis-dre-mir-173	0.5	91 +/- 3%	0	5	4	0	1	no	0	0	gcacaauacaggcauuuggaug	uucccaugcucguagaaugug	gcacaauacaggcauuuggaugcuggcugcucucaaagcuucccaugcucguagaaugug	gi|312144705|ref|NC_007136.5|DanioreriostrainTuebingenchromosome25,Zv9:31165895..31165955:+	MB
gis-dre-mir-178	3.5	96 +/- 3%	0	48	48	0	0	no	0	hsa-miR-1180	auuccggcgcggaugcggcag	gccagcuccgggccgcagcgc	gccagcuccgggccgcagcgcacauuacucucgggcugauuccggcgcggaugcggcag	gi|312121711|ref|NW_003336829.1|DanioreriostrainTuebingenunplacedgenomicscaffold,Zv9_NA503:158287..158346:-	MB
gis-dre-mir-181	0.3	87 +/- 2%	0	5	5	0	0	no	0	hsa-miR-4329	ucugagacacucagagggugg	gccugccucucugugucucaaaca	gccugccucucugugucucaaacacuucuaacugugucugagacacucagagggugg	gi|312144716|ref|NC_007125.5|DanioreriostrainTuebingenchromosome14,Zv9:48152061..48152118:-	FB
gis-dre-mir-184	1.1	93 +/- 3%	0	113	113	0	0	no	0	0	uaacgccgccgguccuacgcca	gcguuggaccggugggguuaca	gcguuggaccggugggguuacauuaacaauuaccaauguaacgccgccgguccuacgcca	gi|312144725|ref|NC_007116.5|DanioreriostrainTuebingenchromosome5,Zv9:446835..446895:-	MB
gis-dre-mir-184	1.1	92 +/- 2%	0	185	185	0	0	no	0	0	uaacgccgccgguccuacgcc	cguuggaccggugggguuaca	cguuggaccggugggguuacauuaacaauuaccaauguaacgccgccgguccuacgcc	gi|312144725|ref|NC_007116.5|DanioreriostrainTuebingenchromosome5,Zv9:446836..446894:-	FB
gis-dre-mir-186	0	87 +/- 2%	0	4	1	0	3	no	0	0	cuaaccucauucacacuacga	gcuagugugaauaaggcauaag	gcuagugugaauaaggcauaagaaucucgucuaacaaacgucgcuuucuaaccucauucacacuacga	gi|312121663|ref|NW_003336877.1|DanioreriostrainTuebingenunplacedgenomicscaffold,Zv9_NA915:27272..27340:-	FB
gis-dre-mir-189	3.6	94 +/- 3%	0	12	12	0	0	no	0	hsa-miR-1180	uuuccggccagaugcggcggccg	gcugcuggacuccggaugcu	gcugcuggacuccggaugcuuguggacucacugcccgauuuccggccagaugcggcggccg	gi|312144724|ref|NC_007117.5|DanioreriostrainTuebingenchromosome6,Zv9:21580619..21580680:-	FB
gis-dre-mir-194	0.6	91 +/- 3%	0	86	86	0	0	no	0	0	ggauagaaucagcggagcgggg	ccgcuccgcugaaucugucagu	ggauagaaucagcggagcggggagcgcucucucucaccgcuccgcugaaucugucagu	gi|312144717|ref|NC_007124.5|DanioreriostrainTuebingenchromosome13,Zv9:50139814..50139872:-	MB
gis-dre-mir-195	59.5	98 +/- 2%	0	117	114	0	3	no	0	0	ggauagaaucagcggagcgggg	ccgcuccgcagauucugucagu	ggauagaaucagcggagcggggagcgcucucucuccccgcuccgcagauucugucagu	gi|312144708|ref|NC_007133.5|DanioreriostrainTuebingenchromosome22,Zv9:35169560..35169618:-	FB
gis-dre-mir-196	59.8	98 +/- 2%	0	117	114	0	3	no	0	0	ggauagaaucagcggagcgggg	cccucuccgcugauucuguca	ggauagaaucagcggagcggggagcgcucucucuccccucuccgcugauucuguca	gi|312144705|ref|NC_007136.5|DanioreriostrainTuebingenchromosome25,Zv9:3477734..3477790:+	FB
gis-dre-mir-199	54.3	98 +/- 2%	0	109	108	0	1	no	0	0	uucuacaagugauuuagcugu	ggcuaaauaacuuguagaaga	ggcuaaauaacuuguagaagauggacagagagauuauucuacaagugauuuagcugu	gi|312144710|ref|NC_007131.5|DanioreriostrainTuebingenchromosome20,Zv9:28825984..28826041:-	FB
gis-dre-mir-200	0.9	87 +/- 2%	0	6	6	0	0	no	0	hsa-miR-769-5p	ggagaccuugccugcgggcuuu	ggcucgcaggaaggccugcug	ggcucgcaggaaggccugcugcuuugacgcuguuccucgugacuagagaggagaccuugccugcgggcuuu	gi|312144713|ref|NC_007128.5|DanioreriostrainTuebingenchromosome17,Zv9:26346789..26346860:-	FB
gis-dre-mir-204	0.3	87 +/- 2%	0	2	1	0	1	no	0	0	gguagcacuguugcuuaggauc	uuccucucagcaacaacugccc	gguagcacuguugcuuaggaucagcagguucuuuaaacgcuuccucucagcaacaacugccc	gi|312144708|ref|NC_007133.5|DanioreriostrainTuebingenchromosome22,Zv9:19273521..19273583:-	FB
gis-dre-mir-207	3.3	96 +/- 3%	0	2	1	0	1	no	0	hsa-miR-933	ggugcgcaacuucacggggacu	gagcucguaaaguagcgcagggc	ggugcgcaacuucacggggacucucugaugcacgagaaagagcucguaaaguagcgcagggc	gi|312144723|ref|NC_007118.5|DanioreriostrainTuebingenchromosome7,Zv9:37251398..37251460:-	MB
gis-dre-mir-212	1.6	93 +/- 3%	0	4	2	0	2	no	0	0	acacguguagucugagcuacug	guagcucagacaacacgugug	guagcucagacaacacguguggaaaacagguacuguuacuguagucaacacguguagucugagcuacug	gi|312144716|ref|NC_007125.5|DanioreriostrainTuebingenchromosome14,Zv9:47523591..47523660:-	MB
gis-dre-mir-213	1.3	92 +/- 2%	0	4	1	0	3	no	0	0	guaggcugucugcgcaucaaccu	cugauuuauaggcgucugccagu	guaggcugucugcgcaucaaccugaauauucucauuaggcugauuuauaggcgucugccagu	gi|312144713|ref|NC_007128.5|DanioreriostrainTuebingenchromosome17,Zv9:49346463..49346525:-	FB
gis-dre-mir-217	0	87 +/- 2%	0	31	31	0	0	no	0	0	uucgagcucgguccauuggcau	gucacugguucgagcucggucc	gucacugguucgagcucgguccguuggcauuucuguggcauuuuacugguucgagcucgguccauuggcau	gi|312144716|ref|NC_007125.5|DanioreriostrainTuebingenchromosome14,Zv9:30538502..30538573:+	FB
gis-dre-mir-218	0	91 +/- 3%	0	12	12	0	0	no	0	0	gucaucucugagcgggugugugu	gcagacccgcagauggugaugg	gucaucucugagcgggugugugucgcuucucucccgcagacccgcagauggugaugg	gi|312144723|ref|NC_007118.5|DanioreriostrainTuebingenchromosome7,Zv9:77047177..77047234:+	MB
gis-dre-mir-218	0.1	87 +/- 2%	0	14	14	0	0	no	0	0	gucaucucugagcgggugugug	cagacccgcagauggugaugg	gucaucucugagcgggugugugucgcuucucucccgcagacccgcagauggugaugg	gi|312144723|ref|NC_007118.5|DanioreriostrainTuebingenchromosome7,Zv9:77047177..77047234:+	FB
gis-dre-mir-221	0.2	91 +/- 3%	0	11	10	1	0	no	0	0	aacacagagacacggauacug	gucuccguguaucuguguuug	gucuccguguaucuguguuugcacugggugaagagcaguaagcugagugcaaacuaaacacagagacacggauacug	gi|312144720|ref|NC_007121.5|DanioreriostrainTuebingenchromosome10,Zv9:42314629..42314706:+	MB
gis-dre-mir-221	3.8	94 +/- 3%	0	8	7	0	1	no	0	0	aacacagagacacggauacug	agucuccguguaucuguguuugc	agucuccguguaucuguguuugcacugggugaagagcaguaagcugagugcaaacuaaacacagagacacggauacug	gi|312144720|ref|NC_007121.5|DanioreriostrainTuebingenchromosome10,Zv9:42314628..42314706:+	FB
gis-dre-mir-222	0.2	91 +/- 3%	0	11	10	1	0	no	0	0	aacacagagacacggauacug	gucuccgugugucuguguuug	gucuccgugugucuguguuugcacugggugaagagcaguaagcugagugcaaaccaaacacagagacacggauacug	gi|312144722|ref|NC_007119.5|DanioreriostrainTuebingenchromosome8,Zv9:1197569..1197646:+	MB
gis-dre-mir-224	0.7	91 +/- 3%	0	6	5	0	1	no	0	0	ucgugaccucgcugcaugacugc	gucuugcgcugugcacuugaccu	gucuugcgcugugcacuugaccuuuugaccucuaaggucgugaccucgcugcaugacugc	gi|312144718|ref|NC_007123.5|DanioreriostrainTuebingenchromosome12,Zv9:48713579..48713639:-	MB
gis-dre-mir-228	0.5	87 +/- 2%	0	3	2	0	1	no	0	0	ugaagaacuuuuaacauccaac	guggauguuaacgguucuucaug	guggauguuaacgguucuucaugagaauuaucaaagguuccaugaagaacuuuuaacauccaac	gi|312144709|ref|NC_007132.5|DanioreriostrainTuebingenchromosome21,Zv9:28218579..28218643:-	FB
gis-dre-mir-254	0.8	87 +/- 2%	0	4	3	0	1	no	0	0	uaugaagucugcacguguauc	guccacguguaagcuucauug	uaugaagucugcacguguauccauauaugggucacggguccacguguaagcuucauug	gi|312144706|ref|NC_007135.5|DanioreriostrainTuebingenchromosome24,Zv9:2553453..2553511:+	FB
gis-dre-mir-256	1.9	93 +/- 3%	0	9	9	0	0	no	0	hsa-miR-6513-3p	ucaagugucugucagcacccag	uggugcgucagaacacagcgg	ucaagugucugucagcacccaggcaggaagcaagacccuggugcgucagaacacagcgg	gi|312144713|ref|NC_007128.5|DanioreriostrainTuebingenchromosome17,Zv9:24972722..24972781:+	MB
gis-dre-mir-256	3.3	94 +/- 3%	0	13	13	0	0	no	0	hsa-miR-6513-3p	ucaagugucugucagcacccagg	uggugcgucagaacacagcgg	ucaagugucugucagcacccaggcaggaagcaagacccuggugcgucagaacacagcgg	gi|312144713|ref|NC_007128.5|DanioreriostrainTuebingenchromosome17,Zv9:24972722..24972781:+	FB
gis-dre-mir-261	1.5	92 +/- 2%	0	8	8	0	0	no	0	hsa-miR-376a-3p	cucauagacagauccucugaug	ucagcugaucugucagugaaug	ucagcugaucugucagugaauggcuuguauaucuacucauagacagauccucugaug	gi|312144712|ref|NC_007129.5|DanioreriostrainTuebingenchromosome18,Zv9:10306936..10306993:+	FB
gis-dre-mir-263	3.1	96 +/- 3%	0	17	17	0	0	no	0	hsa-miR-4433-3p	ucaggagucaggauuagacggg	gguuugaucccugauguccuucac	ucaggagucaggauuagacgggcugcuugauuuugauccgguuugaucccugauguccuucac	gi|312144729|ref|NC_007112.5|DanioreriostrainTuebingenchromosome1,Zv9:19655374..19655437:-	MB
gis-dre-mir-267	1.5	92 +/- 2%	0	5	3	0	2	no	0	0	ucaauaagcguacugaaccaaa	ucaguuugguacgauuuuaaggc	ucaguuugguacgauuuuaaggccguuuccacugucaauaagcguacugaaccaaa	gi|312144715|ref|NC_007126.5|DanioreriostrainTuebingenchromosome15,Zv9:41819827..41819883:+	FB
gis-dre-mir-270	1.2	93 +/- 3%	0	12	12	0	0	no	0	hsa-miR-4750-3p	ucugacccagaucugacugacu	ucaugucagacgagggccguaau	ucaugucagacgagggccguaauaucugcuagaaacucugacccagaucugacugacu	gi|312144706|ref|NC_007135.5|DanioreriostrainTuebingenchromosome24,Zv9:40568665..40568723:-	MB
gis-dre-mir-270	1.2	92 +/- 2%	0	22	22	0	0	no	0	hsa-miR-4750-3p	ucugacccagaucugacugacu	ucaugucagacgagggccguaau	ucaugucagacgagggccguaauaucugcuagaaacucugacccagaucugacugacu	gi|312144706|ref|NC_007135.5|DanioreriostrainTuebingenchromosome24,Zv9:40568665..40568723:-	FB
gis-dre-mir-273	2.7	94 +/- 3%	0	7	4	0	3	no	0	0	uccaucauccucugcgucagca	guucaugagaggcuguggaggu	uccaucauccucugcgucagcacugucucugcucauguguucaugagaggcuguggaggu	gi|312144718|ref|NC_007123.5|DanioreriostrainTuebingenchromosome12,Zv9:134355..134415:+	MB
gis-dre-mir-273	6.6	98 +/- 2%	0	15	11	0	4	no	0	0	guucaugagaggcuguggagg	uccaucauccucugcgucagcac	uccaucauccucugcgucagcacugucucugcucauguguucaugagaggcuguggagg	gi|312144718|ref|NC_007123.5|DanioreriostrainTuebingenchromosome12,Zv9:134355..134414:+	FB
gis-dre-mir-275	2.5	94 +/- 3%	0	9	9	0	0	no	0	hsa-miR-548q	ucuggugcagcuccaccucuggg	uccuggugcagcuucaccacugg	uccuggugcagcuucaccacugggcucaguggaucuucuggugcagcuccaccucuggg	gi|312144714|ref|NC_007127.5|DanioreriostrainTuebingenchromosome16,Zv9:38376416..38376475:+	MB
gis-dre-mir-275	1.5	92 +/- 2%	0	7	7	0	0	no	0	hsa-miR-548q	ucuggugcagcuccaccucuggg	uccuggugcagcuucaccacugg	uccuggugcagcuucaccacugggcucaguggaucuucuggugcagcuccaccucuggg	gi|312144714|ref|NC_007127.5|DanioreriostrainTuebingenchromosome16,Zv9:38376416..38376475:+	FB
gis-dre-mir-279	1.4	92 +/- 2%	0	4	3	0	1	no	0	0	ucaauaagcguacugaaccaaa	ucgguucgguacgcuuuuauggc	ucgguucgguacgcuuuuauggccguuuccacugucaauaagcguacugaaccaaa	gi|312144715|ref|NC_007126.5|DanioreriostrainTuebingenchromosome15,Zv9:3015211..3015267:+	FB
gis-dre-mir-288	2.6	94 +/- 3%	0	54	54	0	0	no	0	hsa-miR-6719-3p	ucugacaugucuuuugaugcca	gcaucaaggaaguuuacau	ucugacaugucuuuugaugccaauguuaaaugucaauuugacaucauuuuggcaucaaggaaguuuacau	gi|312144725|ref|NC_007116.5|DanioreriostrainTuebingenchromosome5,Zv9:13545904..13545974:-	MB
gis-dre-mir-288	2.6	92 +/- 3%	0	43	43	0	0	no	0	hsa-miR-6719-3p	ucugacaugucuuuugaugcca	gcaucaaggaaguuuacau	ucugacaugucuuuugaugccaauguuaaaugucaauuugacaucauuuuggcaucaaggaaguuuacau	gi|312144725|ref|NC_007116.5|DanioreriostrainTuebingenchromosome5,Zv9:13545904..13545974:-	FB
gis-dre-mir-289	4.2	97 +/- 2%	0	10	9	0	1	no	0	0	ucugaccguugacuucuauagu	uacggaggucagugguuagag	ucugaccguugacuucuauaguugcaaguuugauacuacggaggucagugguuagag	gi|312144727|ref|NC_007114.5|DanioreriostrainTuebingenchromosome3,Zv9:32819336..32819393:+	FB
gis-dre-mir-293	0.7	91 +/- 3%	0	3	1	0	2	no	0	0	ucugcuuaacgaaccauagacg	ucucggguucguuaagcaauga	ucugcuuaacgaaccauagacgccagugguuucucggguucguuaagcaauga	gi|312144706|ref|NC_007135.5|DanioreriostrainTuebingenchromosome24,Zv9:2556054..2556107:-	MB
gis-dre-mir-294	1.6	92 +/- 2%	0	4	3	0	1	no	0	0	ucuggcaccaacugacuuccgu	ggaggucaauuggugccagaaa	ucuggcaccaacugacuuccguaguagaaauacuauggaggucaauuggugccagaaa	gi|312144724|ref|NC_007117.5|DanioreriostrainTuebingenchromosome6,Zv9:1051740..1051798:-	FB
gis-dre-mir-301	0	87 +/- 2%	0	23	23	0	0	no	0	0	ugacacccaucaacuucuauag	auggaagucaaugggcucagu	ugacacccaucaacuucuauagaaggggaaaaauuacuauggaagucaaugggcucagu	gi|312144711|ref|NC_007130.5|DanioreriostrainTuebingenchromosome19,Zv9:41672192..41672251:-	FB
gis-dre-mir-304	0.1	91 +/- 3%	0	16	16	0	0	no	0	0	ugagagaaaagucuauggcuug	agucgcugaugauucucuuggc	ugagagaaaagucuauggcuuggguggcuggagucgcugaugauucucuuggc	gi|312144707|ref|NC_007134.5|DanioreriostrainTuebingenchromosome23,Zv9:13056548..13056601:+	MB
gis-dre-mir-306	1	92 +/- 2%	0	3	2	0	1	no	0	0	ucagccguguccgccucaccu	ugaggcggucauagcaugaggu	ugaggcggucauagcaugagguaaaacgagcagagcuuguucgcucagccguguccgccucaccu	gi|312144723|ref|NC_007118.5|DanioreriostrainTuebingenchromosome7,Zv9:71260901..71260966:+	FB
gis-dre-mir-309	4.6	97 +/- 2%	0	3	2	0	1	no	0	hsa-miR-924	ugagucuuguacagggaauagu	cuguuccucugcauaagauuc	ugagucuuguacagggaauaguguucugauccaagggacuggauuggaaauauucacuguuccucugcauaagauuc	gi|312144706|ref|NC_007135.5|DanioreriostrainTuebingenchromosome24,Zv9:26881940..26882017:+	FB
gis-dre-mir-314	0	87 +/- 2%	0	20	20	0	0	no	0	0	ugcacuuugaaccgcucuauggc	caggaccggauaaagugagcc	ugcacuuugaaccgcucuauggcacaccucuuccaaccgggccaggaccggauaaagugagcc	gi|312144727|ref|NC_007114.5|DanioreriostrainTuebingenchromosome3,Zv9:50643373..50643436:-	FB
gis-dre-mir-316	30.5	98 +/- 2%	0	63	62	0	1	no	0	0	ugcauccgcgcagaaacacug	uguaucugcugcagaugaggau	ugcauccgcgcagaaacacugaaggucaugauagcguguaucugcugcagaugaggau	gi|312144710|ref|NC_007131.5|DanioreriostrainTuebingenchromosome20,Zv9:54723767..54723825:+	MB
gis-dre-mir-317	0.4	91 +/- 3%	0	2	1	0	1	no	0	0	ugcauugcucuacuugaaguuu	acuucaagcaaagcagcgcagg	ugcauugcucuacuugaaguuuuuguacugucagaaacuucaagcaaagcagcgcagg	gi|312144713|ref|NC_007128.5|DanioreriostrainTuebingenchromosome17,Zv9:45665944..45666002:+	MB
gis-dre-mir-321	0.3	91 +/- 3%	0	5	5	0	0	no	0	hsa-miR-3934-3p	ugcucaggcccguuucucaga	ugaaucaggcucaggcacg	ugcucaggcccguuucucagaucguuugagaagugugagcgcucugaaucaggcucaggcacg	gi|312144709|ref|NC_007132.5|DanioreriostrainTuebingenchromosome21,Zv9:33574026..33574089:-	MB
gis-dre-mir-321	1.8	92 +/- 2%	0	8	8	0	0	no	0	hsa-miR-3934-3p	ugcucaggcccguuucucagaucg	cucugaaucaggcucaggcacg	ugcucaggcccguuucucagaucguuugagaagugugagcgcucugaaucaggcucaggcacg	gi|312144709|ref|NC_007132.5|DanioreriostrainTuebingenchromosome21,Zv9:33574026..33574089:-	FB
gis-dre-mir-329	0	91 +/- 3%	0	20	20	0	0	no	0	0	uccuucaacuucugcccucauc	ugggggcaggggaaguugaaguugg	ugggggcaggggaaguugaaguuggugaugguauacucuccuucaacuucugcccucauc	gi|312144709|ref|NC_007132.5|DanioreriostrainTuebingenchromosome21,Zv9:27079110..27079170:-	MB
gis-dre-mir-329	0	87 +/- 2%	0	24	23	0	1	no	0	0	uccuucaacuucugcccucauc	caugggggcaggggaaguugaagu	caugggggcaggggaaguugaaguuggugaugguauacucuccuucaacuucugcccucauc	gi|312144709|ref|NC_007132.5|DanioreriostrainTuebingenchromosome21,Zv9:27079110..27079172:-	FB
gis-dre-mir-332	2.6	92 +/- 3%	0	8	7	0	1	no	0	0	auggaaguucguuguuacaggu	uguagcuauugacucccauagu	uguagcuauugacucccauaguguuuauuuugccuacuauggaaguucguuguuacaggu	gi|312144729|ref|NC_007112.5|DanioreriostrainTuebingenchromosome1,Zv9:43353174..43353234:+	FB
gis-dre-mir-334	1	93 +/- 3%	0	2	1	0	1	no	0	0	uugggucuagauuggauacagc	uguaucccaucuagaccucacu	uguaucccaucuagaccucacugugcugcaggagaggguugggucuagauuggauacagc	gi|312144709|ref|NC_007132.5|DanioreriostrainTuebingenchromosome21,Zv9:40211661..40211721:-	MB
gis-dre-mir-336	0	91 +/- 3%	0	43	43	0	0	no	0	0	ugucacacucauuucaggucagc	ugaucugaauuaggcguguuugg	ugucacacucauuucaggucagcuuacaagcuguugaucugaauuaggcguguuugg	gi|312144710|ref|NC_007131.5|DanioreriostrainTuebingenchromosome20,Zv9:18795510..18795567:-	MB
gis-dre-mir-339	23.1	98 +/- 2%	0	52	48	0	4	no	0	0	uguggugauuagaacaggcugacu	ugcggccuacuaacaccacaca	uguggugauuagaacaggcugacuuuugcaagugugaugcggccuacuaacaccacaca	gi|312144711|ref|NC_007130.5|DanioreriostrainTuebingenchromosome19,Zv9:12659882..12659941:-	FB
gis-dre-mir-340	3.2	96 +/- 3%	0	20	19	1	0	no	0	hsa-miR-191-3p	ucugcgcuacgcacucgccacu	ugugugagugcagcagugcaguag	ugugugagugcagcagugcaguagacggcagugcaugaacagcuuucuguguucugcgcuacgcacucgccacu	gi|312144714|ref|NC_007127.5|DanioreriostrainTuebingenchromosome16,Zv9:2621147..2621221:+	MB
gis-dre-mir-347	16.2	98 +/- 2%	0	33	29	0	4	no	0	0	aacuccuuggauguugacugga	uuagucacauuugggcgaguucu	uuagucacauuugggcgaguucuuuggucaucuugaauuuauggaacuccuuggauguugacugga	gi|312121552|ref|NW_003336988.1|DanioreriostrainTuebingenunplacedgenomicscaffold,Zv9_NA94:8013..8079:-	FB
gis-dre-mir-348	16.3	98 +/- 2%	0	33	29	0	4	no	0	0	aacuccuuggauguugacugga	uuagucacauuugggcgaguucu	uuagucacauuugggcgaguucuuuggucaucuuggauuuauggaacuccuuggauguugacugga	gi|312144718|ref|NC_007123.5|DanioreriostrainTuebingenchromosome12,Zv9:50634259..50634325:+	FB
gis-dre-mir-349	1.9	92 +/- 2%	0	5	1	0	4	no	0	0	uuauacuugccgcagugaug	uucacuguggcggaaaugaccuc	uucacuguggcggaaaugaccucgguaacauaaagaguguuauacuugccgcagugaug	gi|312144726|ref|NC_007115.5|DanioreriostrainTuebingenchromosome4,Zv9:31582310..31582369:-	FB
gis-dre-mir-350	2	92 +/- 3%	0	5	1	0	4	no	0	0	uuauacuugccgcagugaug	uucacuguggcggaaaugaccuc	uucacuguggcggaaaugaccucgguaacaucaagaguguuauacuugccgcagugaug	gi|312144726|ref|NC_007115.5|DanioreriostrainTuebingenchromosome4,Zv9:51250231..51250290:+	FB
gis-dre-mir-353	1.2	92 +/- 2%	0	4	2	0	2	no	0	0	ggcugucguauuauuagcggaag	uucgguaaugacacggaagcug	uucgguaaugacacggaagcugggauggcaucgcuggcugucguauuauuagcggaag	gi|312144722|ref|NC_007119.5|DanioreriostrainTuebingenchromosome8,Zv9:11261068..11261126:-	FB
gis-dre-mir-361	0.8	87 +/- 2%	0	6	6	0	0	no	0	hsa-miR-4484	caaaggcguaccgaaccaaac	uugauuugguacacuuuugug	uugauuugguacacuuuuguggccguuuccacugucaaaggcguaccgaaccaaac	gi|312144717|ref|NC_007124.5|DanioreriostrainTuebingenchromosome13,Zv9:2499326..2499382:+	FB
gis-dre-mir-367	15.5	98 +/- 2%	0	40	39	0	1	no	0	0	uuguggugauuagaacaggcuga	gccuacuaacaccacacacaugc	uuguggugauuagaacaggcugacuucugcaagucugaugcggccuacuaacaccacacacaugc	gi|312144719|ref|NC_007122.5|DanioreriostrainTuebingenchromosome11,Zv9:24566501..24566566:-	MB
gis-dre-mir-367	22.7	98 +/- 2%	0	54	48	0	6	no	0	0	uguggugauuagaacaggcugacu	ugcggccuacuaacaccacaca	uguggugauuagaacaggcugacuucugcaagucugaugcggccuacuaacaccacaca	gi|312144719|ref|NC_007122.5|DanioreriostrainTuebingenchromosome11,Zv9:24566506..24566565:-	FB
gis-dre-mir-369	1.9	92 +/- 2%	0	5	4	0	1	no	0	0	uuuccaccccucugucccauag	ucugggacaggcaggggcagaau	uuuccaccccucugucccauagcagaugugugugucugggacaggcaggggcagaau	gi|312144713|ref|NC_007128.5|DanioreriostrainTuebingenchromosome17,Zv9:24232242..24232299:-	FB
gis-dre-mir-370	0.1	87 +/- 2%	0	5	3	0	2	no	0	hsa-miR-4776-3p	uuugccaugauaugcagauaug	uaucuguauaucauggcaaaau	uuugccaugauaugcagauauguguuuaaaacacuuuuuauaucuguauaucauggcaaaau	gi|312144715|ref|NC_007126.5|DanioreriostrainTuebingenchromosome15,Zv9:31722353..31722415:+	FB
gis-dre-mir-373	2.1	92 +/- 3%	0	9	9	0	0	no	0	hsa-miR-659-3p	uuugguucgguacgccuuuuga	aaaagcguaccaaacagaacc	uuugguucgguacgccuuuugacaguggaaacggccauaaaagcguaccaaacagaacc	gi|312144714|ref|NC_007127.5|DanioreriostrainTuebingenchromosome16,Zv9:5966290..5966349:+	FB
gis-dre-mir-374	2.6	92 +/- 3%	0	9	9	0	0	no	0	hsa-miR-659-3p	uuugguucgguacgccuuuuga	aaaagcguaccaaaccgaacc	uuugguucgguacgccuuuugacaguggaaacggccauaaaagcguaccaaaccgaacc	gi|312144721|ref|NC_007120.5|DanioreriostrainTuebingenchromosome9,Zv9:4259087..4259146:+	FB
gis-dre-mir-375	3.2	94 +/- 3%	0	11	11	0	0	no	0	hsa-miR-659-3p	uuugguucgguacgcuuauuga	auaaaagcguaccaaaccgaacc	uuugguucgguacgcuuauugacaguggaaauggacauaaaagcguaccaaaccgaacc	gi|312144706|ref|NC_007135.5|DanioreriostrainTuebingenchromosome24,Zv9:11879501..11879560:+	FB
gis-dre-mir-378	0	87 +/- 2%	0	6	6	0	0	no	0	hsa-miR-2681-5p	uuuuuacccucugacaccacaa	caggugucucaaggggcaaaagg	uuuuuacccucugacaccacaauggaaucaauugaacaguugcaaauuucuucaggugucucaaggggcaaaagg	gi|312144710|ref|NC_007131.5|DanioreriostrainTuebingenchromosome20,Zv9:12769518..12769593:+	FB

## Sheet: Gut
Gut associated novel miRNA details
ID	miRDeep2 score	estimated probability that the miRNA candidate is a true positive	rfam alert	total read count	mature read count	loop read count	star read count	significant randfold p-value	miRBase miRNA	example miRBase miRNA with the same seed	consensus mature sequence	consensus star sequence	consensus precursor sequence	precursor coordinate	Male/Female Gut (MG/FG)
gis-dre-mir-11	2.6	91 +/- 4%	0	6	4	0	2	no	0	0	gcauguuuugaagcucugcgcuu	aacgcagagcucuaaaacaucu	aacgcagagcucuaaaacaucugcgucguggacgcgcugcagcgcauguuuugaagcucugcgcuu	gi|312144727|ref|NC_007114.5|DanioreriostrainTuebingenchromosome3,Zv9:34838426..34838492:-	FG
gis-dre-mir-21	3.9	93 +/- 5%	0	20	20	0	0	no	0	hsa-miR-4728-3p	aaugcugaaugccauugaugucu	aaguuaaugguguuuagcauucu	aaugcugaaugccauugaugucuauaguauuuguuuuuccuacuauggaaguuaaugguguuuagcauucu	gi|312144722|ref|NC_007119.5|DanioreriostrainTuebingenchromosome8,Zv9:9004433..9004504:+	MG
gis-dre-mir-21	26.1	97 +/- 4%	0	45	44	0	1	no	0	hsa-miR-4728-3p	aaugcugaaugccauugaugucu	aguuaaugguguuuagcauucu	aaugcugaaugccauugaugucuauaguauuuguuuuuccuacuauggaaguuaaugguguuuagcauucu	gi|312144722|ref|NC_007119.5|DanioreriostrainTuebingenchromosome8,Zv9:9004433..9004504:+	FG
gis-dre-mir-23	0	82 +/- 5%	0	11	11	0	0	no	0	0	uucgauagucacagaauauggu	aauguucugugaccauugaaau	aauguucugugaccauugaaaucgguuuucacagauuucgauagucacagaauauggu	gi|312144724|ref|NC_007117.5|DanioreriostrainTuebingenchromosome6,Zv9:27792022..27792080:+	MG
gis-dre-mir-29	0.4	82 +/- 5%	0	5	5	0	0	no	0	hsa-miR-4802-5p	cauggaggucaauggcugcau	acagccagugacuuccauagc	acagccagugacuuccauagcauuuuguuuuuucgaccauggaggucaauggcugcau	gi|312144723|ref|NC_007118.5|DanioreriostrainTuebingenchromosome7,Zv9:22020821..22020879:-	MG
gis-dre-mir-31	0.5	83 +/- 4%	0	5	5	0	0	no	0	hsa-miR-548at-5p	gaaaguuaaugguuaucgguuu	accgguaaccaucgacuuccau	accgguaaccaucgacuuccauaguaggaaaaacaaaugcuaugaaaguuaaugguuaucgguuu	gi|312144706|ref|NC_007135.5|DanioreriostrainTuebingenchromosome24,Zv9:34515642..34515707:+	FG
gis-dre-mir-36	1.1	87 +/- 5%	0	5	5	0	0	no	0	hsa-miR-3911	uguguggagaaucugauuucuag	agaaaucagauucuccacauaca	agaaaucagauucuccacauacacuuugacuaaaugcuucuguguggagaaucugauuucuag	gi|312144718|ref|NC_007123.5|DanioreriostrainTuebingenchromosome12,Zv9:46074784..46074847:+	FG
gis-dre-mir-78	3.3	92 +/- 4%	0	14	14	0	0	no	0	hsa-miR-5705	aguuucgguuagugacucaugcc	cuggcuuacucucacguugu	aguuucgguuagugacucaugccuggaauucaggcuggcuuacucucacguugu	gi|312144722|ref|NC_007119.5|DanioreriostrainTuebingenchromosome8,Zv9:46551545..46551599:+	FG
gis-dre-mir-83	1.8	88 +/- 5%	0	19	19	0	0	no	0	hsa-miR-4658	augaguguacuguuggcugcu	aggaaaagaggaacuggcuuuguuuc	augaguguacuguuggcugcugggaacacuucgugacgacugaaaccaaaggaaaagaggaacuggcuuuguuuc	gi|312144725|ref|NC_007116.5|DanioreriostrainTuebingenchromosome5,Zv9:3156885..3156960:+	MG
gis-dre-mir-115	10.7	96 +/- 6%	0	23	22	0	1	no	0	0	uguggucccugccuucuggacg	cccagaauucaaggaccaaccau	cccagaauucaaggaccaaccaucuucucaacgcuugauguggucccugccuucuggacg	gi|312144722|ref|NC_007119.5|DanioreriostrainTuebingenchromosome8,Zv9:41274592..41274652:-	MG
gis-dre-mir-156	0.6	83 +/- 4%	0	5	4	0	1	no	0	hsa-miR-320c	gaaagcugauuacugugacugc	gcagucacaguaaucagcuuuu	gaaagcugauuacugugacugcagugcacacuguaaaagcugcagucacaguaaucagcuuuu	gi|312144712|ref|NC_007129.5|DanioreriostrainTuebingenchromosome18,Zv9:10374597..10374660:-	FG
gis-dre-mir-220	5.9	96 +/- 4%	0	12	11	0	1	no	0	0	gucgguggcgccggguuggcggcc	caccgcccgaagucgccugcggagg	gucgguggcgccggguuggcggcccugguggugccggugugccaccgcccgaagucgccugcggagg	gi|312122007|ref|NW_003336533.1|DanioreriostrainTuebingenunplacedgenomicscaffold,Zv9_NA889:15604..15671:-	MG
gis-dre-mir-233	3.4	92 +/- 4%	0	12	12	0	0	no	0	hsa-miR-4461	uauugagaucaaugguuaag	uaaccauugaccuccauagu	uaaccauugaccuccauaguauuuguuuaugcuacuauugagaucaaugguuaag	gi|312144718|ref|NC_007123.5|DanioreriostrainTuebingenchromosome12,Zv9:4305655..4305710:-	FG
gis-dre-mir-257	4	95 +/- 3%	0	10	5	0	5	no	0	0	ucaauaacauuuugggcucaug	uaagcgcaaaauguuguugauu	ucaauaacauuuugggcucaugaagguauuuaaauaagcgcaaaauguuguugauu	gi|312144706|ref|NC_007135.5|DanioreriostrainTuebingenchromosome24,Zv9:43172772..43172828:-	FG
gis-dre-mir-333	1.6	88 +/- 5%	0	7	3	0	4	no	0	0	auagauggcaauagcuaccagu	uguagcuauugacuuuuauaga	uguagcuauugacuuuuauagaauguuguacuacuauagauggcaauagcuaccagu	gi|312144714|ref|NC_007127.5|DanioreriostrainTuebingenchromosome16,Zv9:41013162..41013219:+	MG
gis-dre-mir-352	11.1	97 +/- 4%	0	24	16	0	8	no	0	0	uacaaagaaauacauuuggaca	uuccaaauguauuucuauguau	uuccaaauguauuucuauguauuauuuauacaaagaaauacauuuggaca	gi|312144709|ref|NC_007132.5|DanioreriostrainTuebingenchromosome21,Zv9:37913844..37913894:+	FG

## Sheet: Liver
Liver associated novel miRNA details
ID	miRDeep2 score	estimated probability that the miRNA candidate is a true positive	rfam alert	total read count	mature read count	loop read count	star read count	significant randfold p-value	miRBase miRNA	example miRBase miRNA with the same seed	consensus mature sequence	consensus star sequence	consensus precursor sequence	precursor coordinate	Male/Female Liver (ML/FL)
gis-dre-mir-3	1.5	88 +/- 6%	0	4	1	0	3	no	0	0	ugcagucacaguaaucagcuuu	aaagcugauuacugugacugc	aaagcugauuacugugacugcagcuuuuacagugugcacugcagucacaguaaucagcuuu	gi|312144712|ref|NC_007129.5|DanioreriostrainTuebingenchromosome18,Zv9:10374599..10374660:+	FL
gis-dre-mir-34	0	76 +/- 5%	0	14	11	1	2	no	0	0	ggcucgugcagaggugucgugg	acuugaggcaggugugcaugagcggcgc	acuugaggcaggugugcaugagcggcgccgaggaaacgcugguucugaaggagguggcucgugcagaggugucgugg	gi|312144722|ref|NC_007119.5|DanioreriostrainTuebingenchromosome8,Zv9:47769360..47769437:-	ML
gis-dre-mir-161	2.6	89 +/- 7%	0	15	6	0	9	no	0	hsa-miR-3714	uaaggcagagcggccggaugugccu	gaagcauccuuuguccucugccccc	gaagcauccuuuguccucugcccccgaagcccgagcccuaaggcagagcggccggaugugccu	gi|312144709|ref|NC_007132.5|DanioreriostrainTuebingenchromosome21,Zv9:34863007..34863070:+	FL
gis-dre-mir-162	3.1	88 +/- 10%	0	23	6	0	17	no	0	hsa-miR-3714	uaaggcagagcggccggaugugccu	gaagcauccuuuguccucugcccccgg	gaagcauccuuuguccucugcccccggagcccgagcccuaaggcagagcggccggaugugccu	gi|312144709|ref|NC_007132.5|DanioreriostrainTuebingenchromosome21,Zv9:34864881..34864944:+	FL
gis-dre-mir-215	2.4	86 +/- 5%	0	5	3	0	2	no	0	0	guaucccaucuggacuucacc	ugaagucuagaugggauacagc	guaucccaucuggacuucaccggccccugcagcauagugaagucuagaugggauacagc	gi|312144728|ref|NC_007113.5|DanioreriostrainTuebingenchromosome2,Zv9:17204213..17204272:-	ML
gis-dre-mir-229	1.4	82 +/- 5%	0	5	4	0	1	no	0	0	gacugugcucgaaauguugcaug	guguaacguuucaugcacaccggcc	guguaacguuucaugcacaccggccuuccucagacugugcucgaaauguugcaug	gi|312144723|ref|NC_007118.5|DanioreriostrainTuebingenchromosome7,Zv9:53209637..53209692:-	ML
gis-dre-mir-236	4.2	93 +/- 4%	0	11	10	0	1	no	0	0	ugaugguacgggaacaugcaugugc	uaaugcuaagaaagucuuuguaaguc	uaaugcuaagaaagucuuuguaagucccuaagugcugugcaggcaaggugaugguacgggaacaugcaugugc	gi|312122029|ref|NW_003336511.1|DanioreriostrainTuebingenunplacedgenomicscaffold,Zv9_NA725:2432..2505:+	ML
gis-dre-mir-243	1.8	82 +/- 5%	0	9	9	0	0	no	0	hsa-miR-510	uacucaggaucgcuggucagcagug	ucccugcucagucuccuguuccgu	uacucaggaucgcuggucagcagugccucaaaggccuuuaccacuuuuugucuggcuugagcaucccugcucagucuccuguuccgu	gi|312144727|ref|NC_007114.5|DanioreriostrainTuebingenchromosome3,Zv9:58787346..58787433:-	ML
gis-dre-mir-249	17.4	88 +/- 10%	0	39	29	1	9	no	0	0	uaguauuucagcuccaggacugccc	cguacuuggauuccgcuguggugagcuuc	uaguauuucagcuccaggacugcccacuuuauugccagggccucuuucucaauggcugcguacuuggauuccgcuguggugagcuuc	gi|312144708|ref|NC_007133.5|DanioreriostrainTuebingenchromosome22,Zv9:30163680..30163767:-	ML
gis-dre-mir-251	12.4	88 +/- 10%	0	39	38	0	1	no	0	0	acccgugguauucgucguagcuagc	uagucuuguugguaccugguggugauuguu	uagucuuguugguaccugguggugauuguuuacccgugguauucgucguagcuagc	gi|312144726|ref|NC_007115.5|DanioreriostrainTuebingenchromosome4,Zv9:28623336..28623392:+	ML
gis-dre-mir-272	11.5	88 +/- 10%	0	25	24	0	1	no	0	0	caccgguaaagucguucuggaa	uccagaacguucuugccugugugg	uccagaacguucuugccuguguggacauauuugaauucaccgguaaagucguucuggaa	gi|312144723|ref|NC_007118.5|DanioreriostrainTuebingenchromosome7,Zv9:73203804..73203863:-	ML
gis-dre-mir-292	2.6	86 +/- 5%	0	2	1	0	1	no	0	hsa-miR-18a-3p	ucugcccuaggguguccuggug	ugauggauacccuuaugcucgaaca	ucugcccuaggguguccuggugucaugugcacugauggauacccuuaugcucgaaca	gi|312121338|ref|NW_003337202.1|DanioreriostrainTuebingenunplacedgenomicscaffold,Zv9_NA482:7114..7171:+	ML
gis-dre-mir-295	9.7	91 +/- 7%	0	22	18	0	4	no	0	0	ucuguacaagauuccauuaagcacu	cugcuuaaggauccguaacacauacaggugu	ucuguacaagauuccauuaagcacugaaaguuugucccacugcuuaaggauccguaacacauacaggugu	gi|312144726|ref|NC_007115.5|DanioreriostrainTuebingenchromosome4,Zv9:53974650..53974720:-	ML
gis-dre-mir-299	4.3	93 +/- 4%	0	6	5	0	1	no	0	hsa-miR-6128	ucuggaauaaugggucaugaagugg	ugaaccagcgggccuaucuucc	ugaaccagcgggccuaucuuccugaugcaucuggaauaaugggucaugaagugg	gi|312122345|ref|NW_001884448.3|DanioreriostrainTuebingenunplacedgenomicscaffold,Zv9_scaffold3488:180283..180337:-	ML
gis-dre-mir-300	2.9	89 +/- 7%	0	11	10	0	1	no	0	0	gugaggaugacuguaaccguucugg	ugaacgugguacagaggagucuaacgc	ugaacgugguacagaggagucuaacgcggguccagagaugagugaggaugacuguaaccguucugg	gi|312121833|ref|NW_003336707.1|DanioreriostrainTuebingenunplacedgenomicscaffold,Zv9_NA250:14200..14266:-	FL
gis-dre-mir-342	0.7	76 +/- 5%	0	3	2	0	1	no	0	0	ugaugugccucuccgaguaaa	uuacuuggaaggucacaucac	uuacuuggaaggucacaucaccaugaguaguuaagaauggguugaugaugugccucuccgaguaaa	gi|312144723|ref|NC_007118.5|DanioreriostrainTuebingenchromosome7,Zv9:33049423..33049489:-	ML
gis-dre-mir-342	1.1	88 +/- 6%	0	4	3	0	1	no	0	0	uuacuuggaaggucacaucac	ugaugugccucuccgaguaaa	uuacuuggaaggucacaucaccaugaguaguuaagaauggguugaugaugugccucuccgaguaaa	gi|312144723|ref|NC_007118.5|DanioreriostrainTuebingenchromosome7,Zv9:33049423..33049489:-	FL
gis-dre-mir-377	6.3	92 +/- 6%	0	14	13	0	1	no	0	0	uuuucggucagugacuggugcc	gcuuucucucacguccugagaccccgc	uuuucggucagugacuggugccaguaauugagcuggcuuucucucacguccugagaccccgc	gi|312144721|ref|NC_007120.5|DanioreriostrainTuebingenchromosome9,Zv9:20866785..20866847:+	ML

## Sheet: Ovary
Ovary associated novel miRNA details
ID	miRDeep2 score	estimated probability that the miRNA candidate is a true positive	rfam alert	total read count	mature read count	loop read count	star read count	significant randfold p-value	miRBase miRNA	example miRBase miRNA with the same seed	consensus mature sequence	consensus star sequence	consensus precursor sequence	precursor coordinate
gis-dre-mir-26	0.7	54 +/- 9%	0	32	32	0	0	no	0	hsa-miR-3606-5p	auagugaauaugccuguuguguag	acacugaaaggguauguaaaucaccaaca	acacugaaaggguauguaaaucaccaacaguuacacaaaaaugaagcucauagugaauaugccuguuguguag	gi|312144711|ref|NC_007130.5|DanioreriostrainTuebingenchromosome19,Zv9:23999091..23999164:-
gis-dre-mir-27	0.7	54 +/- 9%	0	32	32	0	0	no	0	hsa-miR-3606-5p	auagugaauaugccuguuguguag	acacugaaaggguauguaaaucaccaaca	acacugaaaggguauguaaaucaccaacaguuacacacaaaugaagcucauagugaauaugccuguuguguag	gi|312144710|ref|NC_007131.5|DanioreriostrainTuebingenchromosome20,Zv9:12350803..12350876:-
gis-dre-mir-75	30.9	52 +/- 18%	0	62	61	0	1	no	0	0	ugcugguuuuuuuccgggggagccu	aguucaggagggagacagcucu	aguucaggagggagacagcucuggggaaaaagcuguuccucagucugcugguuuuuuuccgggggagccu	gi|312144716|ref|NC_007125.5|DanioreriostrainTuebingenchromosome14,Zv9:19352264..19352334:-
gis-dre-mir-110	1.3	41 +/- 14%	0	374	373	0	1	no	0	hsa-miR-4251	ucugagaaaugcuguaauuggugua	ccaccacugcaauuccaucaugaugaaaaa	ccaccacugcaauuccaucaugaugaaaaagaagucugagaaaugcuguaauuggugua	gi|312144726|ref|NC_007115.5|DanioreriostrainTuebingenchromosome4,Zv9:28360279..28360338:-
gis-dre-mir-120	1.5	41 +/- 14%	0	117	116	1	0	no	0	hsa-miR-3669	ccggaauauagaguuggauugggcu	ccacaaccgauuguuuaauuuuugug	ccggaauauagaguuggauugggcucucagaguuggguaauccauggcaucaguagagaagccacaaccgauuguuuaauuuuugug	gi|312144718|ref|NC_007123.5|DanioreriostrainTuebingenchromosome12,Zv9:16254774..16254861:-
gis-dre-mir-137	168.6	52 +/- 18%	0	338	332	5	1	no	0	0	uaaugauguacugaacggaaugccu	cucuuccuucuacgucauuaaaccgcg	cucuuccuucuacgucauuaaaccgcggagaagcaccacauugucgaaaguuuaaugauguacugaacggaaugccu	gi|312122313|ref|NW_001878267.3|DanioreriostrainTuebingenunplacedgenomicscaffold,Zv9_scaffold3520:395005..395082:-
gis-dre-mir-138	0	54 +/- 9%	0	20	20	0	0	no	0	0	cugaagcaaaaacucgggccugg	aggccagacugcauuguugacgcg	cugaagcaaaaacucgggccuggauagaguucaggaaggccagacugcauuguugacgcg	gi|312144707|ref|NC_007134.5|DanioreriostrainTuebingenchromosome23,Zv9:42769913..42769973:-
gis-dre-mir-143	1.3	41 +/- 14%	0	16	12	0	4	no	0	0	cuggaacacaugcguuagcacagca	acaaugcuaaucgucaacagucuagu	cuggaacacaugcguuagcacagcaacacaaugcuaaucgucaacagucuagu	gi|312144708|ref|NC_007133.5|DanioreriostrainTuebingenchromosome22,Zv9:26782408..26782461:+
gis-dre-mir-153	2.5	42 +/- 14%	0	19	19	0	0	no	0	hsa-miR-6513-5p	cuugggaugaucuggcucgcugga	cagagggccauucauuccuuacc	cuugggaugaucuggcucgcuggaguacaaaguguuguggaagacuuaggugucagagggccauucauuccuuacc	gi|312144722|ref|NC_007119.5|DanioreriostrainTuebingenchromosome8,Zv9:47592837..47592913:+
gis-dre-mir-163	0	54 +/- 9%	0	18	14	4	0	no	0	0	uccgaggugaugccacgccggacu	gaagguagugagcugugccuuaaaac	gaagguagugagcugugccuuaaaacuggacuggguucuucaauagagccgggagaaguguccgaggugaugccacgccggacu	gi|312144706|ref|NC_007135.5|DanioreriostrainTuebingenchromosome24,Zv9:40420328..40420412:+
gis-dre-mir-179	0.5	54 +/- 9%	0	21	21	0	0	no	0	0	ugcaaguccaaggagaguuuggccc	gccagggaccucuuagguggagggcaaa	gccagggaccucuuagguggagggcaaauggcccucuggggcccagacugcaaguccaaggagaguuuggccc	gi|312144716|ref|NC_007125.5|DanioreriostrainTuebingenchromosome14,Zv9:15947561..15947634:-
gis-dre-mir-240	15.7	52 +/- 18%	0	38	34	3	1	no	0	0	caacgucaaaaggaggauuauggcu	uacaugaacagucuugacagagccaca	uacaugaacagucuugacagagccacaggagucaccugcugaaaggagggaugcagacugcucaacgucaaaaggaggauuauggcu	gi|312144710|ref|NC_007131.5|DanioreriostrainTuebingenchromosome20,Zv9:47437754..47437841:-
gis-dre-mir-245	0.2	54 +/- 9%	0	48	48	0	0	no	0	0	uguagacaugauacacucuaua	uagaguguaucaugucuacgua	uagaguguaucaugucuacguauguaaugaauauguguagacaugauacacucuaua	gi|312144722|ref|NC_007119.5|DanioreriostrainTuebingenchromosome8,Zv9:45274479..45274536:+
gis-dre-mir-255	5.2	56 +/- 16%	0	17	16	0	1	no	0	0	uauugacgcauuccuuucguaggug	aucuaugauagaggaugacguuuaaccauu	uauugacgcauuccuuucguaggugacaucuaauguauaaaucuaugauagaggaugacguuuaaccauu	gi|312144716|ref|NC_007125.5|DanioreriostrainTuebingenchromosome14,Zv9:17116154..17116224:+
gis-dre-mir-258	8.8	53 +/- 18%	0	40	38	0	2	no	0	0	ucacaauguagaucuauagauaugu	acaaguagaauagccagugugagguc	ucacaauguagaucuauagauauguacagagcaacaaguagaauagccagugugagguc	gi|312144720|ref|NC_007121.5|DanioreriostrainTuebingenchromosome10,Zv9:3316806..3316865:+
gis-dre-mir-262	61.2	52 +/- 18%	0	124	123	0	1	no	0	0	ucaggaaucauggggguuggaccg	uccuuguucagguggaggugauggag	ucaggaaucauggggguuggaccgcgguaugguccuuguucagguggaggugauggag	gi|312144717|ref|NC_007124.5|DanioreriostrainTuebingenchromosome13,Zv9:49316431..49316489:-
gis-dre-mir-271	51.9	52 +/- 18%	0	108	107	0	1	no	0	0	ucugagaucuccugccggcaccca	ucauguccgaggauaaucucuuugcagag	ucauguccgaggauaaucucuuugcagaggaugacgcccuccuugccaaggcuccucugagaucuccugccggcaccca	gi|312144715|ref|NC_007126.5|DanioreriostrainTuebingenchromosome15,Zv9:9767737..9767816:+
gis-dre-mir-297	0.5	54 +/- 9%	0	25	25	0	0	no	0	hsa-miR-4511	caagaacugaacggcuugugagggc	ucuuacuguugcucaauggaguu	ucuuacuguugcucaauggaguuggacaaugaagaaccgacaagaacugaacggcuugugagggc	gi|312144729|ref|NC_007112.5|DanioreriostrainTuebingenchromosome1,Zv9:32881440..32881505:+
gis-dre-mir-305	144.7	52 +/- 18%	0	286	198	0	88	no	0	0	ucuauccacccguccaucuucugg	ugagagaugcgacgacguguugggagc	ugagagaugcgacgacguguugggagcccuauggaggaaucuauccacccguccaucuucugg	gi|312144727|ref|NC_007114.5|DanioreriostrainTuebingenchromosome3,Zv9:5960324..5960387:+
gis-dre-mir-313	0.3	54 +/- 9%	0	19	19	0	0	no	0	0	ugcaaguccaaggagaguuuggccc	guaaucuuauguggggggcaag	ugcaaguccaaggagaguuuggccccucaguagcuugcuggguucaggguaaucuuauguggggggcaag	gi|312144724|ref|NC_007117.5|DanioreriostrainTuebingenchromosome6,Zv9:25962088..25962158:-
gis-dre-mir-341	0.1	54 +/- 9%	0	12	12	0	0	no	0	0	uguuauacacagacccggauuggcc	ccagucuguuuuuuggccgcgag	uguuauacacagacccggauuggccaaucgggaggaccgggagaguucccggugggccagucuguuuuuuggccgcgag	gi|312144712|ref|NC_007129.5|DanioreriostrainTuebingenchromosome18,Zv9:42624603..42624682:+

## Sheet: Testis
Testis associated novel miRNA details
ID	miRDeep2 score	estimated probability that the miRNA candidate is a true positive	rfam alert	total read count	mature read count	loop read count	star read count	significant randfold p-value	miRBase miRNA	example miRBase miRNA with the same seed	consensus mature sequence	consensus star sequence	consensus precursor sequence	precursor coordinate
gis-dre-mir-56	1399.1	26 +/- 20%	0	2748	2725	0	23	no	0	0	guagaucgacggggacuugacccuu	agauucaucacgacugacgguguacga	agauucaucacgacugacgguguacgacggaggaguagaucgacggggacuugacccuu	gi|312144706|ref|NC_007135.5|DanioreriostrainTuebingenchromosome24,Zv9:10198879..10198938:+
gis-dre-mir-60	0.1	44 +/- 11%	0	44	35	9	0	no	0	0	ucgggaccgccggucugcugacugg	agccaaccaggcacgugcaguggagu	agccaaccaggcacgugcaguggaguuuacugguucagugggcaugggcucauccgccggacucgggaccgccggucugcugacugg	gi|312144710|ref|NC_007131.5|DanioreriostrainTuebingenchromosome20,Zv9:30718943..30719030:+
gis-dre-mir-73	0.2	44 +/- 11%	0	14	14	0	0	no	0	0	ccgacucaaacccgaggacucg	agucuucugguucuugagucguuc	agucuucugguucuugagucguucguucaucaugugacagaccgacucaaacccgaggacucg	gi|312144724|ref|NC_007117.5|DanioreriostrainTuebingenchromosome6,Zv9:5518756..5518819:+
gis-dre-mir-108	2	45 +/- 15%	0	60	59	0	1	no	0	hsa-miR-375	uuuguucgcaaggagcuguggcguc	ccaaaucguauguucacugugaauacugu	ccaaaucguauguucacugugaauacuguaaaggccuguuuguucgcaaggagcuguggcguc	gi|312144726|ref|NC_007115.5|DanioreriostrainTuebingenchromosome4,Zv9:28060417..28060480:-
gis-dre-mir-180	2.8	45 +/- 15%	0	15	15	0	0	no	0	hsa-miR-1277-3p	aacguagauauaccagaucggcug	gccaucugacagguccaguuca	gccaucugacagguccaguucagugucacuguugaauuauagagcgguggaaaaaaacguagauauaccagaucggcug	gi|312122101|ref|NW_003336439.1|DanioreriostrainTuebingenunplacedgenomicscaffold,Zv9_NA278:1557..1636:+
gis-dre-mir-232	2.4	45 +/- 15%	0	40	40	0	0	no	0	hsa-miR-548b-5p	uaaaguaacuugagaaccccagugg	acacacuuucucaguuuagcauuauc	uaaaguaacuugagaaccccagugggaaacacccacacacuuucucaguuuagcauuauc	gi|312144712|ref|NC_007129.5|DanioreriostrainTuebingenchromosome18,Zv9:29519153..29519213:-
gis-dre-mir-238	45.6	26 +/- 20%	0	105	100	0	5	no	0	0	uaauuuccacauugggucauuucug	uacauggacaucaguaauggaauuauuugg	uaauuuccacauugggucauuucugaacaugacuguuuacauggacaucaguaauggaauuauuugg	gi|312144725|ref|NC_007116.5|DanioreriostrainTuebingenchromosome5,Zv9:1010924..1010991:-
gis-dre-mir-239	11.2	26 +/- 20%	0	51	49	0	2	no	0	0	uacacuggguuuagauuuucugag	uuagaccagauuauaccagacacauua	uacacuggguuuagauuuucugagguaaauuagaccagauuauaccagacacauua	gi|312144710|ref|NC_007131.5|DanioreriostrainTuebingenchromosome20,Zv9:3170998..3171054:-
gis-dre-mir-244	2762.7	26 +/- 20%	0	5419	5337	0	82	no	0	hsa-miR-4257	ucagaggucccgauuguaaguuauu	uacuccaagucuguaaccuuugcaaauaca	uacuccaagucuguaaccuuugcaaauacaucagaggucccgauuguaaguuauu	gi|312144713|ref|NC_007128.5|DanioreriostrainTuebingenchromosome17,Zv9:50142409..50142464:+
gis-dre-mir-253	267.8	26 +/- 20%	0	553	550	0	3	no	0	0	uguacucuguuuguaagaauauu	uaucuugauaaaauauauccugcaagu	uaucuugauaaaauauauccugcaaguugaccuuuaaaauggucuuuaacuguacucuguuuguaagaauauu	gi|312144705|ref|NC_007136.5|DanioreriostrainTuebingenchromosome25,Zv9:26960909..26960982:-
gis-dre-mir-269	21.3	26 +/- 20%	0	44	37	0	7	no	0	0	ucuugaaaugucuuggccguccgug	ucauggcccugaugucuucggaaugaa	ucauggcccugaugucuucggaaugaagcuuggugacuuuggucaucuugaaaugucuuggccguccgug	gi|312144715|ref|NC_007126.5|DanioreriostrainTuebingenchromosome15,Zv9:1034647..1034717:+
gis-dre-mir-291	648.9	26 +/- 20%	0	1283	1277	5	1	no	0	0	ucugauaguauugugcucugggccu	aaaccagguauaauaauuauugcga	ucugauaguauugugcucugggccuguaaaaacaaagagcuuaaagcaagcuucaacagaaaaccagguauaauaauuauugcga	gi|312144725|ref|NC_007116.5|DanioreriostrainTuebingenchromosome5,Zv9:53967308..53967393:+
gis-dre-mir-320	0	44 +/- 11%	0	86	86	0	0	no	0	0	ugcguuugaaagucgagcuuggc	caaguccuccccuucgggcgcucu	ugcguuugaaagucgagcuuggcaauaccaaguccuccccuucgggcgcucu	gi|312144720|ref|NC_007121.5|DanioreriostrainTuebingenchromosome10,Zv9:13276005..13276057:-

## Sheet: Eye
Eye associated novel miRNA details
ID	miRDeep2 score	estimated probability that the miRNA candidate is a true positive	rfam alert	total read count	mature read count	loop read count	star read count	significant randfold p-value	miRBase miRNA	example miRBase miRNA with the same seed	consensus mature sequence	consensus star sequence	consensus precursor sequence	precursor coordinate
gis-dre-mir-1	0	92 +/- 3%	0	2	1	0	1	no	0	0	uaauucaacuagagcuguuuag	aaaauagcccuuguugaauua	aaaauagcccuuguugaauuaaacguaaauggaagcuuaagcuauauguuaauucaacuagagcuguuuag	gi|312144729|ref|NC_007112.5|DanioreriostrainTuebingenchromosome1,Zv9:21503945..21504016:-
gis-dre-mir-28	1.4	94 +/- 3%	0	7	6	0	1	no	0	0	acagagagucagugauuaggcu	ccuagccucugucugucugugu	acagagagucagugauuaggcugcaaaacaaagcugauuagccuagccucugucugucugugu	gi|312144727|ref|NC_007114.5|DanioreriostrainTuebingenchromosome3,Zv9:44283623..44283686:-
gis-dre-mir-32	18.9	99 +/- 3%	0	37	36	0	1	no	0	0	acggauagaaucagcggagcugg	cgcuccgcugauuuugucagug	acggauagaaucagcggagcugggagcgcucucucuccccgcuccgcugauuuugucagug	gi|312144725|ref|NC_007116.5|DanioreriostrainTuebingenchromosome5,Zv9:71995371..71995432:+
gis-dre-mir-39	1.1	94 +/- 3%	0	4	3	0	1	no	0	0	ugaaccugucgggcggcgaaca	agacgcugacucugauggguua	agacgcugacucugauggguuagucagugagaugaaccugucgggcggcgaaca	gi|312144725|ref|NC_007116.5|DanioreriostrainTuebingenchromosome5,Zv9:35577672..35577726:-
gis-dre-mir-64	0	92 +/- 3%	0	3	1	0	2	no	0	0	agcggaagcccuauauugaccau	ugaucaauauguggcuuccucu	agcggaagcccuauauugaccauauagucauaaaugaucaauauguggcuuccucu	gi|312144712|ref|NC_007129.5|DanioreriostrainTuebingenchromosome18,Zv9:5193963..5194019:+
gis-dre-mir-185	0.4	92 +/- 3%	0	3	2	0	1	no	0	0	uauggucccaugauguuugcua	gcuaauguuaugagaccaucu	gcuaauguuaugagaccaucugaaugcuguggcauauggucccaugauguuugcua	gi|312144721|ref|NC_007120.5|DanioreriostrainTuebingenchromosome9,Zv9:45192003..45192059:+
gis-dre-mir-190	1.4	94 +/- 3%	0	7	6	0	1	no	0	0	auccaucuggauugaaaaguu	gcuuuucaccauguuggaugc	gcuuuucaccauguuggaugcaguaaugguugccccauccaucuggauugaaaaguu	gi|312144705|ref|NC_007136.5|DanioreriostrainTuebingenchromosome25,Zv9:1134426..1134483:+
gis-dre-mir-197	20.5	99 +/- 3%	0	40	39	0	1	no	0	0	ggauagaaucagcggagcgggg	ccgcucugcugauuuugucagu	ggauagaaucagcggagcggggagcgcucuuucuccccgcucugcugauuuugucagu	gi|312144713|ref|NC_007128.5|DanioreriostrainTuebingenchromosome17,Zv9:36886521..36886579:-
gis-dre-mir-264	1.4	94 +/- 3%	0	3	2	0	1	no	0	hsa-miR-4269	ucaggcacugucagguucggac	ccagccuucucucugccugccu	ucaggcacugucagguucggaccuuuacuguaucgcccagccuucucucugccugccu	gi|312144722|ref|NC_007119.5|DanioreriostrainTuebingenchromosome8,Zv9:24592928..24592986:+
gis-dre-mir-287	0.1	92 +/- 3%	0	2	1	0	1	no	0	0	acucacccuggugucagauu	ucugacaacagggugaaugaa	ucugacaacagggugaaugaaguaaaauaguuuuccccugugagaugagauuaauucacucacccuggugucagauu	gi|312144722|ref|NC_007119.5|DanioreriostrainTuebingenchromosome8,Zv9:231049..231126:-
gis-dre-mir-308	0	92 +/- 3%	0	2	1	0	1	no	0	0	ugaguccuguuuuagcagaguuu	gcuuugcugugacuggaucuga	ugaguccuguuuuagcagaguuuauuuaucauuugagcuuugcugugacuggaucuga	gi|312144713|ref|NC_007128.5|DanioreriostrainTuebingenchromosome17,Zv9:6242483..6242541:+
gis-dre-mir-337	0.4	92 +/- 3%	0	3	2	0	1	no	0	0	gcuuucuugugaauucacaugu	ugugaacacaugggaaaacgugu	ugugaacacaugggaaaacguguguauuuggaacgcuuucuugugaauucacaugu	gi|312144716|ref|NC_007125.5|DanioreriostrainTuebingenchromosome14,Zv9:10084553..10084609:+
gis-dre-mir-338	0.7	92 +/- 3%	0	2	1	0	1	no	0	hsa-miR-1294	ugugaggucuuggguugguacu	guauauucguagcuucaguacc	ugugaggucuuggguugguacuauauaagagucaaauucuagguuuucguagucuguauauucguagcuucaguacc	gi|15079186|ref|NC_002333.2|Danioreriomitochondrion,completegenome:8439..8516:-
gis-dre-mir-368	2.5	95 +/- 3%	0	6	5	0	1	no	0	0	uuuagaggagagaugauggagcg	ucuguauucucuccucugaggac	uuuagaggagagaugauggagcgcuguguguugaaugcucuguauucucuccucugaggac	gi|312144720|ref|NC_007121.5|DanioreriostrainTuebingenchromosome10,Zv9:36406028..36406089:-

## Sheet: Heart
Heart associated novel miRNA details
ID	miRDeep2 score	estimated probability that the miRNA candidate is a true positive	rfam alert	total read count	mature read count	loop read count	star read count	significant randfold p-value	miRBase miRNA	example miRBase miRNA with the same seed	consensus mature sequence	consensus star sequence	consensus precursor sequence	precursor coordinate
gis-dre-mir-12	4	97 +/- 2%	0	5	4	0	1	no	0	tni-miR-458	uuagcucucaugacaugauuu	aacuuguccuggaagcuggaggu	aacuuguccuggaagcuggagguguauagacaaucccuuagcucucaugacaugauuu	gi|312144724|ref|NC_007117.5|DanioreriostrainTuebingenchromosome6,Zv9:15542480..15542538:-
gis-dre-mir-13	6	98 +/- 2%	0	6	3	0	3	no	0	hsa-miR-6165	aagcaggaacuguugacaucc	gaagucaacaguuccugcuaucc	aagcaggaacuguugacauccauaguaaacagaggauggaagucaacaguuccugcuaucc	gi|312144723|ref|NC_007118.5|DanioreriostrainTuebingenchromosome7,Zv9:55147327..55147388:+
gis-dre-mir-30	1.9	90 +/- 3%	0	8	5	0	3	no	0	0	uaagagugacaguugcuacgg	acagcuacuguuaacucucaaagu	acagcuacuguuaacucucaaaguaaagggcauguaagagugacaguugcuacgg	gi|312144722|ref|NC_007119.5|DanioreriostrainTuebingenchromosome8,Zv9:26086483..26086538:-
gis-dre-mir-42	2.2	92 +/- 3%	0	6	3	0	3	no	0	0	agagagaaaagucaauggcuua	agucgcugaugauucucuuggc	agagagaaaagucaauggcuuaaguggcuggagucgcugaugauucucuuggc	gi|312144710|ref|NC_007131.5|DanioreriostrainTuebingenchromosome20,Zv9:10799121..10799174:-
gis-dre-mir-45	52.1	98 +/- 2%	0	104	101	0	3	no	0	0	agagagaaaagucuauggcuug	gucacugauaauucucuuggcu	agagagaaaagucuauggcuuggguggcuggagucacugauaauucucuuggcu	gi|312144723|ref|NC_007118.5|DanioreriostrainTuebingenchromosome7,Zv9:2942572..2942626:+
gis-dre-mir-53	2.7	92 +/- 3%	0	7	3	0	4	no	0	0	ucgcugaugauucucuuggcu	agagggaaaagucuauggcuug	agagggaaaagucuauggcuuggguggcuggagucgcugaugauucucuuggcu	gi|312144706|ref|NC_007135.5|DanioreriostrainTuebingenchromosome24,Zv9:2744122..2744176:+
gis-dre-mir-61	0.2	82 +/- 3%	0	12	12	0	0	no	0	0	uugaccagccuggacauagcugg	agccauuuccagccuggucuuagc	agccauuuccagccuggucuuagcuguucagacuggaaaaugaccagccaaauccagcuaaaaccagcuugaccagccuggacauagcugg	gi|312144719|ref|NC_007122.5|DanioreriostrainTuebingenchromosome11,Zv9:38339081..38339172:-
gis-dre-mir-62	3.1	93 +/- 3%	0	7	5	0	2	no	0	0	cuggacucagcaaauggcuca	agccauuugcugaguccaaga	agccauuugcugaguccaagauucaguuccuggacucagcaaauggcuca	gi|312144708|ref|NC_007133.5|DanioreriostrainTuebingenchromosome22,Zv9:19196480..19196530:-
gis-dre-mir-76	1.5	90 +/- 3%	0	4	3	0	1	no	0	0	aguucuauagcaguguuugguu	ccacacacaacuauagcacugc	aguucuauagcaguguuugguuaucauucagcggaggaaccacacacaacuauagcacugc	gi|312144728|ref|NC_007113.5|DanioreriostrainTuebingenchromosome2,Zv9:4530779..4530840:+
gis-dre-mir-84	0.7	82 +/- 3%	0	3	1	0	2	no	0	0	augaaugcugcuguauaucauu	augauacacagcagcaucauggg	augauacacagcagcaucauggguaauguaguuuugcaccaugaaugcugcuguauaucauu	gi|312144706|ref|NC_007135.5|DanioreriostrainTuebingenchromosome24,Zv9:25726291..25726353:-
gis-dre-mir-93	9.2	98 +/- 2%	0	11	8	0	3	no	0	hsa-miR-20a-3p	ucugcauuuagugggcguguuu	cacgcccacuaaaugcagagcca	cacgcccacuaaaugcagagccacugugagguacgcccacugaaaguacaguugcucugcauuuagugggcguguuu	gi|312144723|ref|NC_007118.5|DanioreriostrainTuebingenchromosome7,Zv9:54342322..54342399:-
gis-dre-mir-95	2.3	92 +/- 3%	0	6	4	0	2	no	0	0	ucugagucuugagaaucugcaga	cagcagauucuuggucuucaga	cagcagauucuuggucuucagagucugaauuccuucauucugagucuugagaaucugcaga	gi|312144724|ref|NC_007117.5|DanioreriostrainTuebingenchromosome6,Zv9:49170497..49170558:-
gis-dre-mir-97	7.5	98 +/- 2%	0	9	7	0	2	no	0	hsa-miR-485-5p	agaggcugaagacggggcgcugc	cagcguccucuccaagccugacu	cagcguccucuccaagccugacugacaauaauuggacagaggcugaagacggggcgcugc	gi|312144725|ref|NC_007116.5|DanioreriostrainTuebingenchromosome5,Zv9:27919409..27919469:-
gis-dre-mir-106	2.5	92 +/- 3%	0	10	9	0	1	no	0	0	uguaugcguuuucaggucauguc	caugcacugucaacccugacac	caugcacugucaacccugacaccuuauauagacagguguaugcguuuucaggucauguc	gi|312144707|ref|NC_007134.5|DanioreriostrainTuebingenchromosome23,Zv9:31557114..31557173:-
gis-dre-mir-112	2.6	92 +/- 3%	0	4	3	0	1	no	0	0	ccauccacaucaagguucgaca	ucgaaccuugauguggaugggcu	ccauccacaucaagguucgacaugugcacaacaugucgaaccuugauguggaugggcu	gi|312122306|ref|NW_003041003.2|DanioreriostrainTuebingenunplacedgenomicscaffold,Zv9_scaffold3527:14414..14472:+
gis-dre-mir-113	2.6	92 +/- 3%	0	4	3	0	1	no	0	0	ccauccacaucaagguucgaca	ucgaaccuugauguggaugggcu	ccauccacaucaagguucgacauguugugcacaugucgaaccuugauguggaugggcu	gi|312122306|ref|NW_003041003.2|DanioreriostrainTuebingenunplacedgenomicscaffold,Zv9_scaffold3527:14410..14468:-
gis-dre-mir-122	1.4	90 +/- 3%	0	5	2	0	3	no	0	0	cccuccuucucccaccaugagg	ccguggagugaucaaggaggacg	ccguggagugaucaaggaggacgagauuuacacucucccuccuucucccaccaugagg	gi|312144707|ref|NC_007134.5|DanioreriostrainTuebingenchromosome23,Zv9:29216884..29216942:-
gis-dre-mir-125	6.6	98 +/- 2%	0	13	12	0	1	no	0	0	guguguuuucugucgguucguu	cgaaccgacagaaaacacaugu	cgaaccgacagaaaacacaugugaaacacaacauacguguguuuucugucgguucguu	gi|312144723|ref|NC_007118.5|DanioreriostrainTuebingenchromosome7,Zv9:73335401..73335459:-
gis-dre-mir-128	1.2	90 +/- 3%	0	3	2	0	1	no	0	0	caauaaguguaccaaaccaaac	cgguuugguacgcuucugug	cgguuugguacgcuucuguggccguuuccacugucaauaaguguaccaaaccaaac	gi|312144723|ref|NC_007118.5|DanioreriostrainTuebingenchromosome7,Zv9:77111376..77111432:+
gis-dre-mir-130	0.1	82 +/- 3%	0	35	35	0	0	no	0	0	aacaaaugcaauggcggacucc	cgucuggcauuggguuugcagc	cgucuggcauuggguuugcagcaaacaaaugcaauggcggacucc	gi|312144723|ref|NC_007118.5|DanioreriostrainTuebingenchromosome7,Zv9:1442025..1442070:-
gis-dre-mir-132	3.5	93 +/- 3%	0	8	7	0	1	no	0	0	cuacuggccuccauuacucca	ggagacguggaggucgguggau	cuacuggccuccauuacuccaguauugaugucuucuggagacguggaggucgguggau	gi|312144724|ref|NC_007117.5|DanioreriostrainTuebingenchromosome6,Zv9:59569245..59569303:+
gis-dre-mir-134	0.2	82 +/- 3%	0	14	14	0	0	no	0	0	cucgagcccagaguucccucccg	ggaggggaguuugagcucaggu	cucgagcccagaguucccucccguugcaaggugggaggggaguuugagcucaggu	gi|312144712|ref|NC_007129.5|DanioreriostrainTuebingenchromosome18,Zv9:34106074..34106129:-
gis-dre-mir-146	0.6	82 +/- 3%	0	27	27	0	0	no	0	0	cugguuuugcuggucuaggugc	auuaaaaccagcaagaccagcu	cugguuuugcuggucuaggugcuggucaugcugguuuaaaugcauugaccagcuagaccagcauuaaaaccagcaagaccagcu	gi|312144713|ref|NC_007128.5|DanioreriostrainTuebingenchromosome17,Zv9:50748472..50748556:+
gis-dre-mir-158	0.6	82 +/- 3%	0	8	8	0	0	no	0	hsa-miR-4796-3p	gaaaguggacaaaagaaacaca	ugauucauuuguccacuuguga	gaaaguggacaaaagaaacacauucaaaugccuggugucaaccguaaugugauucauuuguccacuuguga	gi|312144723|ref|NC_007118.5|DanioreriostrainTuebingenchromosome7,Zv9:54344780..54344851:-
gis-dre-mir-160	0.2	82 +/- 3%	0	6	6	0	0	no	0	hsa-miR-3074-3p	gauaucaguggcuaguuucca	gaaauuagcuauugacauaaa	gaaauuagcuauugacauaaaaaaaauucuacuauggauaucaguggcuaguuucca	gi|312144729|ref|NC_007112.5|DanioreriostrainTuebingenchromosome1,Zv9:44711101..44711158:-
gis-dre-mir-164	5.8	98 +/- 2%	0	15	12	0	3	no	0	0	gacaucugcacacugcugugu	cacagaaguacacagacgucug	gacaucugcacacugcuguguuauugauucagcacagaaguacacagacgucug	gi|312144711|ref|NC_007130.5|DanioreriostrainTuebingenchromosome19,Zv9:32618279..32618333:-
gis-dre-mir-175	3.4	93 +/- 3%	0	9	5	0	4	no	0	0	ggccuggcgaucacagggcgaga	gcacucugugguucuccaguggc	gcacucugugguucuccaguggcgcauuguuaccuccccaugggccuggcgaucacagggcgaga	gi|312144714|ref|NC_007127.5|DanioreriostrainTuebingenchromosome16,Zv9:35273619..35273684:-
gis-dre-mir-183	0.1	82 +/- 3%	0	3	2	0	1	no	0	0	uguccaaugguuguacgcuga	gcgugauaacucuuggcgacagagu	gcgugauaacucuuggcgacagagugucugcuucuguccaaugguuguacgcuga	gi|312144729|ref|NC_007112.5|DanioreriostrainTuebingenchromosome1,Zv9:36795227..36795282:-
gis-dre-mir-187	0.4	82 +/- 3%	0	6	6	0	0	no	0	hsa-miR-4799-3p	ucuggcaucaagacuuggucc	gcugagacuugggccagaca	gcugagacuugggccagacaugguccauguuuagucaaugucuggcaucaagacuuggucc	gi|312144728|ref|NC_007113.5|DanioreriostrainTuebingenchromosome2,Zv9:31594855..31594916:+
gis-dre-mir-193	76.3	98 +/- 2%	0	150	112	0	38	no	0	0	ggauagaaucagccgagcgggg	ccgcuccgcugauucugucaga	ggauagaaucagccgagcggggagcgcucucucuccccgcuccgcugauucugucaga	gi|312144728|ref|NC_007113.5|DanioreriostrainTuebingenchromosome2,Zv9:45701876..45701934:+
gis-dre-mir-201	3.6	93 +/- 3%	0	3	2	0	1	no	0	hsa-miR-6081	gggagcaguguuaauuucguca	gagaaauugucauugcucauga	gggagcaguguuaauuucgucaaugcaaauaagaaugagaaauugucauugcucauga	gi|312144724|ref|NC_007117.5|DanioreriostrainTuebingenchromosome6,Zv9:45892649..45892707:-
gis-dre-mir-203	1.4	90 +/- 3%	0	8	8	0	0	no	0	hsa-miR-4461	uauugagaucaaugguugcagg	gguaaccauugacuuccauagu	gguaaccauugacuuccauaguuagaaaaacaaauacuauugagaucaaugguugcagg	gi|312144706|ref|NC_007135.5|DanioreriostrainTuebingenchromosome24,Zv9:9727961..9728020:-
gis-dre-mir-205	1.4	90 +/- 3%	0	5	4	0	1	no	0	0	ugugcgugaacuuuguagcga	ggugcaaaguuaaacgugcaug	ggugcaaaguuaaacgugcaugcuguguguguguaugugcgugaacuuuguagcga	gi|312144727|ref|NC_007114.5|DanioreriostrainTuebingenchromosome3,Zv9:15857164..15857220:-
gis-dre-mir-208	0.4	82 +/- 3%	0	16	16	0	0	no	0	0	ucaaaaggccuaccgaaccaa	gguuugguacgcuuuuauggcc	gguuugguacgcuuuuauggccguuuccacugucaaaaggccuaccgaaccaa	gi|312144720|ref|NC_007121.5|DanioreriostrainTuebingenchromosome10,Zv9:45020761..45020814:+
gis-dre-mir-210	3.7	93 +/- 3%	0	9	8	0	1	no	0	0	guacaacucaagaugaauuagu	cuaguucuucuugauauguac	guacaacucaagaugaauuagugcagcuauaagugaaacuaguucuucuugauauguac	gi|312144711|ref|NC_007130.5|DanioreriostrainTuebingenchromosome19,Zv9:9809387..9809446:+
gis-dre-mir-214	0.3	82 +/- 3%	0	110	110	0	0	no	0	0	guaguguccgcugccuggcuuc	agccgggggaugacauuaccc	guaguguccgcugccuggcuuccuuuuucgagaagccgggggaugacauuaccc	gi|312144717|ref|NC_007124.5|DanioreriostrainTuebingenchromosome13,Zv9:23429133..23429187:+
gis-dre-mir-216	6.3	98 +/- 2%	0	14	13	0	1	no	0	0	ugacauaacauguagcgaacga	gucacuacaaguuauguugcaca	gucacuacaaguuauguugcacaacauuuggggauugguaugacauaacauguagcgaacga	gi|312144725|ref|NC_007116.5|DanioreriostrainTuebingenchromosome5,Zv9:41967960..41968022:+
gis-dre-mir-226	1.1	90 +/- 3%	0	3	2	0	1	no	0	hsa-miR-4658	gugagugucuccuuggcauuua	aaugccauguugcauucacagg	gugagugucuccuuggcauuuaucgcuugaguuuguaaauugaccuucguuguuuauuaaugccauguugcauucacagg	gi|312144722|ref|NC_007119.5|DanioreriostrainTuebingenchromosome8,Zv9:33227130..33227210:-
gis-dre-mir-227	9	98 +/- 2%	0	20	19	0	1	no	0	0	gugccuaggaacuguauagaau	uuauacauugccuaggcguucu	gugccuaggaacuguauagaaugccuaaaaugauugcuauuuuauacauugccuaggcguucu	gi|312144716|ref|NC_007125.5|DanioreriostrainTuebingenchromosome14,Zv9:35081199..35081262:-
gis-dre-mir-231	0	82 +/- 3%	0	5	5	0	0	no	0	hsa-miR-4520b-3p	guuggacaaaagcagcuguagu	uauggcagauuuuucccagcau	guuggacaaaagcagcuguaguaggagcaaaaauacuauggcagauuuuucccagcau	gi|312144722|ref|NC_007119.5|DanioreriostrainTuebingenchromosome8,Zv9:52680908..52680966:+
gis-dre-mir-246	1.4	90 +/- 3%	0	5	4	0	1	no	0	0	ucaugugugcauuauucuccaau	uaggaaauaaugcacaccugagu	uaggaaauaaugcacaccugaguugguuaaguugcucaugugugcauuauucuccaau	gi|312144715|ref|NC_007126.5|DanioreriostrainTuebingenchromosome15,Zv9:46606755..46606813:+
gis-dre-mir-247	3.4	93 +/- 3%	0	11	8	3	0	no	0	hsa-miR-4695-5p	uaggaggcacuagagggcaguag	gcgcucucugguacuuccuccugga	uaggaggcacuagagggcaguagagagcgcgugucgucaucugcgcucucugguacuuccuccugga	gi|312144711|ref|NC_007130.5|DanioreriostrainTuebingenchromosome19,Zv9:13243292..13243359:+
gis-dre-mir-252	0.8	82 +/- 3%	0	6	6	0	0	no	0	hsa-miR-3074-3p	uauaucagcuuuggugggaggcu	ugucccaccagugcugauauaca	uauaucagcuuuggugggaggcuugcguuagugucccaccagugcugauauaca	gi|312144711|ref|NC_007130.5|DanioreriostrainTuebingenchromosome19,Zv9:2161977..2162031:-
gis-dre-mir-259	0.1	82 +/- 3%	0	13	13	0	0	no	0	0	acaaugaaagcgaauggugacu	ucaccagucgcucuucauuucua	ucaccagucgcucuucauuucuauauuuuuuguccauacaaugaaagcgaauggugacu	gi|312144715|ref|NC_007126.5|DanioreriostrainTuebingenchromosome15,Zv9:30112391..30112450:-
gis-dre-mir-265	0.8	82 +/- 3%	0	3	1	0	2	no	0	0	cagccaaugagauuuuaucugag	ucagugaauucucauuggcucu	ucagugaauucucauuggcucuuuuccggccuagcaauaagcagccaaugagauuuuaucugag	gi|312144712|ref|NC_007129.5|DanioreriostrainTuebingenchromosome18,Zv9:24770031..24770095:-
gis-dre-mir-268	4.1	97 +/- 2%	0	9	8	0	1	no	0	0	ucaguuugguacgcuuuuaugac	ucaaaaggcguaccaaaccaa	ucaguuugguacgcuuuuaugaccguuuccaacuaucaaaaggcguaccaaaccaa	gi|312144706|ref|NC_007135.5|DanioreriostrainTuebingenchromosome24,Zv9:18430969..18431025:+
gis-dre-mir-276	0	82 +/- 3%	0	16	16	0	0	no	0	0	ucgaaugccuacuccuagucc	acugguugggcauacuucc	ucgaaugccuacuccuaguccacaaaacacauguggacugguugggcauacuucc	gi|312144722|ref|NC_007119.5|DanioreriostrainTuebingenchromosome8,Zv9:49932207..49932262:-
gis-dre-mir-277	2.3	92 +/- 3%	0	7	6	0	1	no	0	0	ccuaaaagcuaaccauucugug	ucggaaugguaugcauuuaugu	ucggaaugguaugcauuuauguccuuuuccacugucaaagguaccuaaaagcuaaccauucugug	gi|312144721|ref|NC_007120.5|DanioreriostrainTuebingenchromosome9,Zv9:34590759..34590824:-
gis-dre-mir-283	2.2	92 +/- 3%	0	6	5	0	1	no	0	0	gguuccuguagauacggagacu	ucuccauaucugugggcgcaca	ucuccauaucugugggcgcacaaugcuuuccugcauagggguuccuguagauacggagacu	gi|312144718|ref|NC_007123.5|DanioreriostrainTuebingenchromosome12,Zv9:38448485..38448546:+
gis-dre-mir-290	1.2	90 +/- 3%	0	8	8	0	0	no	0	hsa-miR-4649-3p	ucugaggcgucaucguguuucu	aaacccaggaucccccagagc	ucugaggcgucaucguguuucuggaucuccaugcagaaacccaggaucccccagagc	gi|312144713|ref|NC_007128.5|DanioreriostrainTuebingenchromosome17,Zv9:116491..116548:-
gis-dre-mir-302	4.4	97 +/- 2%	0	10	9	0	1	no	0	0	ugacucaacucugauuggucaga	ugauuggucaguugagucugcuc	ugacucaacucugauuggucagauggcucuacuucauucugauuggucaguugagucugcuc	gi|312144707|ref|NC_007134.5|DanioreriostrainTuebingenchromosome23,Zv9:7729..7791:-
gis-dre-mir-315	23.4	98 +/- 2%	0	47	46	0	1	no	0	0	ugcagcccuugaguuucauagu	uauggaagucagggguuaccauu	ugcagcccuugaguuucauaguugaguuccgaaaaauacuauggaagucagggguuaccauu	gi|312144722|ref|NC_007119.5|DanioreriostrainTuebingenchromosome8,Zv9:31083974..31084036:-
gis-dre-mir-318	1.7	90 +/- 3%	0	3	2	0	1	no	0	0	ugcgcagccugugguguguagu	uacacaccacggacuuugcacu	ugcgcagccugugguguguaguaugcaguaauaugcgcacuacacaccacggacuuugcacu	gi|312144719|ref|NC_007122.5|DanioreriostrainTuebingenchromosome11,Zv9:46217311..46217373:-
gis-dre-mir-326	2.9	92 +/- 3%	0	9	8	0	1	no	0	hsa-miR-4539	ucugaacuucagcagaaugcca	uggcauucugcugaaguucaga	uggcauucugcugaaguucagaguuucuuuauuacaagaaacucugaacuucagcagaaugcca	gi|312144707|ref|NC_007134.5|DanioreriostrainTuebingenchromosome23,Zv9:14846616..14846680:-
gis-dre-mir-345	0.7	82 +/- 3%	0	78	78	0	0	no	0	0	uuaggaucggguuuggacacc	uguccaaacucgauccuggag	uuaggaucggguuuggacacccuugcucuaagccagagguguccaaacucgauccuggag	gi|312144722|ref|NC_007119.5|DanioreriostrainTuebingenchromosome8,Zv9:2925766..2925826:+
gis-dre-mir-351	0.1	82 +/- 3%	0	17	17	0	0	no	0	0	uucaguuugguacgcuuuuaugg	aaaaggcauaccaaaccgaacc	uucaguuugguacgcuuuuauggcuguuuccacugucaaaaggcauaccaaaccgaacc	gi|312144723|ref|NC_007118.5|DanioreriostrainTuebingenchromosome7,Zv9:61179526..61179585:-
gis-dre-mir-354	2.6	92 +/- 3%	0	7	4	0	3	no	0	0	uuggacucacugaaccgagaau	uucucaguucagcgugucaaa	uucucaguucagcgugucaaauguugauucgaaaugauuuggacucacugaaccgagaau	gi|312144716|ref|NC_007125.5|DanioreriostrainTuebingenchromosome14,Zv9:51367128..51367188:+
gis-dre-mir-355	11.4	98 +/- 2%	0	24	22	0	2	no	0	0	acucccgaggacgugaggac	uucucuugcguccuuggaaguuc	uucucuugcguccuuggaaguucagacuugcaagaacgaacucccgaggacgugaggac	gi|312144720|ref|NC_007121.5|DanioreriostrainTuebingenchromosome10,Zv9:1454211..1454270:-
gis-dre-mir-356	0.2	82 +/- 3%	0	12	12	0	0	no	0	0	uugacagcaguccuccagucaug	gcgcuggagcugcuuucagcc	uugacagcaguccuccagucaugcugcucgagcuuaucugcagcgcuggagcugcuuucagcc	gi|312144714|ref|NC_007127.5|DanioreriostrainTuebingenchromosome16,Zv9:42185677..42185740:-
gis-dre-mir-357	0.7	82 +/- 3%	0	12	12	0	0	no	0	0	uugaccagccuggacauagcugg	agcuaagaccaggcuggaauuggc	uugaccagccuggacauagcuggucuuggcugggcucccagccagaccagcuaagaccaggcuggaauuggc	gi|312144708|ref|NC_007133.5|DanioreriostrainTuebingenchromosome22,Zv9:6002689..6002761:+
gis-dre-mir-358	0.6	82 +/- 3%	0	12	12	0	0	no	0	0	uugaccagccuggacauagcugg	agcuuggcuaggcuggucaagc	uugaccagccuggacauagcugguuuggcuggacucccagcuuggcuaggcuggucaagc	gi|312144719|ref|NC_007122.5|DanioreriostrainTuebingenchromosome11,Zv9:38339044..38339104:-
gis-dre-mir-359	0.6	82 +/- 3%	0	12	12	0	0	no	0	0	uugaccagccuggacauagcugg	agcuuggguaggcuggucaagc	uugaccagccuggacauagcugguuuuggcugggcucccagcuuggguaggcuggucaagc	gi|312144720|ref|NC_007121.5|DanioreriostrainTuebingenchromosome10,Zv9:42640269..42640330:+
gis-dre-mir-365	0.1	82 +/- 3%	0	5	4	0	1	no	0	0	acucuguguuuuucucuccaaca	uugggggggaaauacacagguggg	uugggggggaaauacacaggugggcugauaauuaugacuucaacucuguguuuuucucuccaaca	gi|312144724|ref|NC_007117.5|DanioreriostrainTuebingenchromosome6,Zv9:13779190..13779255:+
gis-dre-mir-371	0	82 +/- 3%	0	19	19	0	0	no	0	0	uuugggagcagagauugaaac	uuuuuuuuuuugccccacaac	uuugggagcagagauugaaacagcccauuaaaaaaguuguuuuuuuuuuuugccccacaac	gi|312144710|ref|NC_007131.5|DanioreriostrainTuebingenchromosome20,Zv9:31543579..31543640:-
gis-dre-mir-372	2.6	92 +/- 3%	0	9	7	0	2	no	0	0	gauaaauuugugucuccucagc	uuuggggagacagaaaucguguc	uuuggggagacagaaaucguguccuuuccaugauuugugauaaauuugugucuccucagc	gi|312144727|ref|NC_007114.5|DanioreriostrainTuebingenchromosome3,Zv9:46436589..46436649:-

## Sheet: Summary
Tissue	Number of novel tissue associated miRNAs
Embryo	19
Brain	125
Gut	15
Liver	17
Ovary	21
Testis	13
Eye	14
Heart	65
	289
